# Supplementary material for: Identification of Loci Affecting Accumulation of Secondary Metabolites in Tomato Fruit of a Solanum lycopersicum × Solanum chmielewskii Introgression Line Population
Source: Front Plant Sci. 2016 Sep 28;7:1428. doi: 10.3389/fpls.2016.01428 (PMC5040107; doi:10.3389/fpls.2016.01428)
Supplement: Supplementary file 1 [file Table_1.XLSX]

## Sheet: Supplemental Table S1
Supplemental Table S1. Positions of markers flanking introgressions in S. lycopersicum x S. chmielewskii introression lines
IL	Chr.	Last S.lyc. Marker (posion, Mbp)	first S.chm. marker	last S.chm. marker	first S.lyc. marker
IL-01a	1	START(1)	rs8340(25,476)	rs3733(4,454,250)	rs2602(7,306,511)
IL-02b	2	START(1)	C2_At1g30580(15,318,076)	rs2046(37,039,852)	rs7420(37,722,992)
	3	rs8497(1,812,451)	rs4998(3,873,434)	rs3767(57,730,768)	rs8407(58,200,284)
IL-02d	2	rs7406(36,572,328)	rs2039(36,844,376)	rs7511(41,701,704)	rs7516(41,799,208)
IL-03c	3	C2_At3g10220(53,948,928)	rs9052(56,643,724)	rs1678(62,083,224)	C2_At1g80360(62,887,468)
	9	rs18(66,710,096)	rs114(66,917,748)	rs8511(67,432,288)	rs8509(67,605,000)
IL-03d	3	START(1)	rs8466(61,685)	rs8490(1,410,013)	rs8492(1,542,964)
IL-04a	4	START(1)	rs6990(54,433)	rs7635(4,388,080)	rs4613(4,526,413)
IL-04b	4	START(1)	rs6990(54,433)	rs846(51,777,312)	rs841(52,251,560)
IL-04c	1	rs208(86,313,848)	rs7852(86,467,672)	rs7784(89,998,744)	END(90,304,482)
IL-04d	4	C2_At1g27530(59,416,264)	rs1974(59,678,612)	rs1993(63,924,148)	END(64,063,312)
	10	START(1)	rs7080(242,877)	rs7085(540,742)	rs4715(2,527,299)
IL-05b	5	START(1)	rs9022(345,809)	rs7338(4,710,181)	rs2009(4,760,250)
	4	C2_At2g01770(1,717,801)	rs491(1,767,382)	rs8524(1,975,671)	rs4518(2,281,524)
IL-06a	6	START(1)	rs2904(126,178)	rs8720(2,137,156)	rs8710(2,392,632)
IL-06e	6	rs719(39,229,044)	rs6262(39,497,912)	C2_At2g43360(45,441,431)	END(46,043,472)
IL-07a	7	rs7764(58,993,464)	rs7762(60,516,320)	C2_At5g54310(63,225,680)	C2_At1g55870(64,542,256)
	6	START(1)	rs2904(126,178)	rs6383(401,379)	rs2891(635,117)
IL-07b	7	rs4548(2,090,621)	rs4547(2,245,120)	rs7911(61,498,120)	C2_At3g15290(62,848,740)
IL-07d	7	START(1)	rs4549(428,378)	rs4547(2,245,120)	rs8901(2,858,020)
IL-08a	8	START(1)	rs7994(18,277)	C2_At2g25950(51,050,716)	C2_At5g11490(54,523,584)
IL-08d	8	rs8622(59,514,724)	rs8626(59,708,552)	rs8642(60,672,472)	C2_At1g63980(61,756,980)
IL-08e	8	rs8632(60,170,464)	rs8642(60,672,472)	rs11(62,656,452)	END(63,032,137)
	3	START(1)	rs8466(61,685)	rs8490(1,410,013)	rs8492(1,542,964)
IL-09a	9	C2_At2g38270(426,441)	rs8128(1,303,738)	rs6340(3,060,665)	rs6336(3,441,642)
IL-09c	9	rs1863(3,531,122)	rs1862(3,827,480)	rs7110(62,162,316)	rs992(62,248,928)
IL-09d	9	rs1923(59,436,440)	rs2036(60,676,540)	rs9107(66,294,232)	rs2842(66,398,560)
IL-10b	10	rs7085(540,742)	rs7089(1,686,493)	rs5387(56,208,908)	C2_At3g08760(58,060,396)
IL-11a	9	rs9084(65,501,328)	rs9086(65,685,760)	rs8509(67,605,000)	END(67,662,409)
IL-12c	12	START(1)	rs3147(74,699)	rs3458(59,020,560)	rs4391(61,713,032)
	3	rs8480(867,789)	C2_At1g28530(891,673)	rs8490(1,410,013)	rs8492(1,542,964)
IL-12d	12	rs3411(47,845,308)	rs4014(47,976,208)	rs3998(48,399,848)	rs4400(48,890,776)
	12	rs4391(61,713,032)	rs3495(61,835,468)	C2_At3g17000(64,838,344)	END(65,486,491)
	10	START(1)	rs7080(242,877)	rs7085(540,742)	rs7089(1,686,493)
