# Supplementary material for: Identification of Loci Affecting Accumulation of Secondary Metabolites in Tomato Fruit of a Solanum lycopersicum × Solanum chmielewskii Introgression Line Population
Source: Front Plant Sci. 2016 Sep 28;7:1428. doi: 10.3389/fpls.2016.01428 (PMC5040107; doi:10.3389/fpls.2016.01428)
Supplement: Supplementary file 2 [file Table_2.XLSX]

## Sheet: Supplemental Table S2
Supplemental Table S2. Metabolites detected and annotaded using LC-MS metabolic profiling in ripe fruits of S. lycopersicum x S. chmielewskii IL population
Name	Name of a compound
Short Name	Name of a compound corresponding to Figure 2 of the manuscript
Formula	Chemical formula of a compound
Annotation level	Corresponds to the Minimal Reporting Standards in chamical analysis of Metabolomics Standard Initiative (MSI) described in Sumner et al., (2007) Metabolomics 3:211-221
RT(min)	Retention time of a compound in minutes
Ion type	Ion type selected for quntification: 1- parent ion; 2 - formic acid adduct
[M]	Neutral mass of a compound
[M-H]-	Mass of a negative ion of a compound
ΔRT, min	Difference between a retention time of a compound in the analysis and its retention time in the library in minutes
Δ[M], ppm	Difference between a mass of a compound in the analysis and its mass in the library in ppm
ANOVA_AVI	ANOVA p-value of diference in compound accumulation in fruits of Ils grown in the Avignone location
ANOVA_WAG	ANOVA p-value of diference in compound accumulation in fruits of Ils grown in the Wageningen location
01a_A	Introgession line IL01a grown in the Avignone location
01a_W	Introgession line IL01a grown in the Wageningen location
MB	cv. Moneyberg
Each value is an average of three biological replicates
Name	Short Name	Formula	Annotation level	RT(min)	Ion type	[M]	[M-H]-		ΔRT, min	Δ[M], ppm	ANOVA_AVI	ANOVA_WAG	01a_A	02b_A	02d_A	03c_A	03d_A	04a_A	04b_A	04c_A	04d_A	05b_A	06a_A	06e_A	07a_A	07b_A	07d_A	08a_A	08d_A	08e_A	09a_A	09c_A	09d_A	10b_A	12c_A	12d_A	MB_A	01a_W	02b_W	02d_W	03c_W	03d_W	04a_W	04b_W	04c_W	04d_W	05b_W	06a_W	06e_W
2-Hydroxybenzoic acid (Salicylic acid)-hexose	Salicylic acid-Hex	C13H16O8	2	4.91042	1	300.086	299.078		-0.210417	-3.26336	0.168969	0.001353	67.6667	55.3333	67	61.3333	61.3333	60	62.6667	61	59.3333	65	61	66	53.6667	61	60	58	56	61	62.6667	62.6667	59.1667	54.6667	63.5	63.5	63	62.3333	56	61.3333	58.6667	58	69	60.6667	66.3333	65	75	62.3333	59.3333
Coumaric acid-hexose I	Coumaric acid-Hex I	C15H18O8	2	10.1541	1	326.101	325.094		-0.01415	-2.17168	7e-06	1e-06	450.333	236.667	186	786.667	809.667	201	311.667	342.667	650.667	426.667	530.667	182.333	245.333	450	735.333	279.667	236	447	249	142.333	895.833	1149.67	350.5	486.333	234.833	2162.33	1662.33	2564.67	2654.67	2411	1586.67	2211	2468.33	2327.67	1923.67	1679.33	612
Caffeic acid-hexose IV	Caffeic acid-Hex IV	C15H18O9	2	11.6219	1	342.096	341.089		0.018134	-3.64714	0.000646	2.2e-05	109	116	217.667	158	178.667	97.3333	119	134.667	194.333	123.333	215.333	263.333	155.667	159	199.333	186.333	113.667	119.333	100.667	111.333	152.333	107.333	242	208.333	131.5	370.667	496.333	337	250	217.5	323.667	382	246	404	366.333	320.667	384.667
Ferulic acid-hexose	Ferulic acid-Hex	C16H20O9	3	12.3913	1	356.111	355.104			-1.97125	1.1e-05	0.027557	214.667	133	66.3333	267.333	146.667	77	123.667	140.667	305.333	181.667	175	177.667	114.667	228.333	196.333	67	83	124.333	112.667	79.6667	225	429.667	139	194.5	100.333	837.667	1267.67	928.333	766.667	492	1289.67	1123	1684	1539.67	984.333	724.667	837.333
Caffeic acid-hexose VI	Caffeic acid-Hex VI	C15H18O9	2	12.9206	1	342.096	341.089		0.62945	-2.21643	2e-06	0	938.333	693.667	781	1614.33	1108	466	664.333	953	1434.67	1127.33	1512	838	986.333	1210	996	1360.67	740.667	1055	805.667	546.667	1166.17	1031	1199	1022.17	806.917	3394.67	2582	1970.67	2883.33	2185.5	2412.33	2262.67	1549	3660	4186.67	3197.67	2019
Homovanillic acid-O-hexoside	Homovanillic acid-O-Hex	C15H20O9	2	13.0575	1	344.111	343.104		0.052483	-1.95276	2e-06	0	288.333	416.333	540.667	590.667	489.333	212.333	280.667	506	672	423.667	743	405.333	240	261.667	446	278	314	510	272	218	555	350.667	817	707.667	277.25	798	958.333	592.667	1583.67	540.5	1050.33	751.333	376.333	973	1249	997	746.667
Benzyl alcohol-dihexose I	BnzAlc-diHex I	C19H28O11	2	13.0913	1	432.163	431.156		0.468684	-0.846561	0	0	728.667	520	1064	1237	1061.67	734.333	1469.67	872.333	1451.33	1071	1287.67	2709.67	769	1430	790.333	273.667	781.333	1484.33	895.333	773.333	295.833	504.333	854	1507.67	811.333	5841.33	3703.67	5049	2914.33	2034.5	6563.67	5532.33	2696	3788.67	4260.67	5767	7862.67
Guaiacol xylosyl diglucoside	Gua Xyl diGlu	C24H36O16	2	13.4329	1	580.199	579.192		0.047083	2.4327	0.107675	0	64	66.3333	61.3333	63.3333	67.6667	63.3333	61	66	65	58	64	59.6667	61.6667	60.6667	59	59	65.6667	67.3333	62	63.6667	102.667	60.3333	63.5	61.5	64	67	66.3333	62.6667	66.3333	56.5	58.6667	67.3333	59.3333	59	72.6667	53	62
5-Caffeoylquinic acid	5-CffQui acid	C16H18O9	2	13.8252	1	354.096	353.089		0.0248	-2.2289	0.008315	2e-06	3001.67	3524.67	2554.67	4495.67	3984.33	1790.33	3707.33	2073.67	4289.33	1626.33	2208.33	2339.33	3550.33	2953	2953.33	2104.33	1867.33	3015	1433.67	1820.67	4639.33	4120	1253	1540.5	2470.67	2966.67	3627.33	5363.33	1984.67	6389.5	2181.33	3573.33	2717.67	8687.33	3104	5454.67	3823
Quercetin-pentose-deoxyhexose-dihexoside	Que-Pen-deOHex-diHex	C38H48O25	2	13.9284	1	904.246	903.239		0.251617	2.88296	0	0	335.667	592	286.333	542.667	205	259.333	402.667	320.333	173.667	220.333	379.333	360.667	365.333	313	286.667	439.667	265.667	311.667	185.333	312.333	75.3333	419	390.5	250.667	258.5	173.333	187.667	175.333	340.333	91	166.667	236	196.667	53.3333	131.333	143	267
Coumaric acid-hexose II	Coumaric acid-Hex II	C15H18O8	2	14.0654	1	326.101	325.094		-0.015383	-2.0794	0.008472	0.002214	1130.67	981.667	1184.67	715.333	1166	610.333	693	904	852.667	939	1485	640.667	1052	1073.33	1096.67	1268.33	718	925	703.667	729.333	1826.83	2803.67	1109.5	990.5	904.667	2069	1312.33	1107	1091	2758	1375.33	909.667	1536	2633.33	2692.33	1833.33	631.333
Benzyl alcohol-dihexose II	BnzAlc-diHex II	C19H28O11	3	14.3901	1	432.164	431.156		0.26995	0	0	0	67.6667	68.3333	61.3333	56.3333	59.6667	69.6667	60	64.3333	57	56.6667	66.6667	57.6667	61.3333	63	60.3333	60	67	66.6667	59.6667	61.6667	490.167	66.3333	62.5	63.5	61.0833	55.3333	53.3333	60.3333	62	56.5	63	64.3333	61.3333	61	62.6667	61.6667	56
3-Caffeoylquinic acid (Chlorogenic acid)	Chlorogenic acid	C16H18O9	1	14.833	1	354.096	353.088		-0.153016	-1.62282	0.000694	0	1300	1480.67	1718.33	1712.67	1962.67	1102.67	1594	1238.67	1767	1096.67	1712.33	1972.67	1884.67	1557	1925	1488.33	1109.33	1564.33	917	1403.33	1704.5	1481.67	1176.5	1178.5	1343.92	1940.33	2959	2664	1667.33	3253	1670.33	2429.67	1627.33	3406.33	1511.67	2452	2496.67
Benzyl alcohol pentosyl dihexoside	BnzAlc Pen diHex	C24H36O15	3	14.8668	1	564.206	563.199			-1.68324	0.377637	0	60.6667	66.6667	65	64.3333	54.6667	63	56.3333	59	68.6667	59.6667	65.3333	56.6667	61	66.3333	61	58	64.3333	62	62.3333	59	90.6667	61.3333	60.5	62.8333	61.3333	54.6667	60.6667	57.6667	63	61	55.3333	61.6667	64.3333	64.3333	68	64	61.6667
Quercetin 3-O-rutinoside-7-O-glucoside	Que 3-O-Rut-7-O-Glu	C33H40O21	1	15.1239	1	772.205	771.197		0.246133	2.16028	0	2e-06	1453	2384.67	1860.33	2573	2229	1343.33	2341.33	1748	5145	3349	3090.67	4043	841.333	1390.67	1780.33	2105	1341.33	1788	1189.67	1407.33	762.167	2038.67	1273.5	1777.83	1339.67	936.333	1225.67	1079.67	1006.33	552.5	873.333	1002.67	1367	2789	1810.33	766.667	1673.67
2- or 3-Methylbutanol dihexoside I	MBut diHex I	C17H32O11	3	15.2439	1	412.195	411.188		0.2553	0.223742	0.008421	0.002843	407.333	933	934	1147	806.667	235.333	630.667	753.667	1647.33	1590.67	1033	1683	652	838.667	798.667	250	345.333	919.667	402.333	366.333	372	408.333	1247	1267	659.417	17689	7041.33	10003	11659.7	3971	11995.3	7662	3674	7681.33	15439.3	8464.67	7081.33
Coumaric acid-hexose III	Coumaric acid-Hex III	C15H18O8	2	15.2778	1	326.101	325.094		0.182234	-3.5805	1.4e-05	0.001845	98.6667	83	62	73.3333	68.6667	68	62	70.3333	77	69	111.667	62.3333	59.3333	82.6667	94.6667	58	67	64.6667	70	61.6667	168.167	255.333	66	71.6667	64	472	170.333	225.667	170.333	406	254.667	160.333	442.333	534.667	375	223.333	88
Feruloylquinic acid-O-hexoside	FrlQui acid-O-Hex	C23H30O14	2	15.6362	1	530.163	529.156		0.113783	1.43814	5e-06	0	103	112.333	116.667	140.333	108.667	65.6667	168	72.6667	272	58.3333	106.333	118	99	142	72.6667	90	59.6667	73.3333	97	159.667	94	98	68.5	149.167	86.4167	67	200.333	97.3333	75.6667	66	108	115.667	68.6667	357.333	66	76.6667	161.333
Naringenin-C-diglycoside	Nrng-C-diGly	C27H32O15	2	15.7038	1	596.173	595.166		0.156184	1.69869	0.445143	0.054274	602	622.333	902	832.333	732.333	556	1002.33	667.333	867.333	408.667	714.333	485	677.333	553.333	753.667	763	379	799	369.667	506	742	314	475.5	572.167	542.333	210	546.667	448.667	562.333	389	247.333	374.333	326.333	355.667	299.333	218.333	369.333
Benzyl alcohol-hexose-pentose	BnzAlc-Hex-Pen	C18H26O10	2	15.9609	1	402.154	401.147		0.269117	-3.05125	0	0	468.667	450	572.667	864.667	805.333	559	934	495.333	817.667	832.667	873.667	873.667	705.667	1199.67	526.667	426.667	556	836.333	727	621.333	267.5	598.667	859	907	590.333	1007.67	1143	1590	1289.67	1057	1152.67	1123.67	1116.33	1970.33	914	1218	1095.67
Guaiacol xylosyl glucoside + FA	Gua Xyl Glu	C18H26O11	2	16.1317	2	464.154	463.147		0.47	-2.54995	0	0	130.333	145.667	158.333	79.3333	125	83	136.333	83.3333	109.333	76.3333	121.333	226	93	199	182.333	179.333	68.3333	103.667	63	95.6667	69.1667	245.333	310.5	96.1667	87.6667	182	494.667	298	174.333	140.5	234.333	249	154.667	288.667	227.333	159.667	301.667
Ferulic acid-hexose I	Ferulic acid-Hex I	C16H20O9	2	16.1486	1	356.112	355.104		0.2114	-2.91745	0.000416	0.00092	398.333	301.333	261.333	396.667	221.333	279	443.333	342.667	796.333	217.667	331.333	190.333	540	455.333	275	231	153.333	174.667	199.667	302.667	378	567.333	83	305.833	243.667	415.333	471	297.667	451.667	324.5	440.333	285.667	875.333	1102.67	573.667	353	402.333
Caffeic acid-hexose VII	Caffeic acid-Hex VII	C15H18O9	2	16.6271	1	342.096	341.089		-0.327117	-4.18366	2.3e-05	1e-06	209.333	220.333	186.667	172.667	318	154.667	253.333	272	276.333	249.333	373.667	249	171.667	157.333	377	264.333	171.667	261.667	223	239.667	230.833	118.667	298	432.167	231.833	293.333	180.667	162.333	178.667	345.5	329.667	227.667	259.667	400.667	299	242	231.333
4-Caffeoylquinic acid	4-CffQui acid	C16H18O9	2	17.1225	1	354.096	353.089		0.007451	-2.65939	1.2e-05	0	424.333	376	452	682.667	465.333	284.667	479.667	334.667	561	278.333	393	379.667	571	420.333	391.667	315.333	263.667	436.333	196.667	405	572.167	450	329	309	365.5	524.333	552	820	444.333	670	353.333	567.667	579.333	1361	314.333	515.333	521
Guaiacol malonyl dihexose-pentose	Gual Mal diHex-Pen	C27H38O19	2	17.1563	1	666.201	665.193		-0.106349	0.139809	0	0	67.3333	60	60.6667	59.3333	59.6667	59.3333	55.6667	65.3333	58	61.3333	65.3333	64.6667	59.3333	65	65.6667	65	63.3333	57.6667	65.3333	59.3333	342.333	59.3333	59	59.6667	57.8333	55.6667	63.3333	63	64	64.5	56.3333	58.3333	68	57.6667	59.3333	62.3333	57.6667
Jasmonic acid-glucoside	Jasmonic acid-Glu	C18H28O9	3	17.3102	1	388.174	387.167		0.189766	-1.70986	0.001628	0.003857	120.667	304.333	155.667	289.667	171	89.3333	95.6667	145.333	249.667	138	161.333	137.333	154.333	261.667	254.333	167	112.667	216.333	126.333	146.333	189.167	94	144.5	166	168	2746.33	2514	4112.67	3179.33	3051.5	1958.67	3165.33	2075.67	3598.67	1365.33	3767.33	2729.33
2-Phenylethanol dihexoside II	PhEt diHex II	C20H30O11	3	17.3947	1	446.179	445.172		0.290983	-0.274051	0.000116	0	250.333	315	451.333	327	276.333	130	236.667	240.333	365	288.333	320	605	188.667	164.667	296.333	263.333	150.667	342.333	169.667	304.333	107.833	243	505	219.333	221.417	922	855	941.667	1089.67	426.5	672	593.667	552.333	398	675.667	558.333	1230.33
2-Phenylethanol dihexoside II + FA	PhEt diHex II	C17H22N10O5	3	17.3947	2	492.185	491.177		0.37	-3.09257	0.000683	0	130	160.333	243.667	170.333	146	69	124.667	124	205.667	156.333	171	327.333	97.3333	75.3333	166.333	125.667	87.3333	175.667	88.6667	167.667	75.5	129.667	266	116	112	515.333	493.333	507.333	604	217	338.333	332.333	294.667	208.333	341.667	282	646.333
Kaempferol 3-O-rutinoside-7-O-glucoside	Kmpf 3-O-Rut-7-O-Glu	C33H40O20	1	17.3947	1	756.21	755.203		0.265284	1.42346	0	0	167.667	385	278.333	475.333	386.667	150	252.333	177	899.667	3792	421.333	701.333	74.6667	220.667	238	158.333	214.667	227	206.333	130.667	108.5	293	116.5	208.833	138.667	246.333	329.667	218	90.3333	145.5	141.333	139.667	341	816	962.667	142	481
Coumaroylquinic acid	CoumQui acid	C16H18O8	2	17.9409	1	338.101	337.094		0.019134	-3.18309	0	9e-06	64.6667	81.6667	58.6667	74.6667	93	58.3333	109	60	94.6667	81.6667	87	90.6667	68	82.3333	121	56.6667	66.6667	75.3333	59	64	108	114.667	65.5	87.6667	70.5	658.667	892.667	1321.67	69.6667	401.5	296.333	544.333	239.667	281.333	508.333	1125.33	497.667
2- or 3-Methylbutanol pentosyl hexoside	MBut Pen Hex	C16H30O10	3	18.2656	1	382.185	381.178		0.274099	0.320061	0	0	211.333	272.667	259	750.333	571.333	143.333	287	473.667	716.667	1408.67	645.667	704.333	529.667	353.667	311	333.333	413.333	542	373.333	303.667	296.833	376	557.5	342.667	455.333	1739.67	1190	1069.33	1789.67	945	1292	1244.67	1224.33	1782.33	2979	1463.33	958
2-Phenylethanol dihexoside I	PhEt diHex I	C20H30O11	3	18.3856	1	446.18	445.173		0.238533	-1.78133	0	0	64.3333	58	61.3333	62.6667	55.3333	60.6667	61.3333	54.3333	64	56.6667	64.6667	57	60.6667	58.3333	63	61	67.3333	61.6667	67.6667	55.3333	201	65	66.5	60.1667	62.1667	56.3333	58.6667	70	69.6667	76	66.3333	64.3333	66	60.3333	63.6667	62.6667	65
Methyl salicylate malonyl xylosyl diglucoside	Methyl salicylate Mal Xyl diGlu	C28H38O20	2	18.4363	1	694.194	693.187		0.063683	2.39474	0	0	59.3333	62.6667	58.3333	58.3333	58	61.3333	63.6667	71.3333	69	61.6667	62	65.6667	68	62.6667	62	67.6667	59	65.6667	60.3333	65.3333	457.667	67	56	64.1667	65.1667	60.6667	59.3333	59	61.3333	62	56.6667	60	64.3333	58	58.6667	68	61.3333
Benzyl Alcohol malonyl-pentosyl-dihixoside	BnzAlc Mal-Pen-diHex	C27H38O18	3	19.0011	1	650.204	649.197		0.272318	1.31701	0	0	56.3333	68	66	62.6667	62.6667	65	60	61.6667	55.6667	57	61	53	62.3333	63.3333	63.6667	61.3333	64.6667	63	58.6667	57.6667	438.167	64.3333	62	62.5	64.4167	67	60.6667	60.3333	69	67.5	62.6667	59	63.3333	59.6667	60	66.6667	61.3333
Methyl salicylate xylosyl glucoside + FA	Methyl salicylate Xyl Glu	C19H26O12	2	19.1888	2	492.149	491.142		0.07	-2.91158	0	0	429.333	499	721.333	233	499.333	272	324.333	250.333	476	398	458.333	482.667	252.333	1604	743.667	599	260.333	396.333	262.333	311	108.833	561.667	1009	503.167	338.583	305	569.667	518.667	222.333	246	340	265.333	238.667	534	383	361	433
Esculeoside B + FA	Esc B	C56H93NO28	2	19.461	2	1273.6	1272.59		1.22	-2.15388	0	0	997.333	823	3145.67	1334	937.333	808.333	904.667	2066.67	1735	1728.67	2519.67	2180.67	1286.67	1167.67	56	1910.67	1256	1600.33	659.667	1566.67	895.333	184.667	2129	1846.5	1008.17	1196.33	1563	1720	1746.67	884.5	1915.67	1709	1429.33	1289.67	1034.33	1544.33	1414
Bnzyl Alcohol Malonyl-dihexoside II	BnzAlc Mal-diHex II	C21H30O12	3	19.4779	1	474.175	473.167		0.274116	-1.54702	0	0	63.6667	63.3333	58	64	70.6667	64	70	60.6667	70	62	60.3333	70.6667	64.6667	59.6667	69.6667	68.3333	62	58.3333	66.6667	67.6667	480.667	67	60	60.8333	62.5	108.333	61	76.6667	61.6667	58.5	124	75	60.6667	69	80	83.3333	172.333
Phloridzin-C-diglucoside	Phloridzin-C-diGlu	C33H44O20	2	19.5811	1	760.241	759.234		0.258917	0.698072	1e-05	0	236.667	427.333	240	281.667	337.333	205.667	210	229.333	267.667	255	464	117	116.333	214.333	374.667	553	332.667	302.333	259	154.333	131.167	107	320.5	148.833	195.333	84	129.333	142.667	227	154	170.667	122.667	197	79.6667	167.333	155.333	83.3333
Naringenin-hexose I	Nrng-Hex I	C21H22O10	3	19.598	1	434.121	433.114		0.332018	1.00205	0.167245	0.911865	60.6667	91	53.6667	61	65.3333	64	86.3333	61	82	66	91	61	62.6667	59	66.6667	70.3333	66	65.6667	58.3333	67	69	62.3333	67.5	61.8333	62.75	62	65.6667	61.3333	61	68	65	53	57.6667	57.3333	60.6667	59.3333	63.3333
Phenylethanol arabinosyl glucoside	PhEt Arb Glu	C19H28O10	2	20.1966	1	416.169	415.162		0.2534	0.144522	0	0	238	280	235	413.667	331.333	199	312	210.333	295.667	345.333	339.667	324.667	251.667	184	304	394.667	251	284	226	272.333	107.333	357.667	450.5	240.667	251.5	451	395.667	424	630.333	380	349.333	324.333	510.667	360	430.667	349.667	342.667
Quercetin 3-O-sophoroside	Que 3-O-sophoroside	C27H30O17	2	20.2473	1	626.148	625.141		0.222701	0.441501	0.447518	5e-06	64.3333	64.3333	60.6667	65.3333	62.6667	60.6667	54.3333	64.6667	74.3333	70	62.6667	56.3333	68.3333	56.6667	61	65.3333	61	71.6667	63	63.3333	65.3333	61.6667	70	64.8333	62.4167	103.333	194	98.3333	634	255.5	110.667	117	274	230.667	67.6667	152.667	232.333
2- or 3-Methylbutanol malonyl-pentosyl-dihexoside	MBut Mal-Pen-diHex	C25H42O18	3	21.0843	1	630.236	629.229		0.324801	1.64805	0	0	53.6667	55.6667	60.3333	55.3333	61.6667	65.6667	58	58	59.6667	60.3333	59.6667	59.3333	68.3333	63.3333	59	59.3333	63	65	57	65.3333	165.333	57.6667	69.5	66	66.25	62	63	60.6667	64.6667	65	65	65	71.3333	61	62	60.3333	63
Z-3-hexenol pentosyl-hexoside	Z-3-hexenol hex-pent	C17H30O10	3	21.1012	1	394.185	393.177		0.255401	-0.696886	0.144328	0.006742	55.6667	64.6667	66.6667	64	71	57.3333	59	61.3333	52	69.6667	65.3333	63.3333	62	65.3333	65.3333	60.3333	68	62	58.3333	59.6667	68.5	56.6667	62	62.1667	63.5	83.3333	96	87	84.3333	88	52	63	62.6667	92	66.6667	94	99.6667
Esculeoside B isomer II + FA	Esc B iso II	C56H93NO28	2	21.3565	2	1273.6	1272.59		1.3	-2.634	0.015995	0	158.333	164	287.667	232.667	188	122.333	103	210	235.333	167.667	287.333	289.667	185.667	159.667	58	244	143	208.667	93.3333	216.333	215.667	108	246	184.167	156.25	174.667	251	244.333	239.667	133	222.667	265	213	303.333	110.333	230.667	219.667
UGA17 II	UGA17 II	C50H81NO24	3	21.3921	1	1079.52	1078.51			-0.933696	0.031954	7e-06	55	62.3333	63.6667	62.3333	62.6667	63	69	62	62.6667	56.3333	63.6667	64.3333	68	63.6667	69	58	50.6667	68	59.3333	64.3333	107	68	55.5	66	58.5	61	65.6667	65.3333	60	64.5	59.3333	63	63.3333	62.6667	64.6667	61.3333	66.3333
2-Phenylethanol malonyl-pentosyl-dihexoside	PhEt Mal-Pen-diHex	C28H40O18	3	21.7675	1	664.22	663.213		0.324751	1.10372	0	0	67.3333	57.6667	60.3333	56.6667	57.3333	65.6667	58	65.6667	54.6667	59.6667	56.6667	57	53.6667	65	51.3333	64.6667	52	64.6667	58.3333	65.3333	158	60	57	59.5	58.5833	64.3333	63	57.3333	62.3333	55	66.3333	59.6667	56	61.6667	68	58	60
Quercetin-pentose-deoxyhexose-hexoside II	Que-Pen-deOHex-Hex II	C32H38O20	2	21.9383	1	742.195	741.187		0.231733	1.33435	4.3e-05	0	17416	21485	16654.7	20414.3	11629	12973.7	17290.7	15923	6307	11810.3	17067	17262.7	24723.7	17969	18126.7	23907.3	13795	16946.7	9865	16048.7	18461.8	12796.7	21391.5	16221	16478.2	3204	4951	5457	6446.33	2359.5	4323.33	9414.33	2742	60	3691	4326.33	9455.33
UGA18	UGA18	C56H95NO29	3	22.2104	1	1245.6	1244.59			-1.1088	0	0	796	747	1671.67	1007.33	723	684.667	657.667	1057.33	1044.33	914.333	1746.33	1331.33	1075	916.333	65	1293.33	765	1112.67	576.667	1131	689.167	178.667	1600.5	1012.67	823.667	977	934	1493.67	1191	761	1348	1005.67	990.667	788.667	744.667	1046.33	1066
Hydroxytomatidine trihexose + FA IV	HdxTmtd triHex IV	C45H73NO18	3	22.2967	2	963.502	962.495			2.23689	0.0077	0.454915	61	52.6667	59	60.6667	67.6667	57	65	60.6667	69	64	57.3333	69	64	65	57	63	70.3333	60	66	60	55.3333	66.6667	69	60.6667	61.6667	127	107.667	65	59	66	59	63.3333	65.6667	58.6667	58.3333	63	66.3333
Laricitrin dihexoside	Laricitrin diHex	C30H34O17	2	22.6383	1	666.179	665.172		0.29165	0.638933	0.031779	0	62.3333	72.3333	64.3333	64	63	66	65.3333	66	59	57.6667	67.6667	65.3333	57	52.3333	62.6667	57.3333	56	65.3333	66.3333	66	63	64	61.5	64.6667	60.8333	175	151.333	110	172.667	60	128	86.3333	92.3333	158	288.333	158.333	92.3333
Kaempferol-dihexoside	Kmpf-diHex	C27H30O16	2	22.6721	1	610.153	609.146		0.33785	0.884846	0.097928	0.000563	68	52.6667	66	56.3333	57	59.3333	59.6667	59.6667	54.6667	70.6667	63.3333	63	67.6667	55	63.3333	63	59.6667	67	57.6667	68.3333	63.1667	60	56	67	61.5	117.333	126.667	95.3333	215.667	218.5	97	86.3333	232	129.667	55	137	195
Isorhamnetin 3-sophoroside	Isorhamnetin 3-sophoroside	C28H32O17	2	23.1845	1	640.163	639.155		0.305517	1.90251	0.552851	0.003226	61	64	60.3333	66.6667	53	64.3333	61.6667	61.3333	58.3333	62.3333	63	56.6667	66.3333	61.6667	61.3333	69	63.6667	57	63.6667	60.6667	62.6667	67	62	62.1667	61.25	60.3333	88	60.3333	141.333	50.5	67.6667	59.3333	83.6667	63	64.6667	58.3333	71
Hydroxytomatine isomer I + FA	HdxTmt iso I	C50H83NO22	3	23.3891	2	1095.55	1094.54			0.387378	0	0	56.3333	55.6667	59.6667	62.3333	60	63.6667	64.6667	59.6667	67.6667	66.6667	62.3333	59.6667	60.6667	64.3333	312	68.6667	68	61	63.6667	63.3333	71	168.667	58	61.5	62.1667	54	57	62.6667	61.3333	57.5	63.6667	64	57.3333	62.6667	65.3333	60	55.3333
Hydroxytomatidine trihexose + FA II	HdxTmtd triHex II	C45H73NO18	3	23.4922	2	963.505	962.498			-0.490391	0.240472	0	59	63.3333	64.3333	68.6667	63	67.6667	59.3333	60.6667	64.6667	59.3333	61	62	57.3333	64.6667	62	58.3333	60.6667	63	66.3333	62	62.6667	67.6667	63	64.5	62.25	743	65.6667	62	56	64.5	60	71	61.3333	63	71.6667	62.6667	63.3333
Naringenin-hexose III	Nrng-Hex III	C21H22O10	3	23.6799	1	434.122	433.115		0.310101	-1.95791	0.071276	0.564205	65.6667	107.667	87	82	67.3333	78.3333	79.6667	55.3333	96	53.3333	113.333	131.333	62.6667	64.3333	89	94.6667	60.6667	66.3333	66.3333	65	65.8333	62.3333	57.5	62.5	61.5	66	64	66.6667	63.6667	55.5	66.6667	56.3333	64.3333	63	59	65.6667	58.6667
Quercetin 3-O-rutinoside	Que 3-O-Rut	C27H30O16	1	23.9539	1	610.153	609.146		0.256133	0.584425	0.039258	1.5e-05	26145	25625.3	28584.3	24858.7	26598.7	23885	28206.7	27611.3	28591.3	29499.7	27402	28814.7	28730	26981.7	27369	29403.3	26676.7	27970.7	25119.3	27483.7	28327.2	23068.3	25125	27830	27716.3	13041.7	18948	21878.7	12554.3	8535	15157.3	21806.7	14746	25600.3	28742.7	19186	27051.3
Hydroxytomatine II + FA or Lycoperoside H + FA	HdxTmt II or Lyc H	C50H83NO22	3	24.1584	2	1095.54	1094.54		2.97157	1.72584	3.4e-05	0.000275	2267	2179	2189.33	2320	2257	1658.33	1983.33	1954.33	2256.67	2048	2724.33	1959.67	3053	1883.33	2458	2027.67	1537.33	2853	1266.33	2316	2555.5	1776	2301.5	1510.67	2039.33	1341.33	2220.67	1639.33	1574.33	1452.5	1443.33	1634.67	1221	2625.33	1000.33	1582.67	1421.67
Kaempferol-pentose-deoxyhexose-hexoside	Kmpf-Pen-deOHex-Hex	C32H38O19	2	24.1584	1	726.199	725.191		0.361566	2.98956	8.4e-05	0	2080.67	2553.67	2734.33	889	1460	1597.67	2060	1600.33	1002.67	2375.67	2434.33	3827.33	1494.67	3352	2360.33	1434.33	2434.33	1900	1977.67	1861.67	2210.33	1818.67	1600	1555.5	1713.08	1130.33	981.667	1704	406	890.5	997	1078	863	62.6667	1465.67	1033.33	3236
Kaempferol-pentose-deoxyhexose-hexoside + FA	Kmpf-Pen-deOHex-Hex	C31H34N6O19	3	24.1753	2	794.186	793.179		0.31	1.91508	0.000426	1e-06	140	157	185.667	55	91	100.333	134	110.333	106.333	147.333	153.667	230	93.6667	214.333	160	80.6667	174.667	122	145	123	140.333	121.333	102.5	104.167	108.75	52	66.3333	93.3333	62	62.5	65.3333	65	57	60.6667	87	60	192
Eriodictyol 7-O-glucoside	Erdt 7-O-Glu	C21H22O11	1	24.3123	1	450.117	449.11		0.077651	-1.99951	0.126381	2.3e-05	185.333	512.667	172.667	240	254	198.667	388.667	351.667	463.667	253	457.667	315	144.667	138	327.667	247	247	273	146	157	160.167	83	228	156	186.667	66.6667	65.6667	72.6667	93	137	94	63.6667	147	89.6667	80.6667	69.6667	68.3333
Esculeoside A+ FA or Lycoperoside F, G + FA	Esc A or Lyc F, G	C58H95NO29	3	24.8078	2	1315.6	1314.6		2.3	-1.60734	0	0	1502.33	1549.33	1470.67	1889.67	1683	1249.33	1180.67	1303.33	1469.67	1216.33	2208	1687.67	2051.67	1600.67	60.3333	1527	1213.67	1980.67	1064.33	1793.33	1543.67	557.667	1442.5	1108	1529	1281.67	1278	1893.33	1975	1813	1648.33	1475.33	1574.33	2083	1121	1662.33	1449.33
Esculeoside A + FA or Lycoperoside F, G	Esc A or Lyc F, G	C58H95NO29	3	24.8247	1	1269.6	1268.59			0	0.000241	0.002851	120.333	130	121.333	165	137.667	72.6667	77.6667	100	112.333	93	188.667	135.333	185.667	128.333	67.6667	132.667	81.3333	169	73.3333	146	140.167	69.6667	114	88.5	120.75	87.6667	83.3333	155.667	191.333	168.5	135.333	104	125	197.333	102	146	132.333
Naringenin-dihexose I	Nrng-diHex I	C27H32O15	2	24.8416	1	596.177	595.17		0.088417	-4.55668	0.120442	0.249293	71	108.333	71.6667	106.333	79.3333	80.6667	84.6667	95	151.333	74.3333	147.667	165.667	63.3333	62.3333	100.333	92	69.6667	84	69.3333	66.6667	79.8333	61.3333	64	70.3333	72	63.6667	64.6667	75.6667	59	60.5	56.6667	61.6667	88.6667	97	62	68.6667	88.3333
Dehydroesculeoside A I + FA	DeHEsc A I	C58H93NO29	2	24.943	2	1313.59	1312.58		0.52	-0.475399	0	0	2592.67	2695.33	2548.67	4027.33	2885	1835.33	1821	2145.33	2921.67	2162.67	3741	2588	3862.33	1974.67	60	2433	1950.67	3235.33	1748.67	2829	3110.33	1236.33	2546	1852.67	2602.83	2462.33	3095	3841.33	4384.67	3562	3255.67	3047	2935.67	4991.67	2156.33	3035	2897.33
Hexanol pentosyl hexoside	Hexanol Pen Hex	C17H32O10	3	24.9786	1	396.201	395.193		0.091433	-2.83153	0.042573	0.000591	62	66.6667	59.3333	67.6667	66	59.6667	54.6667	51.3333	59	67	58	67	65.3333	61.6667	60	58.6667	62.3333	61.6667	62	62	61.5	61.6667	61.5	54.6667	64.6667	59.6667	64.6667	72.6667	67	60.5	63.3333	60	73.3333	59.3333	140.667	67.3333	67.3333
Hydroxytomatine III + FA	HdxTmt III	C50H83NO22	2	25.063	2	1095.55	1094.54		2.27	0.610303	0	0.888108	65.6667	67.3333	62.6667	62.6667	56.6667	66	54	60.3333	68	61.3333	79	59.6667	62	64	59.3333	61.3333	66	57.6667	66.3333	65.3333	71.8333	60	67.5	60.5	64.5	61.3333	62	60.3333	61	68.5	58.6667	61.3333	56	56	65.3333	61.3333	64.3333
Lycoperoside G/F or esculeoside A pentosyl hexoside	Lyc G/F or Esc A Pen Hex	C59H97NO30	3	25.08	1	1299.61	1298.6			-1.64176	6.5e-05	0.000299	169.667	148.333	158.333	262.333	176.667	100	91.3333	124	122.667	112.667	232	141.333	238.333	178.667	63	155.333	107.333	204.333	91.6667	169.667	165.833	83.6667	151.5	95.5	159.333	126.333	128.333	203.667	269	219	163.333	120.333	149.333	268.333	128.667	199.667	166.333
Phloretin-C-diglycoside	Phloretin-C-diGly	C27H34O15	2	25.1138	1	598.188	597.181		0.226234	1.79175	0.000181	0.010512	2079.67	4955	2982.33	3044	3068.33	2176.33	2661.67	2480	3024	2465	4428	2694.33	2772.67	2285.67	3749.67	3416.33	2466	3099.33	2151.67	1629	1887	1581	2838.5	1470.5	2085.58	1158	1620.33	1862.33	2238.67	1549	1661.67	1332.33	1832.67	978	1909.67	1488.33	1887.67
Quercetin 3-O-glucoside	Que-3-O-Glu	C21H20O12	1	25.244	1	464.095	463.088		-0.275	0.648818	0	0	67.6667	59	57.3333	62.3333	63	69.3333	71	61.6667	65.3333	1574.67	88.6667	58	66	61	90.6667	67.6667	68.3333	74.3333	55	54	62.3333	67.6667	59.5	60.5	62.9167	55.3333	63.3333	56.6667	65	59	62.3333	62.3333	62.6667	70.3333	577.667	60.6667	65
Hydroxytomatidine trihexose + FA III	HdxTmtd triHex III	C45H73NO18	3	25.4553	2	963.503	962.496			1.41195	0.417741	0.023556	61.6667	63	63	59.3333	65.3333	58.3333	57.3333	56.3333	56.6667	63	57.3333	61.6667	62.3333	60.3333	67.3333	59.3333	60.6667	67.6667	63	55.6667	61	61	69	66.5	65.75	128	247.333	195.333	283	179	126	328	280.333	284.333	59	201	396.333
Hydroxytomatine + FA	HdxTmt	C50H83NO22	3	25.5247	2	1095.54	1094.54			1.39054	0.00091	3e-06	4275.33	3710.33	3758	4071.67	4215.67	2361.67	4156.33	3684.33	4197	4563.33	4295.67	3000	4885	3216.33	8710.33	3290.67	3020.67	4918.33	2525	3900.67	4645.5	5656	3656	2993.83	3600.33	2168	3399	2371.67	2637.33	2117	2448	3162.33	2509.33	4080.67	2299.67	3038	2391
Esculeoside A	Esc A	C58H95NO29	1	25.6261	1	1269.6	1268.59		1.48388	-0.942777	0	0	7936	8470.67	7468.67	10534	8697	5265.67	6426	6566.67	6728.33	6553	9626.67	7680	10695.7	8857.67	148.667	8643.33	6230	9139.67	5660.33	8173.33	7380.67	2936.33	7639.5	6114.67	7790.17	7588.67	5881.67	9951	12723.7	11472.5	9195.67	5992	8740	11791	8596	9775.67	10075.3
UGA10 FA	UGA10	C50H85NO23	3	25.8325	2	1113.56	1112.55			0.222912	0.056133	0.006757	6473.67	6982	4872	6620.67	6380	4959	5652.33	4552.33	6110.67	4824.67	7381	5943.33	7903	4998	4367.33	6006	4269.33	6287	4549	6352	6605	5500.67	7292.5	4582.67	6186.33	7067.33	6902.33	7554	4981.33	5575	5856.67	4693	5315.67	8412.67	4654.33	5689.33	5707
Hydroxytomatidine trihexose + FA I	HdxTmtd triHex I	C45H73NO18	3	26.054	2	963.502	962.495			2.30027	0.291104	0.049174	61.6667	57	57	63.3333	66.3333	60.3333	62.3333	62	65.6667	69.3333	58.3333	63	60	477.667	252.333	63	58	60	66.6667	64	57.6667	60	71	62	60.6667	3638.33	6263.67	3735.67	7040.33	4291.5	2136	6397.67	6145.67	6060	1065	4280.67	8899
Hydroxytomatine IV + FA or Lycoperoside H + FA	HdxTmt IV or Lyc H	C50H83NO22	3	26.1741	2	1095.55	1094.54		1.8859	0.49884	6.1e-05	0	423.333	445	344.667	646.333	544	259.333	438	423.333	492	457.333	433.333	311.333	770.667	277.667	1183.67	311	281	516.667	225.667	309.333	442.333	562.667	172.5	163.667	409.167	131.333	315	262	290.333	348	151.333	272.667	149.667	671	132	234.333	199.333
UGA17 I	UGA17 I	C50H81NO24	3	26.6864	1	1079.51	1078.51			0.877138	0	0	65.3333	64.3333	55.3333	58.6667	67.3333	60.3333	63.3333	63.3333	66.3333	59	60.3333	54.6667	54.3333	72	63.6667	68.6667	57	57.6667	59	65.6667	181.833	59	55	64.1667	60.75	66	61.6667	61.3333	66	64.5	64.6667	55.3333	63.3333	63.3333	64	68	62.3333
Esculeoside A+ FA or Lycoperoside F, G + FA	Esc A or Lyc F, G	C58H95NO29	3	26.754	2	1315.6	1314.6		0.36	-2.35053	0	0	1407.33	1410	1494	2025.67	1665	1010.33	996.333	1202	1531	929.333	1962	1433.33	1953.33	1550	66.6667	1482.67	981.667	1886.67	1019.67	1658.67	1012.17	477.333	1296.5	975.167	1483.25	980	1179	1474.67	1826.33	1471	1199	1102	1191.67	1764	772	1368.33	1258.67
Kaempferol 3-O-rutinoside	Kmpf 3-O-Rut	C27H30O15	1	26.9417	1	594.157	593.15		0.218268	2.79525	0	0	1493	1926	2723.67	1958	2156.67	1197.67	1880.33	1383.67	4044.33	18952	2500.33	5929.67	1123	2025	2400	1631	2126.33	2204	1793	1475.67	1784.5	1429.33	932	1391.33	1592.67	839.667	1097	1721.33	264.667	702	696	733.333	995.667	2880	5319	757.333	3154.33
Hydroxytomatidine trihexose + FA V	HdxTmtd triHex V	C45H73NO18	3	27.1988	2	963.504	962.497			0.588054	0.063384	0.680421	71.3333	58	56	67	60.3333	61.3333	55	67	60.3333	63.3333	55	53.3333	64	63	53.3333	56	66.3333	56	60.3333	68.6667	61	58	55.5	59.1667	63.75	80.6667	70	60	58	64.5	63.3333	68	65	56.6667	57	66.3333	74.3333
Dicaffeoylquinic acid I	DiCffQui acid I	C25H24O12	2	27.6418	1	516.126	515.119		0.028183	1.5278	0.002719	0	522	461.667	673.667	619.667	886.333	510	775.667	592	789.333	535.333	940	1114.67	1013	663.667	947.333	635	468.333	650.333	376.667	676.667	649.667	680	506.5	532.333	584.833	822.333	1123.33	930.333	603.333	1375.5	835.333	1165.67	611.333	1181.33	646	941.333	1246
Acetoxy-hydroxy-dehydrotomatine + FA	AcOx-Hdx-DeHTmt iso	C52H83NO24	3	27.9496	2	1153.55	1152.55			0	2.1e-05	0	3268.33	1479.33	1452.33	11330.3	6975	1987.33	4120.33	2028.33	9575	1726	2842.33	2466	6611.67	1819	1887.33	2965.67	1160.67	2933.33	2110.67	1576.67	2329.5	1499	658	2422.33	2897.42	381.333	704.333	835.333	4223	4895	631.333	663	489.667	3329.67	516	751.667	1350.33
Naringenin-7-O-glucoside	Nrng-7-O-Glu	C21H22O10	2	28.582	1	434.122	433.115		0.027967	-1.67623	0.010756	0.038708	135.333	441.667	95.6667	205.667	121.667	132	258.333	204.667	256.667	146.667	291	130.333	64.6667	75	193.333	134.333	110.667	162	63.6667	67.6667	124.5	61	79.5	103.167	93.5833	59.6667	81.3333	52	57.3333	73	96.3333	66	165.667	94	68	67	73
3,4-Dicaffeoylquinic acid or 3,5-Dicaffeoylquinic acid	3,4(5)-DiCffQui acid	C25H24O12	1	28.9405	1	516.128	515.12		-0.640451	-1.55304	0.430123	0	58.3333	58.3333	73.3333	77	75.3333	60.6667	70.6667	59.3333	75	66	86	70.6667	92.6667	65.3333	72.3333	64.6667	63.3333	81	56.6667	70.6667	73	78.6667	60.5	66	67.0833	103.333	105	131.333	76	138	84	132.333	99	203.667	61	81.3333	119.667
UGA28	UGA28	C52H83NO25	3	28.9743	1	1121.52	1120.52			1.28155	0	0	475.667	429.333	305	1275.67	822.333	356.667	249.667	415	847.333	286	768.333	1104.33	937.667	678	67	367.667	287.667	598.333	362.333	561	11880.8	308	254.5	424.667	585.75	296.667	347	289.667	971.667	1053	637	221.667	421	931.333	294.333	341	861.333
Acetoxy-hydroxytomatine iso + FA	AcOx-HdrTmt iso	C52H87NO24	3	29.1282	2	1155.57	1154.56			0	3.1e-05	2e-06	2952.67	3407.67	1550.33	3739	2901	1947.33	1615.67	1771	2492	1445.33	2589.33	1358.33	3835	2346	4317.67	2138	1456	2822.67	1900.67	2536	3417.83	4138.33	1575	1075	3012.08	3326.67	3414.33	4139.67	3097.67	3442	2352	2138	2747	6814	1809	3150.67	2410
UGA11	UGA11	C52H87NO24	3	29.1619	1	1109.56	1108.56			-1.76716	0.587728	0.103253	64.3333	59.6667	59	63.3333	58.3333	65	64	62.3333	68.3333	62.6667	64.6667	62.6667	66	62.3333	66.6667	68.3333	60.6667	63.3333	58.6667	61.6667	65.8333	67.6667	56.5	65.8333	63	64	59.6667	60.6667	64.3333	52	64.6667	57.3333	61.6667	110.333	63.6667	67.6667	59.3333
Naringenin chalcone pentosyl hexoside	Nrng Cha Pen Hex	C26H30O14	2	29.282	1	566.164	565.156		0.227951	-0.380426	7.5e-05	4e-06	185.333	80	169.333	252	249.333	294.333	495	429.667	515	282	668.333	676.667	347.667	68	317.333	367.667	203.667	262.667	186.333	224.667	200	137.667	282.5	285.333	242.333	75.6667	108.333	80.6667	84.6667	197.5	220.667	80.3333	286	72.6667	90.6667	71.6667	139.667
Eugenol xylosyl glucoside + FA	Eug Xyl Glu	C22H32O13	2	29.4866	2	504.184	503.177		-0.33	0.208674	0.000523	0	58.3333	92	61	107.667	84	59	63.6667	84.3333	114.667	118.667	92.3333	83	52.6667	132	96	76.3333	59.6667	154	67.6667	69.6667	65.1667	69.6667	120.5	104	86.4167	743	1562	143.667	112.667	620.5	448.667	547	1731.67	1402	1026	628.333	622.667
Quercetin feruloyl deoxyhexose-dihexose	Que Frl deOHex-diHex	C43H48O24	2	29.5204	1	948.252	947.244		0.289584	1.99632	0.000378	0	241.667	644.333	450	299.667	178.667	228	443	213	187.667	230.333	387.333	636.667	261.667	269.667	375.667	355	223.667	384.667	258.333	482	371.5	314.333	615.5	276.833	266.083	291.333	933.333	352	257	75.5	218.667	591	124.333	67.6667	372.333	282.333	393.333
Dihydrokaempferol (or Eriodictyol chalcone)-hexose III	DiHKmpf (or Erdt Cha)-Hex III	C21H22O11	2	29.5542	1	450.117	449.11		0.535784	-2.33796	0.000382	0.281042	61.3333	204	58.3333	77	95.6667	62.6667	78	65.3333	125.333	60	160	54	65	59.3333	159	63.6667	60.3333	64	62	62.3333	67.3333	65	66.5	61.8333	67.1667	65	69.3333	57.6667	58.6667	68	57.6667	68.6667	60.3333	73	64.3333	61.3333	58
Naringenin-hexose IV	Nrng-Hex IV	C21H22O10	3	30.2205	1	434.122	433.115		0.049499	-1.60696	0	5.6e-05	246.333	2059.67	187.333	607	755.333	232.667	469	304.333	647.333	74	677.333	179.667	83	366.333	1177.33	184.333	397	471.667	213	191	416.333	173.667	184	156	237.833	58	140.333	112.667	134.333	289	149.333	102.667	210.333	126	53.6667	85.6667	66
4,5-Dicaffeoylquinic acid	4,5-DiCffQui acid	C25H24O12	1	30.2899	1	516.126	515.119		-0.1099	1.5278	9e-06	0	2069	2316.33	1667	3585.67	2912.33	1653.67	2101	1560	2813.67	1135.67	2249.33	2012.33	2681.33	1718	4028.67	1224.33	1304.67	2303.33	1009.67	1700.67	3409.67	3521	987.5	705.333	1780.58	1668.67	2919	3079.67	3118.33	6240	1362.67	2777.67	1283	6761	1242.67	3364.33	2888.67
Quercetin coumaroyl hexose-deoxyhexose-hexoside	Que Coum Hex-deOHex-Hex	C42H46O23	2	30.6653	1	918.241	917.234		0.204734	1.58956	0.000131	0	519.667	523.667	611.333	497.333	295.667	550.667	1521	465.667	321.333	864	657.333	2348.33	842	335	332.667	357.667	488.667	544.667	594.667	671	610.833	905.333	319.5	786.833	577.917	651.667	607	529.667	469.333	229.5	657	441.333	433.333	59.6667	1022.33	425.333	1358.33
Dehydrotomatine II + FA	DeHTmt II	C50H81NO21	3	31.0406	2	1077.54	1076.53		-0.15	-0.461669	0	0	294.667	279.667	252.333	283.333	357.667	208.667	309.667	260	262.333	238.333	200	139	690.333	155	6799.33	236.333	146	340.667	197	107.333	599.167	3260.67	69.5	69.6667	318	78	470	100.667	493.667	430.5	64.3333	63.3333	109.667	242.667	55.3333	59.3333	81.3333
Kaempferol feruloyl dihexose-deoxyhexoside	Kmpf Frl diHex-deOHex	C43H48O23	2	31.553	1	932.257	931.25		0.207016	1.52698	0.022928	4e-06	55.3333	107.333	124.667	68	62.6667	64.6667	103.667	63.3333	72.3333	67.6667	77.3333	242	64.3333	103	74	66.6667	60.6667	86.3333	93.6667	103.333	82	90.6667	72	58.1667	61.4167	102	345	105.333	67.6667	67.5	75.6667	96.3333	66	61.6667	140.333	78.6667	177.667
Tomatidine tetrahexoside + FA	Tmtd tetraHex	C51H85NO22	3	31.6037	2	1109.56	1108.55		3.45632	0.405934	0	0	147.333	108.333	128.333	136.333	199.667	92.6667	137.333	121.667	115	105.333	88.3333	76	385	141	4180	98.6667	71	158.333	89.6667	66.6667	328.333	2088.33	64.5	57.6667	147.167	66.3333	86.6667	70	208.667	260	54	70	55.6667	75.3333	56.3333	57	60.3333
beta-tomatine + FA	b-Tmt	C45H75NO17	3	31.8269	2	947.509	946.501		-0.23	-16.2831	1e-06	0	65	70.6667	60.3333	61.6667	59	63	60	63.3333	62.6667	64	62.6667	62.3333	56.3333	66	138	62.3333	55.3333	72	56.6667	59.6667	61.5	66.3333	63	59.8333	73.5833	2455	144.667	71.6667	103	72.5	62.6667	116.333	73	95.3333	62.3333	84.6667	110.667
Quercetin-deoxyhexose-hexoside-C17H24O8	Que-deOHex-Hex-C17H24O8	C44H54O24	2	31.8945	1	966.299	965.292		0.235467	1.78392	0.002329	4.7e-05	143.667	176.333	170.333	85.6667	182.667	116	123.333	135.667	107.333	114	186	165	190.667	112.333	174	250.667	132.667	204	102	139.667	249.167	136.667	166	111.833	150.417	72.3333	74.6667	119	60	72	72.3333	108.333	66.3333	64.3333	60	74.6667	115
alpha-Tomatin + FA	a-Tmt	C50H83NO21	1	32.1854	2	1079.55	1078.54		3.14	-0.437627	0.000121	0	8502	4570.33	7110.33	7003.33	12180.7	4259.67	7857.33	7125.67	5941	4995	3607.33	3338	19632	8088.67	29505	5327.33	3024.33	9083	4003.33	2411.67	11007.3	28941	1096.5	1173.67	8816.83	731	5361	1211.67	11576.7	14597.5	584.667	808	553.333	4848	577	755.333	1307.33
Acetoxy-tomatine I + FA	AcOx-Tmt I	C52H85NO23	2	32.4069	2	1137.56	1136.55		1.92	1.07607	0	0	2728.67	1971	1614.33	4694.67	4439	1035.67	2497	2125	4148	2036	2062.67	987.667	3911.67	1653.33	28267.7	1414.33	1017	2975.33	1237.33	1627.67	5252	19331.3	879	1074.83	2368.42	1155.33	2993	2156.33	3701.33	4434	1182.67	1919	1900.33	5717	1066.33	2010.67	1494.67
beta-tomatine isomer + FA	b-Tmt iso	C45H75NO17	2	32.7146	2	947.508	946.5		-0.32	1.41257	0.489485	5e-06	60.6667	63.3333	67	67.3333	70.3333	67	57.6667	61.3333	71	63.6667	68.6667	69	63	62	57	55.3333	55	60.3333	67.3333	62.6667	63	58.3333	67	62.8333	63.0833	857.667	288	76.6667	204.333	111	61.6667	185.333	55	137.333	67.6667	105.333	112.667
Kaempferol coumaroyl pentose-deoxyhexose-hexoside	Kmpf Coum Pen-deOHex-Hex	C41H44O21	2	32.7146	1	872.236	871.228		0.235385	2.21412	0.003489	0.000588	237.667	194.667	224.667	64.6667	262	112.667	237	116.667	158.333	194	301.667	618.667	66.6667	161.667	156	69	206	250.333	168	173.667	311.167	286	67	130.167	127	108.333	165	175.667	53.3333	122.5	101	66	98	62	194	83	173.667
Kaempferol coumaryl hexose-deoxyhexose-hexoside	Kmpf Coum Hex-deOHex-Hex	C42H46O22	2	32.7484	1	902.247	901.24		0.241568	0.760064	0.004083	0	73.6667	104.667	112	63	63	70.6667	170.667	65	74	124.333	119.333	492.333	85	78.3333	69.6667	65.6667	69.6667	107.667	116	94.3333	93.6667	152	51.5	87.1667	66.6667	146.667	171.333	112	51.3333	50.5	117.333	67.6667	84.3333	58	266.333	79.3333	393
alpha-Tomatin isomer + FA	a-Tmt iso	C50H83NO21	3	32.7822	2	1079.55	1078.54		3.94	1.37408	0	0	61.6667	70.3333	60	62	62.6667	63.6667	63.6667	64.6667	61.3333	66.6667	65.6667	62.3333	66.3333	65.3333	11319.7	66.6667	61.3333	63	67.3333	70.3333	593	5708.67	55.5	59.5	60.9167	66	63.6667	61.3333	64.6667	70.5	60	66	59	54.3333	60.6667	65	55.6667
Naringenin chalcone-hexose	Nrng Cha-Hex	C21H22O10	2	33.1932	1	434.122	433.115		0.046801	-1.7478	0.039598	0	80.6667	1070.33	87.3333	255.667	383.667	188.333	263.667	207.333	507.667	85	485.333	258.667	114	247.667	524.333	176.667	179.333	368.333	128	115	240.667	87	120	70.3333	169.25	61.6667	68	63	81	60	57.3333	62.6667	81.3333	452	82	62.3333	100
Tomatidine+dihexose+dipentose + FA	Tmtd+diHex+diPen	C49H81NO20	2	33.2439	2	1049.54	1048.53		0.166115	2.62939	0	0	65	58.3333	58.6667	65.3333	51.6667	66.3333	58.6667	64.6667	62.3333	59.3333	62	60	65.3333	56.3333	442	55.6667	56.6667	59	60.6667	66	72.8333	229	59.5	62.6667	64	64.6667	61.6667	66.6667	61	64.5	64.3333	66.6667	69	57.6667	64	62	57
O-acetylprunin	O-acetylprunin	C23H24O11	2	33.6886	1	476.133	475.125		0.431367	-1.51539	0.333152	0.039955	62	100	56	54.6667	62.3333	69.6667	64	65.6667	63.3333	61.3333	136.667	60.6667	61.6667	63.6667	71.6667	66	60.6667	63.3333	53	63.3333	60.5	57.6667	66	63.1667	60.6667	67.3333	64	58.3333	54.6667	52.5	58.6667	67.6667	74	62	62.6667	67.3333	55.3333
Furostane-tetrol trihexoside	Furostane-tetrol triHex	C45H76O20	3	34.0809	1	936.492	935.484		0.369102	1.43669	0.325378	0.115848	62.6667	54	55	65	70.3333	59.6667	60.6667	59	60.3333	66	67.6667	65.6667	65	62.6667	58.3333	54.3333	61	59.6667	56.6667	63.3333	60.6667	62.3333	54.5	60.5	63.4167	242.333	372	194.667	318	164	99	312	183.333	329	58.6667	204.667	337.667
Quercetin-hexose-deoxyhexose-hexoside-C9H10O2	Que-Hex-deOHex-Hex-C9H10O2	C42H50O23	2	34.4056	1	922.273	921.265		0.224398	1.90173	0.000126	0	633.667	715.333	812	962	590.333	692.667	746	630.333	434	750.667	848	1329	881	538.333	909	846	709.667	709.667	495.667	762.667	470.5	635.333	866.5	517.333	760.167	643.667	517.333	866	594.333	392	552.667	616.333	379.333	62.3333	610.333	521	1100
Quercetin-hexose-deoxyhexose-C12H12O5	Que-Hex-deOHex-C12H12O5	C39H42O21	2	34.6271	1	846.221	845.214		0.192932	0.412913	0	0.000833	70.3333	85.6667	79.3333	69.6667	100.667	57	77.3333	53	67	64.6667	101.333	162.667	62	59.6667	67.6667	59	67.3333	91.6667	60	56.3333	61.8333	75.6667	55	58.3333	60.0833	55.6667	156.333	62	61.6667	53	66.3333	59.3333	62	66.3333	62	66.3333	103
Eriodictyol	Erdt	C15H12O6	1	35.6856	1	288.065	287.058		-0.005585	-6.83834	0.050923	0.668917	85.6667	113	60.3333	71	106	76.3333	86	64.6667	93	68	91	87.6667	122.667	66	90.6667	151.333	92.3333	130.667	60.3333	68	90	66.6667	106.5	63.8333	82	67	56.3333	65.6667	59.3333	68.5	67.6667	52	56.3333	60.6667	60	60.6667	59.3333
Kaempferol-hexose-deoxyhexose-hexoside-C9H10O2 (150)	Kmpf-Hex-deOHex-Hex-C9H10O2	C42H50O22	2	36.3349	1	906.278	905.271		0.235051	1.21621	0.014789	0	68.6667	79.3333	95	64.6667	63.6667	61.3333	65.6667	63.3333	83.3333	91.6667	84.6667	229.333	66	93	99	62.3333	68.3333	81.6667	61.6667	72.3333	62.3333	77	66.5	60.6667	62.25	110.333	99.3333	145.333	66	60	62.3333	64.3333	68	61.3333	107	57.6667	265
UGA22	UGA22	C53H85NO25	3	36.7797	1	1135.54	1134.53			2.40804	0	0	64.6667	64.3333	54.3333	60.3333	62.3333	65	59	65	60	63.6667	67.3333	56.3333	55.6667	61.3333	63	60.3333	64	65.6667	60.3333	61.6667	246.833	65	56	61.5	58.75	57.6667	59	61.3333	69.6667	61.5	56.6667	63.6667	67	64	62	61	62.3333
UGA17 III	UGA17 III	C50H81NO24	3	37.035	1	1079.52	1078.51			-4.10287	0.23232	0.027367	64	71.6667	62	67	60.6667	62	61	63.3333	57	56.6667	63.6667	60	55.3333	56.6667	60.6667	66.3333	67.6667	60.6667	59.3333	55.3333	63.8333	60.3333	66.5	58.6667	64.5	67.3333	53	68	64	63	67.6667	62.3333	53.3333	61.3333	64.6667	63.3333	57
Ocimenol pentosyl hexoside + FA	Ocimenol Pen Hex	C22H38O12	3	37.4967	2	494.236	493.229		0.321766	0.867751	0	0.010235	554	232	479.333	474.333	534	447	504.667	439	389.667	519.333	772	513.667	490.333	239.667	518.667	519	352	742.333	394.667	445.667	578.167	399	556.5	383.5	449.25	379.333	508.667	406	357	402	515	486	365.333	304.667	426	551.667	341.667
Quercetin-hexose-deoxyhexose-C10H16O5	Que-Hex-deOHex-C10H16O5	C37H46O21	2	37.5305	1	826.251	825.244		-0.090468	2.33143	0.264405	0.441869	55.6667	117	59.6667	65	102	59	55	62.6667	54.6667	58.3333	55.6667	73	65.3333	61	63.6667	60.3333	53.3333	89	60.3333	66	56.6667	61.6667	56	70.3333	62.9167	59.3333	82.6667	61.6667	67.6667	58	65.6667	61	67	58.6667	58.3333	65.6667	59
3,4,5-Tricaffeoylquinic acid	3,4,5-TriCffQui acid	C34H30O15	2	39.0169	1	678.157	677.15		-0.156899	2.26833	0	0	1485.67	1590	1272.67	2379.33	1827.67	1359	1567.67	1308.33	2204.67	876.333	2276.67	1570	1845.33	1046	2449.33	918.333	1086.33	1704	786	1505.67	2231.33	1961.33	784	461.333	1323.5	1201.33	1951.67	1665	1853.67	2882	952	1890.33	625.333	3636.33	691	1994.67	1854
Tricaffeoylquinic acid II	TriCffQui acid II	C34H30O15	2	40.3831	1	678.158	677.15		0.126867	1.09577	0.270851	0	65.6667	62	57	58	64	58.3333	66.3333	63	64.6667	62.3333	61.6667	67.3333	55.6667	64.3333	75.6667	66.6667	67	58.3333	57.6667	78	62.3333	68.3333	54	54	61.9167	143.333	90.6667	171.667	128	200.5	89.3333	199.667	84.6667	369	54.3333	105.333	152.333
Naringenin	Nrng	C15H12O5	2	42.0047	1	272.07	271.062		-0.074665	-4.58197	0.144588	0.18336	3513	4193.33	2705.33	3841	5663	2070.33	3887.67	3424.33	3555	3105.33	3421.67	1646.67	4193.33	3364.33	4071.67	3264.67	3783.67	4834.67	2346.67	2173.33	3658.5	3032.67	2412	1368.17	3045.25	361	1168.33	849.333	1308	910.5	933	958	910.667	1502.67	832	931.333	996
Naringenin chalcone	Nrng Cha	C15H12O5	1	42.4494	1	272.069	271.062		0.100583	-1.31704	0.036778	0.899722	22784.7	27423.7	15673.7	24603	27697.3	21044.3	24161	21851.3	23903	16283.3	20779.3	14079.7	26907	24252.7	23100	25018.3	23665.3	24198.7	21240.3	15573.3	24372.2	22075.3	14506.5	12015.3	21950.8	8210.33	10753.3	13449	13182.7	13802.5	10869.7	8428.33	9964	14310	10482.3	10097	13515.3
[truncated: 14 more columns]
