# Supplementary material for: Identification of Loci Affecting Accumulation of Secondary Metabolites in Tomato Fruit of a Solanum lycopersicum × Solanum chmielewskii Introgression Line Population
Source: Front Plant Sci. 2016 Sep 28;7:1428. doi: 10.3389/fpls.2016.01428 (PMC5040107; doi:10.3389/fpls.2016.01428)
Supplement: Supplementary file 3 [file Table_3.XLSX]

## Sheet: Supplemental Table S3
Supplemental Table S3. Metabolic alterations detected in fruits of the IL population. The values in the table represent an IL/Moneyberg content rario significantly (p<0.05) altered in both the growing locations in the Netherlands and France.
peak#	Name	Short Name	Compound class	02b	02d	03c	04a	04d	05b	06a	06e	07b	07d	08a	08d	08e	09a	09c	09d	10b	12c	12d
2966	UGA18	UGA18	A	0	0	0	0	0	0	0	0	0	-16.9132	0	0	0	0	0	0	0	0	0
3880	UGA28	UGA28	A	0	0	1.88886	0	0	0	0	0	0	-9.63716	0	0	0	0	0	23.9667	0	0	0
3255	Dehydroesculeoside A isomer I + FA	DeHEsc A iso I	A ER	0	0	0	0	0	0	0	0	0	-52.426	0	0	0	0	0	0	0	0	0
3389	Esculeoside A	Esc A	A ER	0	0	1.31087	0	0	0	0	0	0	-47.5242	0	0	0	0	0	0	0	0	0
2801	Esculeoside B + FA	Esc B	A ER	0	0	0	0	0	0	0	0	0	-20.5168	0	0	0	0	0	0	0	0	0
3281	Lycoperoside G/F or esculeoside A pentosyl hexoside	Lyc G/F or Esc A-Pen-Hex	A ER	0	0	0	0	0	0	0	0	0	-2.71601	0	0	0	0	0	0	0	0	0
3897	Acetoxy-hydroxytomatine isomer + FA	AcOx-HdrTmt iso	A LR	0	0	0	0	0	-2.08927	0	0	0	1.65761	0	0	0	0	0	0	0	0	-2.52664
4164	Acetoxy-tomatine isomer I + FA	AcOx-Tmt I	A LR	0	0	0	0	0	0	0	0	0	16.7925	0	0	0	0	0	0	0	0	0
4136	alpha-Tomatin isomer I+ FA	a-Tmt iso I	A LR	0	0	0	-1.79661	0	0	0	0	0	18.2367	0	0	0	0	0	0	0	0	-5.16986
4217	alpha-Tomatin isomer II + FA	a-Tmt iso II	A LR	0	0	0	0	0	0	0	0	0	200.14	0	0	0	0	0	0	0	0	0
4094	beta-tomatine + FA	b-Tmt	A LR	0	0	0	0	0	0	0	0	0	2.41332	0	0	0	0	0	0	0	0	0
4036	Dehydrotomatine isomer II + FA	DeHTmt iso II	A LR	0	0	0	0	0	0	0	0	0	61.7422	0	0	0	0	0	0	0	0	0
3355	Hydroxytomatine + FA	HdxTmt	A LR	0	0	0	0	0	0	0	0	0	3.56755	0	0	0	0	0	0	0	0	0
3078	Hydroxytomatine isomer I + FA	HdxTmt iso I	A LR	0	0	0	0	0	0	0	0	0	5.01736	0	0	0	0	0	0	0	0	0
3559	Hydroxytomatine isomer IV + FA or Lycoperoside H + FA	HdxTmt iso IV or Lyc H	A LR	0	0	0	0	0	0	0	0	0	4.97002	0	0	0	0	0	0	0	0	-2.37766
4080	Tomatidine tetrahexoside + FA	Tmtd tetraHex	A LR	0	0	0	0	0	0	0	0	0	53.5212	0	0	0	0	0	0	0	0	0
4250	Tomatidine-dihexose-dipentose + FA	Tmtd-diHex-diPen	A LR	0	0	0	0	0	0	0	0	0	6.432	-1.19404	0	0	0	0	0	0	0	0
3254	Quercetine 3-O-glucoside	Que-3-O-Glu	F	0	0	0	0	3.36004	17.2	0	0	0	0	0	0	0	0	0	0	0	0	0
2647	Kaempferol 3-O-rutinoside-7-O-glucoside	Kmpf-3-O-Rut-7-O-Glu	F	0	0	0	0	5.36899	16.18	0	0	0	0	0	0	0	0	0	0	0	0	0
3669	Kaempferol 3-O-rutinoside	Kmpf-3-O-Rut	F	0	1.69775	0	0	2.6796	8.55372	0	0	0	0	0	0	0	1.33721	0	0	0	0	0
2483	Quercetin 3-O-rutinoside-7-O-glucoside	Que-3-O-Rut-7-O-Glu	F	0	0	0	0	3.28563	2.18	0	0	0	0	0	0	0	0	0	0	0	0	0
2822	Phloridzin-C-diglucoside	Phloridzin-C-diGlu	F	0	0	1.45011	0	0	0	0	0	0	0	2.57827	0	0	0	0	0	0	0	0
4104	Quercetin-deoxyhexose-hexoside-C17H24O8	Que-deOHex-Hex-C17H24O8	F	0	0	0	0	0	0	0	0	0	0	1.75689	0	0	0	0	1.69525	0	0	0
4074	Kaempferol feruloyl dihexose-deoxyhexoside	Kmpf-Frl-diHex-deOHex	F	0	0	0	0	0	0	0	0	1.81741	0	0	0	0	0	0	0	0	0	0
4800	Naringenin chalcone	Naringenin chalcone	F	0	0	0	0	0	0	0	0	0	0	0	0	0	0	0	0	0	0	-2.11312
4022	Quercetin coumaroyl hexose-deoxyhexose-hexoside	Que-Coum-Hex-deOHex-Hex	F	0	0	0	0	0	0	0	3.44764	0	0	0	0	0	0	0	0	0	0	0
3930	Quercetin feruloyl deoxyhexose-dihexose	Que-Frl-deOHex-diHex	F	3.55977	0	0	0	0	0	0	0	0	0	0	0	0	0	2.321	0	0	0	0
4328	Quercetin-hexose-deoxyhexose-C12H12O5	Que-Hex-deOHex-C12H12O5	F	0	0	0	0	0	0	0	2.15007	0	0	0	0	0	0	0	0	0	0	0
4308	Quercetin-hexose-deoxyhexose-hexoside-C9H10O2	Que-Hex-deOHex-Hex-C9H10O2	F	0	0	0	0	0	0	0	0	0	0	0	0	0	0	0	-1.73607	0	0	0
2396	Quercetin-pentose-deoxyhexose-dihexoside	Que-Pen-deOHex-diHex	F	0	0	0	0	0	0	0	0	0	0	0	0	0	0	0	-3.22173	0	0	0
3985	Naringenin-hexose isomer IV	Naringenin-Hex iso IV	F	0	0	0	0	0	0	0	0	0	0	-1.50427	0	0	0	0	0	0	0	0
3988	4,5-Dicaffeoylquinic acid	4,5-DiCffQui acid	PhA	0	0	0	0	0	0	0	0	0	3.09989	0	0	0	0	0	0	0	0	-2.40451
4643	3,4,5-Tricaffeoylquinic acid	3,4,5-TriCffQui acid	PhA	0	0	0	0	2.14281	0	0	0	0	2.73068	0	0	0	0	0	0	0	0	-2.77506
3742	Dicaffeoylquinic acid isomer I	DiCffQui acid iso I	PhA	0	0	0	0	0	0	0	0	0	1.86279	0	0	0	0	0	0	0	0	0
2450	3-Caffeoylquinic acid (Chlorogenic acid)	Chlorogenic acid	PhA	0	0	0	0	1.42703	0	0	0	0	1.61633	0	0	0	0	0	0	0	0	0
3870	3,4-Dicaffeoylquinic acid or 3,5-Dicaffeoylquinic acid	3,4(5)-DiCffQui acid	PhA	0	0	0	0	0	0	0	0	0	0	0	0	0	0	0	0	1.978	0	0
2624	4-Caffeoylquinic acid	4-CffQui acid	PhA	0	0	0	0	2.28079	0	0	0	0	0	0	0	0	0	0	0	0	0	0
2194	Coumaric acid-hexose isomer I	Coumaric acid-Hex iso I	PhA	0	0	2.55262	0	0	0	0	0	0	0	0	0	0	0	0	0	0	0	0
2425	Benzyl alcohol-dihexose II	BnzAlc-diHex II	VG	0	0	0	0	0	0	0	0	0	0	0	0	0	0	0	24.0533	0	0	0
2818	Bnzyl Alcohol Malonyl-dihexoside isomer II	BnzAlc Mal-diHex iso II	VG	0	0	0	0	0	0	0	0	0	0	0	0	-1.11617	0	0	20.526	0	0	0
2765	Benzyl Alcohol malonyl-pentosyl-dihixoside	BnzAlc-Mal-Pen-diHex	VG	0	0	0	0	0	0	0	0	0	0	0	0	0	0	0	8.86789	0	0	0
2630	Guaiacol malonyl dihexose-pentose	Gual-Mal-diHex-Pen	VG	0	0	0	0	0	0	0	0	0	0	0	0	0	0	0	6.84299	0	0	0
2736	MeSA malonyl xylosyl diglucoside	MeSA-Mal-Xyl-diGlu	VG	0	0	0	0	0	0	0	0	0	0	0	0	0	0	0	6.72827	0	0	0
2866	2- or 3-Methylbutanol malonyl-pentosyl-dihexoside	Mbut-Mal-Pen-diHex	VG	0	0	0	0	0	0	0	0	0	0	0	0	0	0	0	4.31958	0	0	0
2732	2-Phenylethanol dihexoside isomer I	PhEt-diHex I	VG	0	0	0	0	0	0	0	0	0	0	0	0	0	0	0	4.06528	0	0	0
2919	2-Phenylethanol malonyl-pentosyl-dihexoside	PhEt-Mal-Pen-diHex	VG	0	0	0	0	0	0	0	0	0	0	0	0	0	0	0	2.95128	0	0	0
2469	Benzyl alcohol pentosyl dihexoside	BnzAlc-Pen-diHex	VG	0	0	0	0	0	0	0	0	0	0	0	0	0	0	0	2.59222	0	0	0
2340	Guaiacol xylosyl diglucoside	Gua-Xyl-diGlu	VG	0	0	0	0	0	0	0	0	0	0	0	0	0	0	0	2.21615	0	0	0
2313	Benzyl alcohol-dihexose I	BnzAlc-diHex I	VG	0	0	0	0	0	0	0	0	2.09447	0	0	0	0	0	0	0	0	0	0
4584	Ocimenol (Linalool) pentosyl hexoside + FA	Ocm(Lin)-Pen-Hex	VG	0	0	0	0	0	0	1.74709	0	0	0	0	0	0	0	0	0	0	0	0
2586	Guaiacol xylosyl glucoside + FA	Gua-Xyl-Glu	VG	0	0	0	0	0	0	0	0	0	0	2.42952	0	0	0	0	-1.6	0	3.38607	0
2562	Benzyl alcohol-hexose-pentose	BnzAlc-Hex-Pen	VG	0	0	0	0	0	0	0	0	0	0	0	0	0	0	0	-2.82565	0	0	0
2776	MeSA xylosyl glucoside + FA	MeSA-Xyl-Glu	VG	0	0	0	0	0	0	0	0	4.83426	0	0	0	0	0	0	-3.09157	0	2.41961	0
2839	Phenylethanol pentosyl hexoside	PhEt-Pen-Hex	VG	0	0	0	0	0	0	0	0	0	0	0	0	0	0	0	-3.9186	0	0	0
2646	2-Phenylethanol dihexoside isomer II	PhEt-diHex II	VG	0	0	0	0	0	0	0	0	0	0	0	0	0	0	0	-4.20969	0	0	0
3920	Eugenol xylosyl glucoside + FA	Eug-Xyl-Glu	VG	0	-6.60557	0	0	0	0	0	0	0	0	0	-1.86938	0	0	0	-8.00067	0	0	0
