# Supplementary material for: Identification of Loci Affecting Accumulation of Secondary Metabolites in Tomato Fruit of a Solanum lycopersicum × Solanum chmielewskii Introgression Line Population
Source: Front Plant Sci. 2016 Sep 28;7:1428. doi: 10.3389/fpls.2016.01428 (PMC5040107; doi:10.3389/fpls.2016.01428)
Supplement: Supplementary file 4 [file Table_4.XLSX]

## Sheet: Supplemental Table S4
Supplemental Table S4. Relative expression of genes located in the introgression 5b on chromosome 5 of tomato. Values represent 2log ratios of gene expression intensities at each of the four fruit ripening stages between IL5b and cv. Moneyberg.
Tomato WGS cDNA ITAG 2.3	Log2 (IL5b/Mb) Green	Log2 (IL5b/Mb) Breaker	Log2 (IL5b/Mb) Turning	Log2 (IL5b/Mb) Red	Start Position (bp)	End Position (bp)	ITAG description
Solyc05g005070.2.1	0.47	1.19	1.6	0.95	74921	78722	RLK Receptor like protein putative resistance protein with an antifungal domain
Solyc05g005080.2.1	-0.06	0.84	2.05	3.18	81292	84268	Endo-1,4-beta-glucanase
Solyc05g005770.2.1	1.16	1.85	2.49	2.11	586976	590980	NHL repeat-containing protein
Solyc05g005860.1.1	2.37	1.79	3	1.55	665864	671925	Nodulin-like protein
Solyc05g006120.2.1	0.62	1.59	1.94	1.51	829783	837498	Polymerase (DNA directed)
Solyc05g007410.1.1	1.88	1.27	2.1	1.23	1996743	1996979	FAM65A protein related
Solyc05g007520.1.1	6.44	4.04	2.43	5.36	2083855	2084758	FAM65A protein related
Solyc05g008000.2.1	1.24	1.96	2.49	3.44	2429400	2433589	RNA pyrophosphohydrolase
Solyc05g008290.2.1	0.26	1.59	1.91	0.55	2661278	2665082	Bilirubin oxidase
Solyc05g008370.1.1	2.42	2.33	2.11	2.65	2732607	2733413	Ribose-5-phosphate isomerase
Solyc05g008900.2.1	0.44	0.32	1.61	1.63	3110785	3115464	COSII_At1g13380 (Fragment)
Solyc05g009070.2.1	0.27	0.26	1.84	1.26	3217567	3220496	Integrin-linked kinase-associated serine/threonine phosphatase 2C
Solyc05g009390.2.1	0.82	1.34	1.66	1.23	3544526	3548741	Lipase-like protein
Solyc05g009500.2.1	2.07	3.83	3.63	4.22	3668010	3672604	Peptide transporter
Solyc05g009550.2.1	-0.5	0.41	2.2	1.5	3762525	3764782	IST1 homolog
Solyc05g009720.2.1	-0.3	0.31	1.79	1.09	3932222	3934873	Myb family transcription factor-like
Solyc05g010320.2.1	0.34	1.41	3.64	3.46	4465276	4467913	Chalcone-flavanone isomerase
