# Supplementary material for: Identification of Loci Affecting Accumulation of Secondary Metabolites in Tomato Fruit of a Solanum lycopersicum × Solanum chmielewskii Introgression Line Population
Source: Front Plant Sci. 2016 Sep 28;7:1428. doi: 10.3389/fpls.2016.01428 (PMC5040107; doi:10.3389/fpls.2016.01428)
Supplement: Supplementary file 5 [file Table_5.XLSX]

## Sheet: Supplemental Table S5
Supplemental Table S5. Primers used for qPCR gene expression analysis of phenylpropanoid/flavonoid candidate genes
Gene		Primer pairs
		Forward	Reverse
PAL	Solyc03g071870	ATTGGGAAATGGCTGCTGATT	TCAACATTTGCAATGGATGCA
C4H	Solyc06g082550	CCAATGGCAACGACTTCAGA	TCTGCACCAAACGTCCAATG
4CL	Solyc03g117870	TGTGAGGAACGCAGAGATG	CAATATCGCCAGTGTGTAACC
CHS1	Solyc09g091510	GTTCCGTGGACCCAGTGAAT	AAAAGGGCTTGGCCTACCA
CHS2	Solyc05g053550	GGCCGGCGATTCTAGATCA	TTTCGGGCTTTAGGCTCAGTT
CHI1	Solyc05g010320	GAAGCAGTGCTCGATTCCATAAT	GTTTTTCACAAACCAACAGTTCTGAT
CHI2	Solyc05g052240	GCGATAGAAGGTAAGGA	AGCCAAAGAAGAAATAGTTGT
CHI3	Solyc02g067870	AACAACACAAGAGAAGACTAATG	GCTTTCAACTGCTTTCCATC
CHI4	Solyc05g010310	AAATTCATGCGTGTGACGTTG	GTAGTTTCCCATCGCTTTCA
F3H	Solyc02g083860	CACACCGATCCAGGAACCAT	GCCCACCAACTTGGTCTTGTA
F3’H	Solyc03g115220	GCACCACGAATGCACTTGC	CGTTAGTACCGTCGGCGAAT
FLS	Solyc11g013110	GAGCATGAAGTTGGGCCAAT	TGGTGGGTTGGCCTCATTAA
3GT	Solyc10g083440	CGAACGACGAAACACTGTTGA	TGCAGCATAGATGGCATTGG
