# Supplementary material for: Identification of Loci Affecting Accumulation of Secondary Metabolites in Tomato Fruit of a Solanum lycopersicum × Solanum chmielewskii Introgression Line Population
Source: Front Plant Sci. 2016 Sep 28;7:1428. doi: 10.3389/fpls.2016.01428 (PMC5040107; doi:10.3389/fpls.2016.01428)
Supplement: Supplementary file 6 [file Table_6.XLSX]

## Sheet: Supplemental Table S6
	Supplemental Table S6. Correlation analysis of MYB transcription factor genes and 14 biosynthetic genes involved in the phenylpropanoid/flavonoid pathway in tomato fruits from IL5b and cv. Moneyberg fruits at four ripening stages (green, breaker, turning and red). Gene expression data were derived from the cDNA microarray results.
		PAL	C4H	4CL	CHS1	CHS2	CHI1	CHI2	CHI3	CHI4	F3H	F3'H	FLS	3GT	RT	SlMYB12	MYB(IL5b)
	PAL	1
	C4H	0.449155	1
	4CL	-0.302467	0.726891	1
	CHS1	0.50795	0.602196	0.711151	1
	CHS2	0.38001	0.42658	0.70366	0.941513	1
	CHI1	-0.0146551	-0.347817	-0.718892	-0.512236	-0.418134	1
	CHI2	0.380973	0.545267	0.724201	0.935754	0.964312	-0.371875	1
	CHI3	-0.13403	0.305686	0.336347	0.588516	0.656816	0.0529365	0.703403	1
	CHI4	0.453859	0.423607	0.246353	0.57465	0.600648	0.274667	0.667728	0.617549	1
	F3H	0.693581	0.399287	0.395207	0.823358	0.789195	-0.167215	0.809531	0.399207	0.800168	1
	F3'H	0.426266	0.318685	0.562942	0.915928	0.971456	-0.324542	0.931249	0.629522	0.686403	0.880433	1
	FLS	0.780617	0.570511	0.440718	0.873236	0.769539	-0.21045	0.781814	0.399435	0.760414	0.951129	0.828761	1
	3GT	0.30999	0.249607	0.00515352	0.589985	0.445916	-0.0152843	0.510316	0.188716	0.596589	0.849347	0.584649	0.827953	1
	RT	0.480328	0.289512	0.340598	0.80115	0.863746	0.0287294	0.884363	0.71382	0.78102	0.847223	0.901319	0.793436	0.657503	1
	SlMYB12	0.841967	0.393589	0.230618	0.693319	0.558207	-0.177669	0.580076	0.0971047	0.625794	0.919564	0.670053	0.924853	0.933292	0.639012	1
	MYB (IL5b)	-0.392513	0.184711	0.481188	-0.119092	0.0804751	-0.0311303	0.113616	0.148654	0.0953594	-0.212284	-0.0364443	-0.296502	-0.623776	-0.110138	-0.46745	1
