# Supplementary material for: Identification of Loci Affecting Accumulation of Secondary Metabolites in Tomato Fruit of a Solanum lycopersicum × Solanum chmielewskii Introgression Line Population
Source: Front Plant Sci. 2016 Sep 28;7:1428. doi: 10.3389/fpls.2016.01428 (PMC5040107; doi:10.3389/fpls.2016.01428)
Supplement: Supplementary file 7 [file Table_7.XLSX]

## Sheet: Supplemental Table S7
Supplemental Table S7. Relative expression of P450 genes located in the introgression 7d on chromosome 7 of tomato. Values represent 2log ratios of gene expression intensities.
Gene ID	Annotation	Mb_G	Mb_B	Mb_T	Mb_R		Mb_R	IL5b_R	IL7d_R
Solyc07g006140	Cytochrome P450	2.69456	2.81641	2.51977	4.0398		3.1 ± 0.5	2.6 ± 0.5	2.4 ± 0.3
Solyc07g006890	Cytochrome P450	7.28412	5.52353	7.13642	9.243		9.1 ± 0.5	9.4 ± 0.5	7.5 ± 0.3
Solyc07g007460	Cytochrome P450	1.75414	1.87283	2.59605	1.99405		2.1 ± 0.1	1.9 ± 0.1	2.1 ± 0.3
Legend:
Columns C to E: LOG2 expression levels in fruit samples harvested at four different ripening stages
Columns H to J: Average gene expression levels (LOG2) plus standard deviation in red ripe fruit samples of three independent biological replicates of Mb, IL5b and IL7d, respectively
Abbreviations
Mb: Moneyberg
G: Green stage
B: Breaker stage
T: Turning stage
R: Ripe stage
