# Supplementary material for: Identification of Loci Affecting Accumulation of Secondary Metabolites in Tomato Fruit of a Solanum lycopersicum × Solanum chmielewskii Introgression Line Population
Source: Front Plant Sci. 2016 Sep 28;7:1428. doi: 10.3389/fpls.2016.01428 (PMC5040107; doi:10.3389/fpls.2016.01428)
Supplement: Supplementary file 8 [file Table_8.XLSX]

## Sheet: Supplemental Table S8
	SupplementalTable S8. Chromosomal position of genes involved in biosynthesis of flavonoids and alkaloids affected in fruits of the S. lycopersicum x S. chmielewskii IL population.
	Genes	Tomato WGS cDNA ITAG 2.3 Hit name	SL2.40ch Chromosome: position (bp)	ITAG description
	MYB12	Solyc01g079620	01:71255600	Myb 12 transcription factor	Ballester et al., 2010
	CHI3	Solyc02g067870	02:32544191	Chalcone isomerase	Mathews et al, 2003
	F3H	Solyc02g083860	02:41699714	Flavanone 3-hydroxylase	Bovy et al., 2002
	DFR	Solyc02g085020	02:42630321	Dihydroflavonol 4-reductase	Moloney et al., 2015
	PAL1	Solyc03g042560	03:10930067	Phenylalanine ammonia-lyase	annotation in NCBI database
	PAL	Solyc03g071870	03:19027228	Phenylalanine ammonia-lyase	Bovy et al., 2002
	F3'H	Solyc03g115220	03:59054788	Cytochrome P450	Bovy et al., 2002
	HCT	Solyc03g117600	03:60768804	Hydroxycinnamoyl-CoA shikimate/quinate hydroxycinnamoyltransferase	Luo et al., 2008
	4CL	Solyc03g117870	03:60933969	4-coumarate CoA ligase	Ballester et al., 2010
	CHI4	Solyc05g010310	05:4460939	Chalcone-flavonone isomerase	Moloney et al., 2015
	CHI1	Solyc05g010320	05:4465276	Chalcone-flavonone isomerase	Bovy et al., 2002
	CHI2	Solyc05g052240	05:61658292	Chalcone-flavonone isomerase
	CHS2	Solyc05g053550	05:62779402	Chalcone synthase	O'Neill et al., 1990
	PAL2	Solyc05g056170	05:64706652	Phenylalanine ammonia-lyase	annotation in NCBI database
	C4H	Solyc06g082550	06:46622889	Cytochrome P450	Ballester et al., 2010
	HQT	Solyc07g005760	07:607977	Hydroxycinnamoyl CoA shikimate/quinate hydroxycinnamoyltransferase	Luo et al., 2008
	GAME1	Solyc07g043490	07:54641400	UDP-glucosyltransferase	Itkin et al., 2013
	GAME6	Solyc07g043460	07:54570495	Cytochrome P450	Itkin et al., 2013
	GAME7	Solyc07g062520	07:62443567	Cytochrome P450	Itkin et al., 2013
	GAME11	Solyc07g043420	07:54503625	2-oxolutarate dependent dioxygenase	Itkin et al., 2013
	GAME17	Solyc07g043480	07:54593070	UDP-glucosyltransferase	Itkin et al., 2013
	GAME18	Solyc07g043500	07:54661200	UDP-glucosyltransferase	Itkin et al., 2013
	ANS	Solyc08g080040	08:60550543	Anthocyanine synthase	Moloney et al., 2015
	PAL4	Solyc09g007890	09:1413620	Phenylalanine ammonia-lyase	annotation in NCBI database
	PAL5	Solyc09g007910	09:1430070	Phenylalanine ammonia-lyase	annotation in NCBI database
	PAL3	Solyc09g007920	09:1438456	Phenylalanine ammonia-lyase	annotation in NCBI database
	RT	Solyc09g059170	09:49172213	Anthocyanidin 3-O-glucosyltransferase	Hoballah et al., 2007
	NSGT1	KC696866*	09:64653692	UDP-glucosyltransferase	Tikunov et al., 2013
	CHS1	Solyc09g091510	09:66123066	Chalcone synthase	O'Neill et al., 1990
	C3H	Solyc10g078240	10:59412300	Cytochrome P450	Ballester et al., 2010
	3GT	Solyc10g083440	10:63244099	UDP flavonoid 3-O-glucosyltransferase	Bovy et al., 2002
	PAL6	Solyc10g086180	10:64422871	Phenylalanine ammonia-lyase	annotation in NCBI database
	FLS	Solyc11g013110	11:5961440	Anthocyanidin synthase	Bovy et al., 2002
	F3'5'H	Solyc11g066580	11:49421353	flavonoid 3`,5`-hydroxylase gene	Moloney et al., 2015
