# Supplementary material for: Identification of Loci Affecting Accumulation of Secondary Metabolites in Tomato Fruit of a Solanum lycopersicum × Solanum chmielewskii Introgression Line Population
Source: Front Plant Sci. 2016 Sep 28;7:1428. doi: 10.3389/fpls.2016.01428 (PMC5040107; doi:10.3389/fpls.2016.01428)
Supplement: Supplementary file 9 [file Data_Sheet_1.XLSX]

## Sheet: Supplemental Data S1
Supplemetal Data S1. EU-TOM3 microarray data on fruits of different ripening stages of cv Moneyberg, introgression lines IL5b and IL7d
Gene ID	GO_labels	Gene_Name	Alt_Gene_name	human_readable_functional_description		Moneyberg_Mature Green	Moneyberg_Breaker	Moneyberg_Turning	MB_Ripe	IL5b_Matyre Green	IL5b_Breaker	IL5b_Turning	IL5b_Ripe	MB_Ripe_rep 1	MB_Ripe_rep 2	MB_Ripe_rep 3	IL5b_Ripe_rep 1	IL5b_Ripe_rep 2	IL5b_Ripe_rep 3	IL7d_Ripe_rep 1	C7d_Ripe_rep 2	C7d_Ripe_rep 3
Solyc00g005000	GO:0004190;GO:0006508	-	-	Aspartic proteinase nepenthesin I (AHRD V1 **-- A9ZMF9_NEPAL)	Aspartic proteinase nepenthesin I (AHRD V1 **-- A9ZMF9_NEPAL); contains Interpro domain(s) IPR001461 Peptidase A1	7.07807	6.54423	5.45655	4.45337	6.4723	3.31826	7.65675	4.20837	5.80197	4.55409	7.11972	5.55453	6.08728	4.72236	4.89049	4.86863	4.13917
Solyc00g005040	NA	-	-	-	Potassium channel (AHRD V1 ***- D0EM91_9ROSI); contains Interpro domain(s) IPR000595 Cyclic nucleotide-binding	3.94741	3.58715	4.1628	3.04626	3.3379	3.01227	3.41957	3.62458	3.47079	3.99039	3.54543	3.82966	3.54543	3.27364	4.36357	3.72857	3.01443
Solyc00g005050	NA	-	-	-	Arabinogalactan protein (AHRD V1 ***- B6SST2_MAIZE)	214.195	200.88	233.774	247.484	164.597	250.096	285.361	283.686	217.88	211.93	201.772	278.806	245.845	293.61	245.809	229.811	255.958
Solyc00g005100	NA	-	-	-	Unknown Protein (AHRD V1)	20.0346	7.10029	21.608	74.7844	5.71013	34.8178	17.292	8.07969	17.931	42.4676	7.62248	10.3954	21.0875	12.6189	13.0173	18.4582	34.9013
Solyc00g005110	NA	-	-	-	Unknown Protein (AHRD V1)	3.38788	3.67537	4.73198	3.78375	3.09631	3.97191	3.25085	4.21466	4.32384	3.82572	3.02118	3.50849	5.56102	2.71946	2.3535	3.21949	2.58771
Solyc00g005150	NA	-	-	-	HAT family dimerisation domain containing protein (AHRD V1 ***- Q2QPA8_ORYSJ); contains Interpro domain(s) IPR007021 Protein of unknown function DUF659	5.83613	11.1993	6.91402	5.08285	4.78935	7.80485	7.96014	5.39356	10.1032	6.37399	7.42239	6.54851	5.87126	6.78826	8.66101	5.69247	6.40104
Solyc00g005440	GO:0003723	-	-	40S ribosomal protein S9 (AHRD V1 ***- Q6H8J2_CATRO)	40S ribosomal protein S9 (AHRD V1 ***- Q6H8J2_CATRO); contains Interpro domain(s) IPR001912 Ribosomal protein S4	2.59228	3.18932	4.81565	3.27335	4.29006	3.807	2.49302	3.23747	3.12746	4.07105	3.6749	3.94899	3.10051	3.31873	2.6921	3.68911	3.39201
Solyc00g005450	NA	-	-	-	Unknown Protein (AHRD V1)	4.07815	5.27523	7.00194	5.56984	4.57229	5.21234	5.54663	4.43647	5.65469	5.18066	6.1649	5.54156	5.29921	5.24536	5.55817	5.95088	5.27817
Solyc00g005460	GO:0005622;GO:0019843	-	-	Unknown Protein (AHRD V1)	Unknown Protein (AHRD V1); contains Interpro domain(s) IPR001912 Ribosomal protein S4	7.48216	8.33002	5.93084	6.02121	5.80395	10.4263	6.03814	13.6228	9.48999	11.9655	10.3314	7.11703	6.0279	6.85669	10.0561	9.19943	5.47654
Solyc00g005470	GO:0005622;GO:0019843	-	-	40S ribosomal protein S9 (AHRD V1 *-*- Q6H8J2_CATRO)	40S ribosomal protein S9 (AHRD V1 *-*- Q6H8J2_CATRO); contains Interpro domain(s) IPR001912 Ribosomal protein S4	3.12604	3.52058	4.02176	2.91388	3.17471	3.22378	3.44445	3.3199	3.42634	3.3572	3.13507	3.31432	3.16999	2.88793	3.25336	3.05544	3.62873
Solyc00g005480	GO:0019787;GO:0043687;GO:0051246	-	-	Ubiquitin carrier protein (AHRD V1 *-*- A5B6X4_VITVI)	Ubiquitin carrier protein (AHRD V1 *-*- A5B6X4_VITVI); contains Interpro domain(s) IPR000608 Ubiquitin-conjugating enzyme, E2	2.87324	2.90643	3.8197	3.80117	4.28916	2.63723	3.56012	4.5805	3.76682	4.39025	3.76825	4.3268	2.91126	5.26379	2.49322	2.91575	2.86934
Solyc00g005840	GO:0045454	-	-	Thioredoxin family protein (AHRD V1 ***- D7MCJ1_ARALY)	Thioredoxin family protein (AHRD V1 ***- D7MCJ1_ARALY); contains Interpro domain(s) IPR015467 Thioredoxin, core	29.9354	45.3234	24.4165	17.8205	27.2523	17.9029	9.53835	14.148	40.3352	17.814	14.8277	18.2674	16.0969	22.3101	11.2944	9.58312	42.3968
Solyc00g006480	GO:0008152;GO:0016758	-	-	Glucosyltransferase-12 (AHRD V1 *-*- Q8S997_PHAAN)	Glucosyltransferase-12 (AHRD V1 *-*- Q8S997_PHAAN); contains Interpro domain(s) IPR002213 UDP-glucuronosyl/UDP-glucosyltransferase	3.24049	2.91009	2.81091	3.91731	2.8182	3.38785	3.44391	3.18871	2.90107	3.45056	3.04251	3.72822	3.14816	3.64641	3.63087	3.25005	3.01443
Solyc00g006490	NA	-	-	-	Serine/threonine-protein phosphatase 6 regulatory subunit 3 (AHRD V1 **-- SAPS3_HUMAN); contains Interpro domain(s) IPR007587 SIT4 phosphatase-associated protein	191.575	168.829	158.251	241.486	99.6636	177.002	176.4	173.996	188.571	231.029	226.509	258.522	178.011	224.087	194.925	195.305	220.514
Solyc00g006500	NA	-	-	-	Unknown Protein (AHRD V1)	3.64712	6.32079	6.00857	4.90604	4.2774	5.92133	4.04659	3.58764	9.58853	7.3517	7.95197	10.6104	14.7317	8.83765	6.85332	4.65914	4.94897
Solyc00g006510	NA	-	-	-	Unknown Protein (AHRD V1)	7.2956	4.94586	4.84873	4.52426	6.69105	5.2387	5.58289	6.84709	4.61169	9.7886	6.67083	8.69686	5.19922	8.00643	12.0673	6.19054	4.12358
Solyc00g006520	NA	-	-	-	Unknown Protein (AHRD V1)	8.96472	14.9737	16.3976	5.81529	8.89346	8.71623	7.07195	11.6835	12.743	9.74995	12.1403	8.5588	5.61708	7.92308	8.66101	14.3151	10.532
Solyc00g006530	NA	-	-	-	Unknown Protein (AHRD V1)	5.54083	4.79841	5.57306	9.32808	5.73282	3.42939	3.86176	5.72021	7.54074	5.05429	5.62523	4.02298	3.59408	6.96759	8.29777	7.51825	7.89217
Solyc00g006540	NA	-	-	-	Unknown Protein (AHRD V1)	4.21483	4.12997	4.06718	3.89697	4.49439	4.43709	4.12934	3.04152	5.67851	6.00272	6.04274	4.75722	3.7633	5.88237	3.9866	4.30768	4.52784
Solyc00g006550	GO:0008152;GO:0016758	-	-	UDP-glucosyltransferase family 1 protein (AHRD V1 ***- C6KI45_CITSI)	UDP-glucosyltransferase family 1 protein (AHRD V1 ***- C6KI45_CITSI); contains Interpro domain(s) IPR002213 UDP-glucuronosyl/UDP-glucosyltransferase	3.42414	3.48126	3.11236	3.0262	3.14321	3.25319	3.45083	3.61844	2.94065	3.03629	3.38621	3.38621	3.30166	3.21426	3.23946	3.11072	3.65792
Solyc00g006560	GO:0008152;GO:0016758	-	-	Glucosyltransferase-12 (AHRD V1 **** Q8S997_PHAAN)	Glucosyltransferase-12 (AHRD V1 **** Q8S997_PHAAN); contains Interpro domain(s) IPR002213 UDP-glucuronosyl/UDP-glucosyltransferase	3.43805	2.96978	3.06592	3.64841	2.82768	4.78384	3.44846	3.31381	3.64429	4.8461	4.15573	3.28669	4.78521	5.02487	3.55602	3.39407	3.09828
Solyc00g006570	NA	-	-	-	Unknown Protein (AHRD V1)	5.02795	3.6435	5.88037	3.70929	3.96308	4.42472	4.17603	4.19735	4.80814	3.03047	3.1978	3.15704	4.75313	4.8001	3.52192	4.28823	3.50902
Solyc00g006590	NA	-	-	-	Unknown Protein (AHRD V1)	4.06066	5.75221	4.06947	3.86843	3.19366	3.92893	4.34495	3.52026	4.57859	4.79956	4.77192	3.93737	4.28724	3.97734	4.36028	5.92044	3.42931
Solyc00g006600	NA	-	-	-	HAT family dimerisation domain containing protein (AHRD V1 ***- Q2QPA8_ORYSJ); contains Interpro domain(s) IPR007021 Protein of unknown function DUF659	3.85996	3.2899	4.91648	3.44812	2.98872	3.54923	4.0271	3.82165	3.86626	2.84008	2.85995	3.28547	2.4153	4.15184	2.66831	3.1089	2.99991
Solyc00g006690	NA	-	-	-	ND	47.1248	45.9165	36.7088	78.4789	3.40622	54.9581	67.1039	124.896	165.979	307.937	298.75	61.2289	179.271	61.5831	15.3277	70.6873	69.6039
Solyc00g006800	GO:0005975	-	-	Transaldolase (AHRD V1 ***- Q9FVH1_SOLLC)	Transaldolase (AHRD V1 ***- Q9FVH1_SOLLC); contains Interpro domain(s) IPR014634 Transaldolase, bacterial/plant type	972.042	603.412	573.313	1414.34	1225.43	523.086	816.976	896.719	646.703	913.229	891.672	1171.33	1576.55	1280.62	916.054	1223.95	1026.97
Solyc00g006810	GO:0006457	-	-	Peptidyl-prolyl cis-trans isomerase (AHRD V1 *-*- Q8DJW8_THEEB)	Peptidyl-prolyl cis-trans isomerase (AHRD V1 *-*- Q8DJW8_THEEB); contains Interpro domain(s) IPR001179 Peptidyl-prolyl cis-trans isomerase, FKBP-type	187.25	364.031	421.668	365.587	201.241	301.791	486.905	343.332	231.896	292.631	256.959	344.954	295.526	292.376	242.115	199.657	244.789
Solyc00g006820	GO:0016020;GO:0042936	-	-	Peptide transporter-like protein (AHRD V1 **-* Q9LYR6_ARATH)	Peptide transporter-like protein (AHRD V1 **-* Q9LYR6_ARATH); contains Interpro domain(s) IPR000109 TGF-beta receptor, type I/II extracellular region	83.9284	39.8946	29.4223	22.7494	129.268	34.6026	21.677	10.2778	16.8706	19.7654	18.2858	7.55731	11.4462	11.7416	8.65052	12.2524	7.72778
Solyc00g006830	NA	-	-	-	No exine formation-1 (AHRD V1 **-- Q9LYR7_ARATH)	233.707	234.433	242.937	223.673	197.771	201.211	157.229	205.854	194.937	188.659	105.166	249.979	331.562	157.734	243.739	309.207	309.269
Solyc00g006890	NA	-	-	-	Unknown Protein (AHRD V1)	3.8841	3.28182	3.7907	3.68705	3.2879	4.73659	2.71991	3.43046	4.33828	2.86231	3.50735	4.62489	3.0822	4.35842	4.38301	2.88146	3.5368
Solyc00g007010	GO:0004439;GO:0043812	-	-	Phosphatidylinositol phosphate (PtdInsP) phosphatase involved in hydrolysis of PtdIns (AHRD V1 **** D6VWZ1_YEAST)	Phosphatidylinositol phosphate (PtdInsP) phosphatase involved in hydrolysis of PtdIns (AHRD V1 **** D6VWZ1_YEAST); contains Interpro domain(s) IPR002013 Synaptojanin, N-terminal	44.7196	61.6719	82.3822	78.9098	60.176	105.023	33.1912	48.8832	57.8415	82.1776	69.88	68.4067	40.4119	65.2446	74.1065	49.5631	95.9446
Solyc00g007020	NA	-	-	-	Tetratricopeptide repeat protein 5 (AHRD V1 ***- TTC5_HUMAN); contains Interpro domain(s) IPR011990 Tetratricopeptide-like helical	2.4073	6.54423	2.81622	19.2462	3.17251	3.02791	4.04659	5.20639	4.34463	5.96744	3.76825	3.52415	2.86231	4.67386	2.65217	2.54781	2.27663
Solyc00g007030	NA	-	-	-	Glutathione S-transferase (AHRD V1 ***- Q76KW1_PEA); contains Interpro domain(s) IPR004046 Glutathione S-transferase, C-terminal	2.74103	10.6259	4.40614	3.97629	3.69452	3.88688	3.11701	4.96799	9.00915	6.00595	4.82818	3.89535	4.53595	2.98379	14.5023	7.90602	4.66853
Solyc00g007040	NA	-	-	-	Glutathione-S-transferase (AHRD V1 ***- B5M1W3_RHEAU); contains Interpro domain(s) IPR004045 Glutathione S-transferase, N-terminal	3.76471	4.37463	2.53169	3.49575	3.32842	3.14707	2.29239	2.87601	2.94611	3.8455	2.48024	3.58729	2.61874	4.66102	3.57748	2.62678	2.46362
Solyc00g007050	NA	-	-	-	Unknown Protein (AHRD V1)	6.11566	12.9836	15.4939	8.24671	6.37284	5.97497	12.1137	9.16337	17.2091	15.647	8.0763	16.6819	11.1503	6.68787	18.065	13.8655	18.8835
Solyc00g007060	GO:0005515;GO:0004674;GO:0006468	-	-	Serine/threonine kinase-like protein ABC1063 (AHRD V1 **** Q1KMP8_HORVD)	Serine/threonine kinase-like protein ABC1063 (AHRD V1 **** Q1KMP8_HORVD); contains Interpro domain(s) IPR002290 Serine/threonine protein kinase	19.3832	31.0846	35.9078	30.1716	43.4564	23.4716	20.6499	52.0762	43.432	47.5437	19.5918	37.272	31.2153	31.8998	42.5382	69.4576	64.4903
Solyc00g007070	GO:0000166	-	-	Heterogeneous nuclear ribonucleoprotein H1 (AHRD V1 **-- Q8C2Q7_MOUSE)	Heterogeneous nuclear ribonucleoprotein H1 (AHRD V1 **-- Q8C2Q7_MOUSE); contains Interpro domain(s) IPR012677 Nucleotide-binding, alpha-beta plait	253.586	279.206	353.385	339.086	291.854	384.542	334.684	364.062	275.047	282.475	257.513	372.848	345.783	296.248	381.6	372.388	377.411
Solyc00g007080	NA	-	-	-	Unknown Protein (AHRD V1); contains Interpro domain(s) IPR007514 CHD5-like protein	5.29971	3.97382	5.06294	2.84964	9.83016	6.54842	3.63207	3.63465	3.25234	4.57512	3.08385	3.39245	3.44039	3.24818	4.52583	3.17858	3.06896
Solyc00g007090	NA	-	-	-	Multi-pass transmembrane protein (AHRD V1 *--- Q5CMR0_CRYHO); contains Interpro domain(s) IPR019328 GPI-GlcNAc transferase complex, PIG-H component	109.862	117.225	76.0642	116.948	124.064	99.3838	117.125	93.8927	58.4375	57.8134	58.7074	150.523	116.566	140.803	120.702	134.744	105.011
Solyc00g007100	GO:0004672;GO:0005524;GO:0006468	-	-	Serine/threonine protein kinase (AHRD V1 **** Q2U105_ASPOR)	Serine/threonine protein kinase (AHRD V1 **** Q2U105_ASPOR); contains Interpro domain(s) IPR002290 Serine/threonine protein kinase	100.041	47.9194	112.617	115.497	111.229	104.747	74.1352	132.479	93.8149	94.2519	78.7289	94.4129	88.0414	63.8331	98.493	121.021	122.323
Solyc00g007110	GO:0005509	-	-	Epidermal growth factor receptor substrate 15 (AHRD V1 *--- EPS15_HUMAN)	Epidermal growth factor receptor substrate 15 (AHRD V1 *--- EPS15_HUMAN); contains Interpro domain(s) IPR011992 EF-Hand type	134.423	118.758	107.38	141.499	163.23	132.151	87.0563	88.0269	121.624	90.2454	103.644	84.5246	113.317	96.2582	100.715	80.2899	118.426
Solyc00g007120	GO:0005509	-	-	Calcium-binding EF hand family protein (AHRD V1 ***- D7KK32_ARALY)	Calcium-binding EF hand family protein (AHRD V1 ***- D7KK32_ARALY); contains Interpro domain(s) IPR011992 EF-Hand type	263.689	191.829	164.256	322.28	369.602	235.857	200.159	216.896	223.062	182.361	194.741	203.734	250.896	204.844	191.04	194.758	337.352
Solyc00g007130	GO:0015187	-	-	Amino acid transporter family protein (AHRD V1 **** D7LI10_ARALY)	Amino acid transporter family protein (AHRD V1 **** D7LI10_ARALY); contains Interpro domain(s) IPR013057 Amino acid transporter, transmembrane	8.08618	12.4499	10.9126	16.0849	8.14999	10.7378	11.2688	8.48312	7.45422	10.0418	6.9696	14.3573	9.25116	17.473	12.9644	14.3486	14.2327
Solyc00g007140	NA	-	-	-	Unknown Protein (AHRD V1)	110.148	84.3266	84.2608	88.9554	124.792	88.5918	55.6093	78.7795	180.187	201.254	189.896	72.0206	104.26	83.4814	99.9598	80.0648	139.032
Solyc00g007150	NA	-	-	-	Unknown Protein (AHRD V1)	77.9455	37.8221	48.8452	90.9942	112.686	41.433	39.6704	34.4253	135.188	171.204	184.407	38.8046	47.4425	48.448	70.8935	82.7428	102.185
Solyc00g007180	GO:0016491	-	-	Gibberellin 3-beta-hydroxylase (Fragment) (AHRD V1 ***- D9ZZX1_TRIIC)	Gibberellin 3-beta-hydroxylase (Fragment) (AHRD V1 ***- D9ZZX1_TRIIC); contains Interpro domain(s) IPR005123 Oxoglutarate and iron-dependent oxygenase	4.01222	2.89086	4.3541	3.46244	3.21816	3.21424	3.70815	3.32591	3.06605	3.20192	3.27536	3.20676	3.50449	3.40385	3.07389	3.60204	3.08668
Solyc00g007190	GO:0003824;GO:0004722	-	-	Serine/threonine phosphatase family protein (AHRD V1 **** C1E0J1_9CHLO)	Serine/threonine phosphatase family protein (AHRD V1 **** C1E0J1_9CHLO); contains Interpro domain(s) IPR015655 Protein phosphatase 2C	16.7225	14.0532	10.8079	14.8657	22.9992	5.88194	18.6872	7.821	14.213	15.5175	15.8376	12.0267	10.076	14.4021	16.531	16.1429	17.0997
Solyc00g007200	GO:0008219;GO:0016021	-	-	MLO-like protein 3 (AHRD V1 ***- C6EWE6_VITVI)	MLO-like protein 3 (AHRD V1 ***- C6EWE6_VITVI); contains Interpro domain(s) IPR004326 Mlo-related protein	3.6482	4.94294	4.56972	4.54735	4.28611	4.79612	5.09217	5.85161	4.21889	4.23497	3.84817	4.6239	7.52076	3.08186	7.30585	3.89626	4.59866
Solyc00g007220	GO:0008270	-	-	Ring finger protein (AHRD V1 ***- O49869_HORVU)	Ring finger protein (AHRD V1 ***- O49869_HORVU); contains Interpro domain(s) IPR018957 Zinc finger, C3HC4 RING-type	270.391	376.617	442.955	406.958	119.455	436.306	428.938	414.941	122.152	189.209	175.771	608.384	618.906	632.444	471.395	495.284	449.414
Solyc00g007260	GO:0006508;GO:0008234	-	-	Sentrin-specific protease 7 (AHRD V1 *-*- SENP7_HUMAN)	Sentrin-specific protease 7 (AHRD V1 *-*- SENP7_HUMAN); contains Interpro domain(s) IPR003653 Peptidase C48, SUMO/Sentrin/Ubl1	30.0491	8.81569	8.6915	12.8713	31.5446	17.9525	8.02873	11.2411	14.2568	12.5905	11.425	17.5909	32.0728	15.0929	26.6232	31.8779	24.2515
Solyc00g007270	GO:0042256;GO:0043022	-	-	Translation initiation factor (AHRD V1 ***- A6ZWQ9_YEAS7)	Translation initiation factor (AHRD V1 ***- A6ZWQ9_YEAS7); contains Interpro domain(s) IPR002769 Translation initiation factor IF6	375.291	262.916	233.594	213.083	435.202	242.122	212.208	214.969	133.217	146.414	177.562	268.482	200.97	219.497	257.618	287.295	230.832
Solyc00g007300	GO:0005515	-	L:	Lrr, resistance protein fragment	Lrr, resistance protein fragment	141.551	251.681	318.521	167.245	112.705	249.032	427.136	325.822	516.756	334.639	376.549	272.956	265.543	426.641	315.699	303.826	380.117
Solyc00g007320	NA	-	-	-	Unknown Protein (AHRD V1)	4.81457	4.61353	4.71666	4.33291	4.3093	5.4973	4.13329	4.01419	4.70154	4.57435	4.51116	4.51165	5.40968	4.93001	5.55552	5.67262	5.26764
Solyc00g007330	GO:0003676;GO:0008270	-	-	Unknown Protein (AHRD V1)	Unknown Protein (AHRD V1)	2.45584	5.46689	3.02791	2.57648	3.23648	4.94345	3.03726	3.63771	2.91081	3.37991	2.90174	2.92266	3.41946	3.16367	3.11087	2.76789	2.65294
Solyc00g008030	NA	-	-	-	ND	49.1664	12.3447	59.7706	58.4373	11.7433	6.02121	32.3778	69.9789	65.3331	20.2267	15.2091	42.5415	30.3379	30.5045	62.1248	57.5831	84.0206
Solyc00g008680	GO:0005509	-	-	Calcium binding protein-like (AHRD V1 *--- Q656S9_ORYSJ)	Calcium binding protein-like (AHRD V1 *--- Q656S9_ORYSJ); contains Interpro domain(s) IPR011992 EF-Hand type	218.191	283.175	260.317	258.474	268.869	258.781	278.476	235.113	199.739	222.552	225.401	299.43	272.238	266.65	274.608	289.806	295.722
Solyc00g008800	NA	-	-	-	Unknown Protein (AHRD V1)	7.90908	8.40878	7.35372	7.68502	7.41567	9.5704	13.3948	11.3969	8.17798	8.04882	8.46292	8.28641	7.68383	8.51327	9.42277	13.1494	8.79977
Solyc00g009020	GO:0008270;GO:0050897;GO:0005507	-	-	Mitochondrial ATP synthase (AHRD V1 ***- B6TLY8_MAIZE)	Mitochondrial ATP synthase (AHRD V1 ***- B6TLY8_MAIZE)	205.565	277.473	239.712	222.511	221.461	272.907	251.834	272.039	223.405	204.685	237.213	259.597	216.246	235.831	234.15	242.053	263.604
Solyc00g009030	GO:0055056;GO:0016020	-	-	Solute carrier family 2, facilitated glucose transporter member 12 (AHRD V1 **** GTR12_BOVIN)	Solute carrier family 2, facilitated glucose transporter member 12 (AHRD V1 **** GTR12_BOVIN); contains Interpro domain(s) IPR003663 Sugar/inositol transporter	3.73834	6.52137	4.18079	4.18167	6.70126	3.56476	6.52091	6.76153	6.20682	6.14987	4.40247	5.20974	4.95047	4.02956	4.70069	2.7885	4.73578
Solyc00g009040	GO:0003676	-	-	Polyadenylate-binding protein 2 (AHRD V1 **** B6U4M0_MAIZE)	Polyadenylate-binding protein 2 (AHRD V1 **** B6U4M0_MAIZE); contains Interpro domain(s) IPR006515 Polyadenylate binding protein, human types 1, 2, 3, 4	2.95692	3.26781	3.95802	7.65519	3.19738	8.23866	7.242	6.11073	3.0526	5.98809	4.11603	4.52276	3.4303	5.16818	3.51008	6.32648	4.54692
Solyc00g009050	NA	-	-	-	UPF0544 protein C5orf45 (AHRD V1 ***- CE045_HUMAN)	8.121	4.67175	6.52961	6.40123	6.29121	5.73863	7.12673	6.68772	6.8817	5.70987	6.97819	5.98418	6.18156	6.02193	5.67555	5.45949	5.55659
Solyc00g009060	GO:0004422;GO:0005737;GO:0006166	-	-	Hypoxanthine phosphoribosyltransferase (AHRD V1 ***- B4UWA8_ARAHY)	Hypoxanthine phosphoribosyltransferase (AHRD V1 ***- B4UWA8_ARAHY); contains Interpro domain(s) IPR005904 Hypoxanthine phosphoribosyl transferase	324.573	362.484	291.469	320.803	294.445	230.458	360.643	344.021	235.991	235.151	289.021	431.955	417.781	368.937	444.275	428.714	408.094
Solyc00g009070	NA	-	-	-	Unknown Protein (AHRD V1)	4.22364	4.35929	4.41642	5.42381	3.68024	5.43626	4.35776	3.9486	3.73696	4.00742	4.06511	4.35268	3.28811	3.50135	4.02037	4.03835	3.59555
Solyc00g009080	NA	-	-	-	Unknown Protein (AHRD V1)	103.366	112.447	47.6073	68.6899	90.5368	39.9758	88.649	62.8709	83.3076	110.375	67.3162	134.943	117.04	77.273	98.977	93.7372	107.102
Solyc00g009090	GO:0005515;GO:0004675;GO:0006468	-	RLK:	Receptor like kinase, RLK	Receptor like kinase, RLK	3.79828	3.70319	4.42779	3.73317	3.67411	5.2836	5.86916	4.62663	4.32484	3.38655	3.58017	5.0947	2.74163	3.40532	3.49373	5.9555	2.72641
Solyc00g009100	GO:0003723	-	-	30S ribosomal protein S1-like (AHRD V1 ***- Q5ZC75_ORYSJ)	30S ribosomal protein S1-like (AHRD V1 ***- Q5ZC75_ORYSJ); contains Interpro domain(s) IPR003029 Ribosomal protein S1, RNA binding domain	44.6953	73.9015	43.3148	48.07	35.965	50.8715	76.0042	41.1325	47.1785	41.7601	30.6743	78.0128	73.8579	62.0591	34.0093	84.3578	69.046
Solyc00g009110	GO:0004437	-	-	Inositol-1 4 5-trisphosphate 5-Phosphatase-like protein (AHRD V1 *-*- Q9M1W5_ARATH)	Inositol-1 4 5-trisphosphate 5-Phosphatase-like protein (AHRD V1 *-*- Q9M1W5_ARATH); contains Interpro domain(s) IPR000300 Inositol polyphosphate related phosphatase	5.19884	3.91695	6.03957	5.1587	7.01992	5.24713	3.54913	4.6362	9.50187	5.1499	3.9235	3.84508	4.49285	3.57383	3.99641	2.97124	5.18626
Solyc00g009130	GO:0008152;GO:0016491	-	-	Dehydrogenase/reductase SDR family member 12 (AHRD V1 ***- C0HAG0_SALSA)	Dehydrogenase/reductase SDR family member 12 (AHRD V1 ***- C0HAG0_SALSA); contains Interpro domain(s) IPR002198 Short-chain dehydrogenase/reductase SDR	124.458	129.487	456.75	303.115	143.837	193.947	339.895	344.808	270.498	347.504	265.591	310.047	307.203	248.073	535.17	312.01	270.401
Solyc00g009140	GO:0008152;GO:0016491	-	-	Short-chain dehydrogenase/reductase SDR (AHRD V1 ***- A4A816_9GAMM)	Short-chain dehydrogenase/reductase SDR (AHRD V1 ***- A4A816_9GAMM); contains Interpro domain(s) IPR002198 Short-chain dehydrogenase/reductase SDR	8.34479	19.7246	65.0754	74.5728	7.31415	33.5278	87.7645	69.7322	61.3044	68.4957	39.5157	44.7949	56.2678	58.6725	49.065	68.0376	37.3516
Solyc00g010750	GO:0003924;GO:0005525	-	-	Guanylate binding protein 2 (AHRD V1 ***- B2XWS2_PIG)	Guanylate binding protein 2 (AHRD V1 *-*- B2XWS2_PIG); contains Interpro domain(s) IPR015894 Guanylate-binding protein, N-terminal	4.23737	4.52075	4.61306	3.91822	5.31215	4.8875	5.20996	4.33155	4.60282	5.39127	5.0815	5.80553	6.76532	3.99797	6.63695	5.86424	6.53367
Solyc00g010770	NA	-	-	-	Unknown Protein (AHRD V1)	4.91901	3.57838	6.0461	4.49348	4.65317	7.04213	4.70991	6.04509	3.04632	3.44383	4.30277	4.26067	3.52903	4.46806	3.21871	3.84751	4.51899
Solyc00g011870	GO:0008287	-	-	Phosphatase 1G (AHRD V1 ***- B5X3X4_SALSA)	Phosphatase 1G (AHRD V1 ***- B5X3X4_SALSA); contains Interpro domain(s) IPR015655 Protein phosphatase 2C	2.79579	3.87215	4.12318	8.58356	4.66556	3.54211	3.3242	4.23919	2.89606	2.5216	3.40299	3.76269	2.82382	3.96279	3.04377	2.39469	3.53436
Solyc00g011880	NA	-	-	-	AIG2-like protein (AHRD V1 ***- B4FVZ7_MAIZE); contains Interpro domain(s) IPR009288 AIG2-like	11.7813	14.6632	19.0877	12.554	21.9872	13.0854	16.5412	22.1503	11.6633	13.2981	10.1915	19.765	14.7034	17.3244	11.7083	17.6944	14.0551
Solyc00g011890	GO:0016310;GO:0009702;GO:0004335	-	-	Galactokinase like protein (AHRD V1 **** O23461_ARATH)	Galactokinase like protein (AHRD V1 **** O23461_ARATH); contains Interpro domain(s) IPR012369 Galactokinase, glycosyltransferase	467.135	750.899	593.905	685.172	310.752	563.476	652.702	517.737	448.628	521.26	526.677	698.403	845.602	804.684	633.8	729.03	661.17
Solyc00g012540	NA	-	-	-	Zinc finger CCCH domain-containing protein 6 (AHRD V1 ***- C3H6_ARATH)	2.79992	2.81974	2.31023	4.32057	2.75597	4.31184	4.80787	2.39469	1.9052	4.07105	9.28273	5.27817	10.2859	4.67386	7.96278	4.33737	3.54923
Solyc00g012640	GO:0008170;GO:0003886	-	-	DNA (cytosine-5)-methyltransferase DRM2 (AHRD V1 **** DRM2_ARATH)	DNA (cytosine-5)-methyltransferase DRM2 (AHRD V1 **** DRM2_ARATH); contains Interpro domain(s) IPR009060 UBA-like	3.44778	5.1892	5.41634	6.33018	5.49834	5.04758	4.23721	4.46092	7.92246	5.55606	5.98835	5.20207	3.20419	4.22851	5.62445	8.3873	5.44992
Solyc00g012650	NA	-	-	-	Unknown Protein (AHRD V1)	3.88214	4.77574	4.95496	3.89342	3.96308	3.43374	4.43271	4.0698	4.80581	5.56267	6.09933	5.5431	5.41477	6.21866	6.6106	4.32103	5.84738
Solyc00g012660	NA	-	-	-	F-box domain containing protein (AHRD V1 ***- B6UBC8_MAIZE); contains Interpro domain(s) IPR001810 Cyclin-like F-box	4.30372	4.20445	4.42453	5.40625	3.52672	3.87381	4.33232	5.10067	4.25088	3.61655	3.84246	4.82107	4.769	4.25808	4.11326	4.34422	5.59508
Solyc00g012690	NA	-	-	-	Ovarian tumour otubain (AHRD V1 ***- Q1SL15_MEDTR); contains Interpro domain(s) IPR018289 MULE transposase, conserved domain	3.65129	4.32494	5.10602	4.23748	3.72667	4.19429	4.70517	4.23127	3.89069	4.85883	4.43147	4.69558	3.10679	3.67918	4.43806	4.61965	4.68073
Solyc00g012700	NA	-	-	-	Ovarian tumour otubain (AHRD V1 ***- Q1SL15_MEDTR); contains Interpro domain(s) IPR004330 Transcription factor, FAR1-related	3.78995	4.58502	5.07445	3.75377	3.79623	3.22714	5.01436	3.83805	5.69954	4.23221	6.0214	4.18548	4.25738	4.85356	3.63467	3.83329	3.83219
Solyc00g013110	NA	-	-	-	Unknown Protein (AHRD V1)	60.6873	33.3773	55.3523	134.354	50.1039	61.6248	53.6248	57.6039	86.6627	107.875	76.8114	107.387	220.834	99.6315	95.5206	158.354	186.261
Solyc00g013120	NA	-	-	-	Uncharacterized mitochondrial protein AtMg01330 (AHRD V1 *-*- M1330_ARATH)	278.312	291.646	379.416	850.812	151.166	333.062	397.5	696.729	668.312	483.552	435.583	485.646	705.458	607.062	451.989	620.948	606.583
Solyc00g013140	GO:0008137;GO:0042773	-	-	NADH dehydrogenase subunit 5 (Fragment) (AHRD V1 ***- A1XJP5_SIMCH)	NADH dehydrogenase subunit 5 (Fragment) (AHRD V1 ***- A1XJP5_SIMCH); contains Interpro domain(s) IPR003945 NADH-plastoquinone oxidoreductase, chain 5	7925.2	8017.8	8720.29	9262.9	8422.18	8062.13	8489.02	7287.81	7412.17	7382.03	7721.82	8817.32	8515.58	8149.58	8622.4	9363.65	8758.12
Solyc00g013160	NA	-	-	-	Unknown Protein (AHRD V1)	35.975	70.7908	50.1408	130.17	23.5705	70.2254	56.0227	66.8956	105.25	68.6188	53.7736	57.2028	107.957	81.4988	59.082	61.3748	65.0172
Solyc00g013170	NA	-	-	-	Unknown Protein (AHRD V1)	41.7196	49.4216	51.7623	78.3446	45.8757	58.7152	53.1608	69.0603	82.3267	74.2905	69.8954	86.2634	96.9542	90.6339	63.1039	73.8311	62.1532
Solyc00g013180	GO:0008137;GO:0042773	-	-	NADH-ubiquinone oxidoreductase chain 4 (AHRD V1 ***- Q5M9Z8_TOBAC)	NADH-ubiquinone oxidoreductase chain 4 (AHRD V1 ***- Q9MF61_BETVU)	27.8933	18.6923	65.5479	26.9639	28.9591	30.7495	66.5151	23.5842	27.916	23.591	25.2195	57.1003	17.8451	23.1921	24.1251	25.2503	23.9484
Solyc00g013190	NA	-	-	-	Unknown Protein (AHRD V1)	1008.41	1068.53	945.215	652.271	1781.65	1193.96	670.068	827.012	615.797	550.562	719.75	686.304	591.012	652.615	880.261	732.234	927.412
Solyc00g013320	NA	-	-	-	Unknown Protein (AHRD V1)	6.18457	27.5844	13.8511	10.0875	13.4467	20.2637	10.7007	12.1573	13.1078	21.1666	8.26637	19.488	8.66118	10.8221	13.1776	10.5418	13.1826
Solyc00g014790	NA	-	-	-	Unknown Protein (AHRD V1)	61.5678	86.5375	80.4918	114.216	36.4791	75.4509	86.6057	128.792	115.752	113.374	92.5414	91.9445	102.228	108.385	103.152	112.314	136.386
Solyc00g014800	GO:0005622;GO:0008270	-	-	Zinc-finger protein 1 (AHRD V1 *-*- D7KX25_ARALY)	Zinc-finger protein 1 (AHRD V1 *-*- D7KX25_ARALY); contains Interpro domain(s) IPR007087 Zinc finger, C2H2-type	441.104	419.583	408.604	818.573	200.114	453.135	414.771	668.26	882.916	684.625	631.656	458.812	841.791	716.396	506.604	655.687	867.521
Solyc00g014820	NA	-	-	-	Unknown Protein (AHRD V1)	38.224	51.9239	28.6321	55.2121	29.2101	36.4383	29.1031	48.3331	64.3606	52.4127	37.8796	61.0272	60.1665	38.6572	62.0094	36.5216	52.4182
Solyc00g014840	NA	-	-	-	Unknown Protein (AHRD V1)	174.609	186.244	178.71	187.452	225.055	220.665	163.942	175.41	241.371	171.412	185.025	202.907	237.111	196.995	155.731	250.125	193.42
Solyc00g014850	NA	-	-	-	ORF86 (AHRD V1 ***- B6VJY4_VITVI)	743.248	733.211	887.687	767.731	923.726	1056.36	721.361	834.605	581.646	715.159	674.36	1034.67	769.259	884.491	1095.6	1144.44	1087.36
Solyc00g014860	NA	-	-	-	Unknown Protein (AHRD V1)	93.1664	116.666	168.017	256.232	49.2417	95.7794	114.919	169.199	142.535	138.25	192.041	207.469	303.253	214.445	263.223	318.345	297.416
Solyc00g014960	NA	-	-	-	F-box family protein (AHRD V1 *-*- B9HCS6_POPTR); contains Interpro domain(s) IPR017451 F-box associated type 1	4.64214	4.68852	4.79989	6.24036	4.32571	4.66851	5.22327	4.58983	4.80248	6.52573	5.58463	6.21798	6.41985	5.84937	4.85256	4.37094	4.98904
Solyc00g014980	GO:0003824;GO:0005488;GO:0008152	-	-	Dihydroflavonol-4-reductase (Fragment) (AHRD V1 *--- DFRA_MEDSA)	Dihydroflavonol-4-reductase (Fragment) (AHRD V1 *--- DFRA_MEDSA); contains Interpro domain(s) IPR017451 F-box associated type 1	5.8367	3.7773	12.2845	6.99307	4.34965	10.2249	10.4979	3.53096	6.61734	11.777	5.52468	8.58763	7.83055	12.1471	7.63068	12.5242	9.66787
Solyc00g015000	NA	-	-	-	DNA (Cytosine-5-)-methyltransferase 3 (AHRD V1 ***- B3DGP2_DANRE)	5.18344	6.30075	5.01657	5.38711	4.13406	5.47108	6.08178	6.49865	3.76634	4.43651	5.43868	5.65429	3.71003	4.26554	4.53456	7.18144	6.87889
Solyc00g015610	NA	-	-	-	Unknown Protein (AHRD V1)	4.08798	3.99453	4.6842	5.028	3.95774	3.85239	3.05426	4.72807	3.56806	3.21786	3.57386	5.5599	7.95871	4.46597	4.29973	3.75698	4.26675
Solyc00g015720	GO:0016757	-	-	Glycosyltransferase-like protein (AHRD V1 **-- D8QTD2_SELML)	Glycosyltransferase-like protein (AHRD V1 **-- D8QTD2_SELML); contains Interpro domain(s) IPR006740 Protein of unknown function DUF604	3.55936	4.34384	6.33321	4.13428	4.24309	4.35036	3.8122	4.40248	4.0923	4.6408	4.72315	6.9645	3.94992	4.40108	5.72924	5.61777	5.6282
Solyc00g015730	GO:0005622;GO:0008270	-	-	RAMOSA1 C2H2 zinc-finger transcription factor (AHRD V1 ***- Q3ZDP6_TRIDA)	RAMOSA1 C2H2 zinc-finger transcription factor (AHRD V1 ***- Q3ZDP6_TRIDA); contains Interpro domain(s) IPR007087 Zinc finger, C2H2-type	5.63145	6.00929	5.60389	6.86034	5.42118	6.99823	6.51248	6.60857	5.53144	6.04384	5.8613	7.37914	5.36222	6.59984	6.43607	6.67497	5.25443
Solyc00g015740	GO:0016491;GO:0055114	-	-	Reductase 2 (AHRD V1 ***- Q6TY50_HYDMC)	Reductase 2 (AHRD V1 ***- Q6TY50_HYDMC); contains Interpro domain(s) IPR018170 Aldo/keto reductase, conserved site	3.70197	3.58382	3.57174	3.72053	3.06001	6.23212	6.66866	4.31128	5.57239	6.1136	5.81767	3.01009	4.87761	4.42275	4.833	3.39641	3.60801
Solyc00g015750	GO:0016491;GO:0055114	-	-	Reductase 2 (AHRD V1 ***- Q6TY50_HYDMC)	Reductase 2 (AHRD V1 ***- Q6TY50_HYDMC); contains Interpro domain(s) IPR018170 Aldo/keto reductase, conserved site	3.71819	2.97654	3.54009	3.58234	4.25373	4.45785	2.97679	3.79313	2.98008	3.73036	4.49549	5.01617	5.81337	2.67467	4.21109	3.45177	2.43318
Solyc00g015760	NA	-	-	-	CHP-rich zinc finger protein-like (AHRD V1 *-*- Q8H5Y9_ORYSJ); contains Interpro domain(s) IPR011424 C1-like	4.01309	3.64956	3.76942	5.2593	4.18941	5.66189	4.28664	4.90939	4.33939	5.30741	5.08375	6.4285	4.52101	4.10157	4.35987	4.8144	5.41906
Solyc00g015770	GO:0016491;GO:0055114	-	-	Aldo-keto reductase (AHRD V1 ***- Q84TF0_ARATH)	Aldo-keto reductase (AHRD V1 ***- Q84TF0_ARATH); contains Interpro domain(s) IPR020471 Aldo/keto reductase subgroup	3.70767	4.29894	3.61481	3.60205	3.28381	3.62874	3.81668	3.05552	3.75361	4.18392	3.75632	3.29015	4.33887	3.13489	3.72426	4.25796	4.089
Solyc00g016480	NA	-	-	-	HAT family dimerisation domain containing protein (AHRD V1 **-- Q53M48_ORYSJ)	4.39155	5.72277	4.9934	5.13248	4.72608	4.34546	6.15683	4.80383	4.95434	4.65641	4.99119	4.93256	4.59855	5.35146	4.06917	5.42585	4.56608
Solyc00g016490	NA	-	-	-	F-box family protein (AHRD V1 *-*- B9HCS6_POPTR); contains Interpro domain(s) IPR001810 Cyclin-like F-box	3.71989	3.70946	2.96738	3.80576	3.14747	3.34116	4.39021	4.07862	2.8041	3.34602	4.0313	3.70169	5.20078	3.51698	3.45348	3.15336	4.77718
Solyc00g016890	NA	-	-	-	Unknown Protein (AHRD V1)	6.62318	6.54423	5.35722	7.61887	5.84139	7.01551	8.19839	4.74638	6.74583	6.90095	8.0009	6.34263	7.32372	7.94504	7.57343	6.02075	6.62318
Solyc00g017210	GO:0005515	-	-	Actin (AHRD V1 ***- P93775_STRAF)	Actin (AHRD V1 ***- P93775_STRAF); contains Interpro domain(s) IPR004000 Actin/actin-like	4.96288	6.56266	4.65863	5.65124	3.88529	6.93619	4.98454	6.24182	5.39989	9.31673	8.01405	7.04154	8.46233	9.70719	9.75341	11.0179	3.76379
Solyc00g017220	GO:0003700;GO:0042803	-	-	Phantastica transcription factor (Fragment) (AHRD V1 **-* Q7XBQ4_AQUFO)	Phantastica transcription factor (Fragment) (AHRD V1 **-* Q7XBQ4_AQUFO)	6.4217	6.50907	6.27138	6.47795	4.90573	5.43589	5.8857	8.66769	7.25931	6.65067	7.40631	6.63174	7.74984	5.85675	6.49214	7.0587	7.78521
Solyc00g017230	GO:0005576	-	-	Expansin (AHRD V1 ***- A4GWU6_LITCN)	Expansin (AHRD V1 ***- A4GWU6_LITCN); contains Interpro domain(s) IPR007112 Expansin 45, endoglucanase-like IPR007117 Pollen allergen/expansin, C-terminal	4.10739	5.09535	8.6235	5.73551	3.52927	6.15091	5.61424	5.67543	8.91069	4.77441	5.39141	6.37658	3.79942	7.69362	5.99937	5.47882	6.78532
Solyc00g017870	NA	-	-	-	TonB family protein (AHRD V1 *-*- C6X0J8_FLAB3)	3.3198	3.35012	3.23261	4.07257	4.23843	4.15396	5.18226	3.52026	4.32456	4.69276	3.0382	4.34078	6.73303	3.94351	4.04659	4.05549	4.18818
Solyc00g017880	GO:0005524;GO:0006298;GO:0030983	-	-	DNA mismatch repair protein mutS (AHRD V1 ***- D7VUY4_9FLAO)	DNA mismatch repair protein mutS (AHRD V1 ***- D7VUY4_9FLAO); contains Interpro domain(s) IPR005748 DNA mismatch repair protein MutS, type 1	4.93863	6.01112	5.84898	4.66564	4.9166	6.19366	4.97714	5.02954	5.89048	5.3256	4.76344	5.89323	6.64775	6.06298	6.26101	6.09918	5.28905
Solyc00g017890	NA	-	-	-	Conserved predicted inner membrane protein (AHRD V1 **-- C8UPW0_ECO1A); contains Interpro domain(s) IPR007913 Uncharacterised protein family UPF0187	5.40041	6.93823	5.19928	4.84139	3.14902	4.17442	7.39923	4.28932	5.14998	5.19783	6.17884	7.27347	4.16445	3.81609	6.11277	10.5903	5.52029
Solyc00g017910	GO:0003951;GO:0008152	-	-	ATP-NAD/AcoX kinase (AHRD V1 ***- B4D8Y7_9BACT)	ATP-NAD/AcoX kinase (AHRD V1 ***- B4D8Y7_9BACT); contains Interpro domain(s) IPR016064 ATP-NAD kinase, PpnK-type	7.84297	9.72855	20.2721	17.517	13.7111	14.1593	18.7441	16.6051	10.0549	12.9287	11.7731	9.43194	17.0491	15.5248	12.6706	14.7462	11.5787
Solyc00g017920	GO:0004332;GO:0006096	-	-	Fructose-bisphosphate aldolase (AHRD V1 ***- D7VUX3_9FLAO)	Fructose-bisphosphate aldolase (AHRD V1 ***- D7VUX3_9FLAO); contains Interpro domain(s) IPR006411 Fructose-bisphosphate aldolase, class II, yeast/E. coli subtype	3.40945	3.60563	4.24639	4.98757	3.48248	2.93606	4.63483	4.63511	3.91061	4.60931	5.99558	5.32116	3.44634	4.77328	4.38828	4.50326	4.34389
Solyc00g017930	GO:0003989;GO:0006633;GO:0009317	-	-	Acetyl-coenzyme A carboxylase carboxyl transferase subunit beta (AHRD V1 *-*- D0IT46_HELP1)	Acetyl-coenzyme A carboxylase carboxyl transferase subunit beta (AHRD V1 *-*- D0IT46_HELP1); contains Interpro domain(s) IPR000438 Acetyl-CoA carboxylase carboxyl transferase, beta subunit	4.41496	5.29038	5.93871	4.63511	4.43166	3.81189	5.64699	4.87176	4.42235	4.05928	5.08236	3.93873	6.20966	3.51845	5.30711	4.02611	6.86238
Solyc00g018760	NA	-	-	-	Unknown Protein (AHRD V1)	4.53984	5.53784	5.73309	4.84523	4.8705	7.10885	5.64248	4.28864	7.00909	5.5726	7.00937	7.38858	4.78652	6.60401	5.1582	7.22919	5.85371
Solyc00g018770	NA	-	-	-	F-box family protein (AHRD V1 *-*- D7L456_ARALY); contains Interpro domain(s) IPR006527 F-box associated	3.75326	3.82406	3.97158	3.73526	3.97095	4.65089	4.05821	4.10279	3.44801	3.84204	4.28161	3.67161	4.29157	3.80262	3.71631	4.27243	4.1002
Solyc00g019610	NA	-	-	-	Unknown Protein (AHRD V1)	4.18594	8.61459	5.90161	6.08244	4.60056	4.79758	12.3901	5.40069	5.30821	5.74033	5.92705	5.72976	5.1038	9.12432	10.9733	6.44333	8.59379
Solyc00g019620	GO:0005515	-	-	PDZ domain containing protein (Fragment) (AHRD V1 *--- A8PIU5_BRUMA)	PDZ domain containing protein (Fragment) (AHRD V1 *--- A8PIU5_BRUMA); contains Interpro domain(s) IPR001478 PDZ/DHR/GLGF	6.95408	10.6042	13.1737	13.6068	12.7524	15.0987	12.091	9.30609	13.0732	10.9353	7.79007	15.1677	8.03954	12.768	13.5885	18.3127	14.1713
Solyc00g019730	GO:0004129;GO:0006123;GO:0016020	-	-	Cytochrome c oxidase subunit 3 (AHRD V1 ***- Q5M9V7_TOBAC)	Cytochrome c oxidase subunit 3 (AHRD V1 ***- Q5M9V7_TOBAC); contains Interpro domain(s) IPR000298 Cytochrome c oxidase, subunit III	10334.8	8629.23	9723.57	10082.2	9916.13	9863.3	9095.88	8699.51	8059.12	8683.69	7909.11	7827.74	9452.6	10067.9	8985.86	10221.7	9917.13
Solyc00g019740	GO:0005739;GO:0016021;GO:0016820	-	-	ATPase subunit 8 (AHRD V1 ***- B6VJW7_VITVI)	ATPase subunit 8 (AHRD V1 ***- B6VJW7_VITVI); contains Interpro domain(s) IPR003319 ATPase, F0 complex, subunit 8, mitochondrial, plant	4626.85	4570.83	4944.11	4649.5	4824.67	4147.47	4571.18	4571.04	3442.44	3868.44	3567.03	4348.04	4590.47	4581.37	3942.77	5185.7	4798.74
Solyc00g019960	NA	-	-	-	Unknown Protein (AHRD V1)	6677.75	6293.01	6892.06	6328.35	5486.81	6044.08	4925.33	6510.98	6274	4644.81	5891.79	5174.83	6278.48	6330.65	6310.96	6092.62	6753.33
Solyc00g019970	NA	-	-	-	Unknown Protein (AHRD V1)	169.645	165.316	199.877	214.662	170.913	170.221	177.436	212.376	265.772	255.493	203.31	186.285	258.357	185.056	194.663	241.772	363.649
Solyc00g019980	NA	-	-	-	Unknown Protein (AHRD V1)	9.3669	9.3249	8.40544	12.4524	9.95366	10.0593	9.46355	8.67132	12.3326	8.88535	9.85483	9.1631	11.1529	9.45031	11.2688	9.98553	10.7218
Solyc00g020000	NA	-	-	-	Unknown Protein (AHRD V1)	117.031	194.187	216.187	225.354	80.8539	106.771	249.666	221.625	206.687	188.979	213.864	200.75	302.729	167.021	104.979	108.75	226.26
Solyc00g020010	NA	-	-	-	Unknown Protein (AHRD V1)	71.6958	160.411	125.321	126.064	75.1611	128.335	199.256	133.683	159.419	113.352	136.991	168.813	202.735	131.587	120.522	145.901	165.541
Solyc00g020020	NA	-	-	-	Unknown Protein (AHRD V1)	4295.09	3457.07	3220.39	4731.79	4373.95	3356.78	3072.04	4266.35	3589.53	3131.73	3544.68	4350.17	4319.51	4065.38	4921.37	4501.62	5010.99
Solyc00g020030	NA	-	-	-	Unknown Protein (AHRD V1)	402.416	345.041	758.437	797.687	310.635	400.333	616.791	889.583	758.271	679.041	728.562	702.062	1016.83	626.166	502.916	551.271	724.291
Solyc00g020040	GO:0015232;GO:0015886;GO:0016020;GO:0017004	-	-	Cytochrome c biogenesis (Fragment) (AHRD V1 ***- A4KXV6_9ROSI)	Cytochrome c biogenesis (Fragment) (AHRD V1 ***- A4KXV6_9ROSI); contains Interpro domain(s) IPR003544 Cytochrome c-type biogenesis protein CcmB	1305.82	1440.91	1780.49	2560.92	1386.59	1161.5	2018.38	1884.37	1919.46	1545.14	2195.68	2280.36	2415	2391.8	2383.26	2389.93	2712.88
Solyc00g020540	NA	-	-	-	Aminotransferase-like protein (AHRD V1 *-*- Q6EQM2_ORYSJ); contains Interpro domain(s) IPR019557 Aminotransferase-like, plant mobile domain	5.70332	5.87388	6.79146	4.34285	6.18457	6.11883	4.21635	5.88289	5.96966	3.93302	5.75325	6.01968	4.86396	5.77225	8.55566	6.16658	6.64249
Solyc00g020840	GO:0005506;GO:0009055;GO:0016021;GO:0016491;GO:0050660	-	-	Ferric reductase (AHRD V1 ***- B5KGU9_MALXI)	Ferric reductase (AHRD V1 ***- B5KGU9_MALXI); contains Interpro domain(s) IPR013130 Ferric reductase-like transmembrane component, N-terminal	4.25252	14.4039	6.76296	12.8758	5.31097	3.94629	7.57486	16.498	4.80564	4.49664	10.7288	11.5153	10.2601	6.61564	5.81787	7.58335	7.28199
Solyc00g020940	NA	-	-	-	Cyclin-L1 (AHRD V1 *-*- D6RKQ3_COPC7); contains Interpro domain(s) IPR015429 Transcription regulator cyclin	6.478	5.2206	5.03914	7.08926	6.48328	7.14849	11.0394	6.16522	9.66602	10.3019	18.108	12.8215	6.66938	11.2445	6.22654	12.5287	8.65024
Solyc00g020950	NA	-	-	-	Unknown Protein (AHRD V1)	8.13297	11.0093	5.95932	4.9252	10.4099	4.34675	9.89691	5.80437	4.76535	8.23128	8.26728	6.65831	5.29407	6.6614	10.5186	7.79287	6.55009
Solyc00g020960	NA	-	-	-	Unknown Protein (AHRD V1)	37.2565	33.2599	28.219	15.7697	29.6925	39.3745	42.1072	21.1939	24.1165	32.0795	48.4248	29.954	22.1206	26.5756	26.8123	53.19	38.0574
Solyc00g020970	NA	-	-	-	RING finger protein 13 (AHRD V1 *-*- RNF13_CHICK); contains Interpro domain(s) IPR018957 Zinc finger, C3HC4 RING-type	5.00478	3.44737	5.16913	6.12654	4.15303	4.20833	4.62923	6.98999	4.11144	6.36947	5.28678	6.21926	6.62912	5.36875	7.01611	9.61271	5.24759
Solyc00g020990	GO:0005525	-	-	ADP-ribosylation factor-like 8B (AHRD V1 *-*- C5IWT9_SHEEP)	ADP-ribosylation factor-like 8B (AHRD V1 *-*- C5IWT9_SHEEP); contains Interpro domain(s) IPR006689 ARF/SAR superfamily	3.91792	5.6506	7.03661	11.7578	8.54988	3.45871	11.001	10.1902	9.63728	5.47162	16.4876	6.53504	7.51863	13.6854	15.2854	8.90876	10.6152
Solyc00g021500	GO:0005488	-	-	DNA alkylation repair enzyme (AHRD V1 ***- D7VV55_9FLAO)	DNA alkylation repair enzyme (AHRD V1 ***- D7VV55_9FLAO); contains Interpro domain(s) IPR014825 DNA alkylation repair enzyme	4.22507	4.34545	5.93001	4.07137	3.94644	4.90638	4.78422	4.24545	3.48744	4.18067	3.73455	3.82129	3.51946	4.00031	4.88018	4.33229	5.27817
Solyc00g021510	GO:0006812;GO:0015299;GO:0016021	-	-	Sodium/hydrogen exchanger (AHRD V1 ***- A6EBA6_9SPHI)	Sodium/hydrogen exchanger (AHRD V1 ***- A6EBA6_9SPHI); contains Interpro domain(s) IPR006153 Cation/H+ exchanger	3.92223	7.64509	3.78909	3.83092	5.94659	4.8308	4.68208	5.59543	9.2043	5.2533	4.59713	4.01293	5.1739	7.09626	5.68808	9.75813	3.35317
Solyc00g021520	GO:0005525;GO:0005622	-	-	GTP-binding protein HflX (AHRD V1 ***- D7VV52_9FLAO)	GTP-binding protein HflX (AHRD V1 ***- D7VV52_9FLAO); contains Interpro domain(s) IPR016496 GTP-binding protein, HflX	3.36365	3.57098	3.56144	2.58329	3.43201	5.13752	4.8769	4.17882	2.94441	2.61667	3.94929	3.36559	3.47261	3.39423	3.99006	3.97815	3.30175
Solyc00g021530	GO:0016787	-	-	Calcineurin-like phosphoesterase (AHRD V1 **-- Q1Z3M3_PHOPR)	Calcineurin-like phosphoesterase (AHRD V1 **-- Q1Z3M3_PHOPR); contains Interpro domain(s) IPR004843 Metallophosphoesterase	8.07577	6.27583	6.69439	7.31817	3.80799	7.51577	6.26613	5.80338	6.12922	5.77774	6.81013	5.81597	8.26828	8.77066	9.44167	11.9456	6.85858
Solyc00g021630	GO:0008137	-	-	NADH-ubiquinone oxidoreductase chain 6 (Fragment) (AHRD V1 ***- Q2PZB4_BRAOB)	NADH-ubiquinone oxidoreductase chain 6 (Fragment) (AHRD V1 ***- Q2PZB4_BRAOB); contains Interpro domain(s) IPR001457 NADH:ubiquinone/plastoquinone oxidoreductase, chain 6	4.07182	9.51705	8.6915	6.28326	12.7972	9.92087	13.7982	8.79977	8.58728	18.3099	9.28273	16.7984	14.0796	7.80759	11.1845	12.4889	12.0978
Solyc00g021640	GO:0003723	-	-	Ribosomal protein S4 (AHRD V1 ***- D5I3A5_CITLA)	Ribosomal protein S4 (AHRD V1 ***- D5I3A5_CITLA); contains Interpro domain(s) IPR002942 RNA-binding S4	689.435	670.64	795.78	902.61	872.331	694.462	859.857	796.74	756.038	664.404	656.663	876.032	906.665	818.888	800.742	854.97	867.154
Solyc00g021650	NA	-	-	-	Unknown Protein (AHRD V1)	21.0327	18.2501	22.4111	92.8143	23.2204	26.3853	23.5349	80.0634	30.7379	44.1912	15.6934	71.2948	91.4598	51.4636	12.2886	31.8498	48.1963
Solyc00g021660	NA	-	-	-	Neutral invertase-like protein (Fragment) (AHRD V1 ***- Q75UP5_IPOBA); contains Interpro domain(s) IPR006937 Plant neutral invertase	9.94187	13.5587	16.9219	16.9455	5.31779	9.8896	9.33941	22.8936	10.2855	19.7855	18.5582	25.3393	36.4044	14.525	21.7246	26.3696	38.8943
Solyc00g022070	NA	-	-	-	Unknown Protein (AHRD V1)	124.137	128.766	135.719	330.383	60.6793	199.784	82.5043	201.465	223.635	191.486	197.18	177.079	122.8	117.874	122.583	169.793	186.208
Solyc00g022090	NA	-	-	-	Unknown Protein (AHRD V1)	743.729	1174.95	1122.44	1213.75	889.802	1053.33	924.416	997.532	881.239	841.831	924.248	825.52	962.404	730.166	1297.48	880.812	1206.77
Solyc00g022100	NA	-	-	-	Ribosomal protein L10 (Fragment) (AHRD V1 ***- D1KY68_SARPR)	2226.68	2585.51	2977.48	3565.13	2515.29	3087.76	3230.28	3449.15	2652.55	2289.83	2588.26	3067.84	3033.84	3622.4	2960.36	3569.14	3310.27
Solyc00g022110	GO:0003735;GO:0005622;GO:0005840;GO:0006412	-	-	Ribosomal protein L2 (AHRD V1 ***- Q5M9S7_TOBAC)	Ribosomal protein L2 (AHRD V1 ***- Q5M9S7_TOBAC); contains Interpro domain(s) IPR002171 Ribosomal protein L2	8182.56	8643.37	9213.86	9239.18	8443.58	9529.2	9374.83	9839.77	8757.98	8563.1	8889.59	9343.83	9520.53	9257.17	9686.46	9789.84	9736.4
Solyc00g022920	GO:0003824;GO:0005524	-	-	Phosphoribosylaminoimidazole carboxylase like protein (AHRD V1 ***- Q84TI2_ARATH)	Phosphoribosylaminoimidazole carboxylase like protein (AHRD V1 ***- Q84TI2_ARATH); contains Interpro domain(s) IPR013817 Pre-ATP-grasp fold	2.59228	2.63439	2.54454	4.79964	2.82178	3.8841	3.22704	3.19549	3.51215	3.52802	4.37368	3.77936	3.68733	2.74314	2.69131	4.33737	3.83545
Solyc00g023020	GO:0005524	-	-	Phosphoribosylaminoimidazole carboxylase ATPase subunit (AHRD V1 ***- A9WGJ1_CHLAA)	Phosphoribosylaminoimidazole carboxylase ATPase subunit (AHRD V1 ***- A9WGJ1_CHLAA); contains Interpro domain(s) IPR005875 Phosphoribosylaminoimidazole carboxylase, ATPase subunit	2.68387	3.79494	4.40173	3.23767	5.21996	3.55965	3.56025	3.5598	4.87934	3.53864	7.44941	4.91933	2.90484	3.2385	5.4964	7.14694	7.84262
Solyc00g023030	NA	-	-	-	CER1-like protein (AHRD V1 ***- O80938_ARATH)	5.14501	5.32006	7.32607	3.99785	3.28386	7.81053	4.68862	3.70736	3.75463	6.71184	6.40705	3.5797	4.2738	7.84666	7.71026	4.75837	8.35787
Solyc00g023040	GO:0005506;GO:0005783;GO:0006633;GO:0016491;GO:0055114	-	-	CER1-like protein (AHRD V1 **-- O80938_ARATH)	CER1-like protein (AHRD V1 **-- O80938_ARATH); contains Interpro domain(s) IPR006694 Fatty acid hydroxylase	6.45874	7.30215	15.7153	6.72801	7.57843	3.7828	10.5366	6.48418	21.5452	6.54423	16.8081	9.57872	26.6687	7.37792	7.52702	11.5187	5.82792
Solyc00g023050	GO:0005506;GO:0005783;GO:0006633;GO:0016491;GO:0055114	-	-	CER1-like protein (AHRD V1 **-- O80938_ARATH)	CER1-like protein (AHRD V1 **-- O80938_ARATH); contains Interpro domain(s) IPR006694 Fatty acid hydroxylase	3.84807	5.85831	5.04547	5.7581	5.63487	4.6986	3.71507	5.54118	5.33359	8.24083	7.17216	5.05676	6.40659	6.60864	4.84965	6.3094	5.32634
Solyc00g023250	GO:0008152;GO:0016491	-	-	Short-chain dehydrogenase/reductase family protein (AHRD V1 ***- D7LJU7_ARALY)	Short-chain dehydrogenase/reductase family protein (AHRD V1 ***- D7LJU7_ARALY); contains Interpro domain(s) IPR002347 Glucose/ribitol dehydrogenase	4.59191	4.88518	8.03638	12.7334	4.96172	3.32082	6.78035	2.98703	4.33924	7.31431	5.51651	5.39652	3.37005	3.06083	5.22107	8.03094	6.33874
Solyc00g023260	GO:0008060;GO:0008270;GO:0032312	-	-	ADP-ribosylation factor GTPase activating protein 1 (AHRD V1 *-*- Q0V8A7_BOVIN)	ADP-ribosylation factor GTPase activating protein 1 (AHRD V1 *-*- Q0V8A7_BOVIN); contains Interpro domain(s) IPR001164 Arf GTPase activating protein	4.72998	4.47252	4.30921	3.70681	2.77717	4.78384	3.45083	2.75597	3.38071	3.28978	3.15252	2.69623	3.18249	4.1889	3.25285	4.86488	4.30241
Solyc00g023270	GO:0000808;GO:0005634;GO:0006260	-	-	Origin recognition complex subunit 2 (AHRD V1 *-*- Q9XFD6_ORYSJ)	Origin recognition complex subunit 2 (AHRD V1 *-*- Q9XFD6_ORYSJ); contains Interpro domain(s) IPR007220 Origin recognition complex subunit 2	4.16247	5.02296	3.4755	4.32057	3.43687	5.5407	4.73225	3.77362	3.47357	3.48024	4.27111	3.111	4.5429	3.86333	4.11953	5.06031	4.21674
Solyc00g023470	GO:0030599;GO:0005618	-	-	Pectinesterase (AHRD V1 **** D8SCR0_SELML)	Pectinesterase (AHRD V1 **** D8SCR0_SELML); contains Interpro domain(s) IPR000070 Pectinesterase, catalytic	3.72018	5.14547	5.61833	4.56426	3.82104	5.00068	4.93413	5.05974	5.3173	4.28286	5.54799	4.2487	5.87032	5.69539	5.13434	4.45157	5.95283
Solyc00g023580	NA	-	-	-	Unknown Protein (AHRD V1)	23.9669	34.0017	17.7719	43.9595	27.9042	26.7412	16.8253	60.0525	33.0078	47.4373	48.4096	33.8369	24.2515	30.0108	56.4581	25.048	24.2515
Solyc00g023590	NA	-	-	-	Unknown Protein (AHRD V1)	3.76977	4.87405	4.18072	4.42035	4.89708	5.96297	3.78879	4.70226	5.45004	7.03433	5.89242	4.27142	7.51536	5.08022	3.93608	6.9994	5.09375
Solyc00g023700	NA	-	-	-	Unknown Protein (AHRD V1)	272.05	325.985	375.276	770.392	234.229	342.123	462.28	662.411	651.947	609.616	662.273	680.912	760.181	689.178	588.464	754.527	675.467
Solyc00g023710	NA	-	-	-	Unknown Protein (AHRD V1)	163.431	229.24	235.404	618.152	119.839	234.594	362.656	493.04	503.583	498.785	486.47	511.71	585.197	547.507	400.521	479.674	532.204
Solyc00g024020	GO:0003824	-	-	Hydroxymethylglutaryl-CoA lyase (AHRD V1 ***- D7VV16_9FLAO)	Hydroxymethylglutaryl-CoA lyase (AHRD V1 ***- D7VV16_9FLAO); contains Interpro domain(s) IPR000891 Pyruvate carboxyltransferase	7.36052	7.82692	7.76565	5.8876	6.22176	9.39941	6.07461	7.30806	10.0674	5.46729	8.69845	8.43758	8.95497	8.95657	7.05552	11.2362	10.5501
Solyc00g024030	GO:0016787;GO:0046983	-	-	Peptidase T (AHRD V1 ***- C6WZN7_FLAB3)	Peptidase T (AHRD V1 ***- C6WZN7_FLAB3); contains Interpro domain(s) IPR010161 Peptidase M20B, tripeptide aminopeptidase	3.57485	3.43916	3.77031	3.63722	3.72772	3.41934	3.80561	3.54775	4.26435	3.81714	4.85086	4.12392	3.73308	4.32681	3.59542	4.33765	3.41128
Solyc00g024040	GO:0009030;GO:0009228	-	-	Thiamine-monophosphate kinase (AHRD V1 ***- C6X363_FLAB3)	Thiamine-monophosphate kinase (AHRD V1 ***- C6X363_FLAB3); contains Interpro domain(s) IPR006283 Thiamine-monophosphate kinase	7.64814	7.92321	9.44812	8.00993	5.94275	7.1681	12.0409	7.10958	8.84364	8.01987	8.35959	7.71001	5.22666	9.33732	6.12229	9.31988	7.62026
Solyc00g024150	GO:0006729;GO:0008124	-	-	Pterin-4-alpha-carbinolamine dehydratase (AHRD V1 *-** B6T9C1_MAIZE)	Pterin-4-alpha-carbinolamine dehydratase (AHRD V1 *-** B6T9C1_MAIZE); contains Interpro domain(s) IPR001533 Transcriptional coactivator/pterin dehydratase	162.792	197.02	238.395	323.916	136.274	186.625	278.962	201.175	142.291	156.352	135.783	175.125	183.078	224.209	147.046	123.232	112.608
Solyc00g024160	GO:0005515;GO:0008270	-	-	ATP binding protein (AHRD V1 **-- D7MPZ5_ARALY)	ATP binding protein (AHRD V1 **-- D7MPZ5_ARALY); contains Interpro domain(s) IPR001841 Zinc finger, RING-type	8.18827	11.6438	7.91129	9.9574	6.26586	14.1351	7.12491	6.00925	8.63883	11.1977	12.6849	8.80283	8.0807	8.0358	10.3275	10.5607	8.20215
Solyc00g024170	NA	-	-	-	Unknown Protein (AHRD V1)	3.18162	4.32057	3.8197	3.37315	3.1458	3.54923	3.11456	2.68489	2.85328	3.4396	3.99785	2.84728	3.77713	3.3002	3.02732	3.79324	2.73564
Solyc00g024370	NA	-	-	-	Unknown Protein (AHRD V1)	5.0537	4.29835	3.66425	3.01748	4.91282	2.63723	6.89682	5.20639	4.34463	7.79644	2.68083	3.02556	4.29493	4.06305	6.67952	3.0652	3.65363
Solyc00g024570	NA	-	-	-	F-box family protein (AHRD V1 ***- B9I3S8_POPTR); contains Interpro domain(s) IPR001810 Cyclin-like F-box	9.42083	6.75743	7.69356	3.49188	5.85431	7.25908	9.03355	10.6515	5.49641	6.60166	9.35286	6.01036	10.094	4.61059	8.66473	5.60859	4.92422
Solyc00g024670	GO:0008375;GO:0016020	-	-	Beta-1-3-galactosyl-o-glycosyl-glycoprotein (AHRD V1 **-* B6Z261_WHEAT)	Beta-1-3-galactosyl-o-glycosyl-glycoprotein (AHRD V1 **-* B6Z261_WHEAT); contains Interpro domain(s) IPR003406 Glycosyl transferase, family 14	3.38502	3.01498	3.60588	4.20836	2.60848	3.53963	4.44488	3.867	3.87981	5.4565	5.60641	3.68166	3.53071	3.81318	3.95656	4.70818	3.32882
Solyc00g024680	GO:0003677;GO:0008270;GO:0045449	-	-	Dof zinc finger protein (AHRD V1 ***- Q9M4G1_SOLTU)	Dof zinc finger protein (AHRD V1 ***- Q9M4G1_SOLTU); contains Interpro domain(s) IPR003851 Zinc finger, Dof-type	7.59957	9.66308	14.795	10.0442	10.2007	15.4675	14.0185	8.89852	12.5912	13.1508	14.5649	12.1139	12.2222	14.1315	13.5702	18.5622	9.94274
Solyc00g024690	NA	-	-	-	Dof zinc finger protein DOF2.4 (AHRD V1 ***- DOF24_ARATH)	3.39358	3.48645	4.16173	3.87139	4.14669	3.66992	4.72472	4.17203	4.30819	3.73199	4.18512	3.7387	3.80553	3.50425	4.63278	3.64854	4.15077
Solyc00g025300	NA	-	-	-	Unknown Protein (AHRD V1)	45.4608	43.7915	53.6468	128.604	19.9842	34.3424	29.3388	86.1767	120.979	73.7855	76.5062	111.396	99.7289	98.3906	64.0623	89.696	152.569
Solyc00g025400	NA	-	-	-	Unknown Protein (AHRD V1)	4.02908	3.0616	5.72605	5.42369	3.43705	2.58952	3.07018	3.94056	3.3095	4.34131	3.271	4.80002	6.53664	3.0088	3.85215	5.8234	5.71523
Solyc00g025500	GO:0003700;GO:0005622;GO:0006355	-	-	Transcriptional regulator GntR-family (AHRD V1 ***- A9I3B6_BORPD)	Transcriptional regulator GntR-family (AHRD V1 ***- A9I3B6_BORPD); contains Interpro domain(s) IPR011711 GntR, C-terminal	5.33835	34.5806	9.48285	8.07439	7.58768	14.5234	9.54628	9.70178	5.45271	19.3777	10.7694	14.9966	14.0562	7.66879	20.8423	19.2857	18.3586
Solyc00g025520	NA	-	-	-	Unknown Protein (AHRD V1)	6.39	10.355	5.69442	16.1982	3.28729	2.7661	6.09484	10.144	15.7243	5.54015	6.46961	10.9705	5.84976	5.58173	8.46632	3.22284	3.93578
Solyc00g025530	GO:0046872	-	-	Class II aldolase/adducin family protein (AHRD V1 ***- A5W490_PSEP1)	Class II aldolase/adducin family protein (AHRD V1 ***- A5W490_PSEP1); contains Interpro domain(s) IPR001303 Class II aldolase/adducin, N-terminal	8.21872	8.70825	11.0913	7.30505	7.70655	10.8751	18.0438	12.3215	17.0679	18.7085	11.9943	12.8715	14.9764	12.9435	14.7585	15.2899	8.48545
Solyc00g025540	GO:0006355	-	-	Transcriptional regulator LysR family (AHRD V1 ***- A7IJH0_XANP2)	Transcriptional regulator LysR family (AHRD V1 ***- A7IJH0_XANP2); contains Interpro domain(s) IPR005119 LysR, substrate-binding	10.2751	12.3532	11.7	9.21199	7.91788	9.15696	11.2537	11.2311	8.6795	13.2199	13.2787	11.4141	10.6205	9.79298	10.8727	17.497	11.3817
Solyc00g025650	GO:0003676;GO:0008270	-	-	Gag/pol polyprotein (AHRD V1 *--- Q9C5V1_ARATH)	Gag/pol polyprotein (AHRD V1 *--- Q9C5V1_ARATH); contains Interpro domain(s) IPR001878 Zinc finger, CCHC-type	3.61469	4.32985	3.98774	3.95751	3.63908	4.18891	3.53433	4.55888	3.85906	3.907	4.17664	3.62837	4.3025	4.33927	3.92704	3.55606	3.87821
Solyc00g025660	NA	-	-	-	Unknown Protein (AHRD V1)	5.09808	4.57358	5.62686	5.10763	4.30818	6.13893	4.7434	4.89671	4.44387	4.14032	4.70183	4.78115	5.90838	5.53086	6.80972	4.43246	5.88111
Solyc00g026160	GO:0005506;GO:0009055;GO:0016021;GO:0016491;GO:0050660	-	-	Ferric reductase oxidase (AHRD V1 **** D6RVS5_HORVU)	Ferric reductase oxidase (AHRD V1 **** D6RVS5_HORVU); contains Interpro domain(s) IPR013121 Ferric reductase, NAD binding	4.13926	4.65171	4.30677	7.4407	5.7811	4.20089	5.5083	6.25055	5.80558	4.65871	5.22284	3.62453	6.90938	4.1823	7.14372	4.09633	4.54548
Solyc00g026860	GO:0004349;GO:0005737;GO:0006561	-	-	Glutamate 5-kinase (AHRD V1 ***- D8NNP5_RALSO)	Glutamate 5-kinase (AHRD V1 ***- D8NNP5_RALSO); contains Interpro domain(s) IPR011529 Glutamate 5-kinase, pro-B	3.96815	4.39122	6.55113	5.44591	5.66813	9.0671	9.62631	4.96066	6.38544	5.77242	11.7684	6.02799	5.35575	6.94193	7.75241	16.6826	5.12486
Solyc00g026870	GO:0003735;GO:0005622;GO:0005840;GO:0006412	-	-	GTPase obg (AHRD V1 *-*- C5AAG0_BURGB)	GTPase obg (AHRD V1 *-*- C5AAG0_BURGB); contains Interpro domain(s) IPR006169 GTP1/OBG subdomain	6.47914	12.7916	7.99258	5.94601	6.00413	8.22657	9.43235	8.63242	11.0943	12.4483	13.341	11.6666	8.74427	12.0648	14.4294	16.8507	10.0198
Solyc00g026880	GO:0003723;GO:0003735;GO:0005622;GO:0005840;GO:0006412	-	-	50S ribosomal protein L21 (AHRD V1 ***- B5SIE7_RALSO)	50S ribosomal protein L21 (AHRD V1 ***- B5SIE7_RALSO); contains Interpro domain(s) IPR001787 Ribosomal protein L21	5.81629	7.88908	15.8917	16.6251	4.53376	5.67763	7.99288	11.6936	12.1401	16.3098	14.0384	7.99288	4.72341	8.82432	14.7104	31.3038	8.42413
Solyc00g026890	NA	-	-	-	Unknown Protein (AHRD V1)	18.2758	19.6245	9.36978	13.2131	12.266	9.90034	20.9088	17.1712	22.5513	14.438	17.7855	19.3801	9.63907	18.3335	14.9002	15.7878	12.9141
Solyc00g027120	GO:0003676;GO:0008270	-	-	Mutator-like transposase (AHRD V1 ***- Q9SI31_ARATH)	MuDRA transposase-like (AHRD V1 *-*- Q5GIT1_CUCME); contains Interpro domain(s) IPR006564 Zinc finger, PMZ-type	3.01443	3.95635	7.93262	6.56299	4.30241	9.90034	14.356	8.0168	3.26585	4.76777	4.27111	12.2875	3.07437	3.30356	4.38301	3.52026	12.6113
Solyc00g027130	GO:0006508;GO:0008234	-	-	Sentrin-specific protease 2 (AHRD V1 *-*- SENP2_HUMAN)	Sentrin-specific protease 2 (AHRD V1 *-*- SENP2_HUMAN); contains Interpro domain(s) IPR003653 Peptidase C48, SUMO/Sentrin/Ubl1	4.36328	3.76723	2.60765	3.22398	2.8145	5.49892	3.45357	2.94672	4.20236	3.69416	2.77763	4.96591	2.75919	3.22682	3.37902	5.43002	3.2491
Solyc00g027140	NA	-	-	-	Ulp1 protease family C-terminal catalytic domain containing protein (AHRD V1 *-*- Q60D46_SOLDE)	5.51421	5.44941	3.46189	3.13797	5.54481	4.09239	3.5968	2.86565	4.1307	3.83326	5.10292	3.05272	3.1701	4.90937	4.70876	4.95691	5.00691
Solyc00g027640	GO:0005515	-	-	C17orf39 homolog (AHRD V1 **-- C0HB91_SALSA)	C17orf39 homolog (AHRD V1 **-- C0HB91_SALSA); contains Interpro domain(s) IPR018618 Vacuolar import and degradation protein Vid24	3.94931	3.30395	3.8252	3.33565	4.50167	3.73168	3.8253	4.13103	4.3418	4.55198	3.36657	2.74156	3.96588	3.99606	3.1897	5.63829	3.76827
Solyc00g027650	GO:0030528	-	-	FHY1-3 (AHRD V1 ***- Q8S4Q6_ARATH)	FHY1-3 (AHRD V1 ***- Q8S4Q6_ARATH)	4.24804	2.8033	3.26942	3.12022	3.27835	3.02519	3.07428	4.71688	4.04619	2.85566	2.95144	3.78052	2.86958	4.19442	2.9322	3.41837	2.44938
Solyc00g027660	NA	-	-	-	WD-40 repeat family protein (AHRD V1 ***- D7LKF0_ARALY)	5.45012	3.82843	6.13407	6.1537	4.44696	4.13187	5.19405	4.90193	4.68125	5.96297	6.3817	6.55583	4.88212	9.00143	6.54273	9.16266	4.43607
Solyc00g027670	NA	-	-	-	WD-40 repeat family protein (AHRD V1 ***- D7LKF0_ARALY); contains Interpro domain(s) IPR017986 WD40 repeat, region	4.52199	5.80535	3.92443	4.23267	5.16632	5.75203	5.35483	3.86617	4.86885	9.03773	4.87296	6.60063	4.0568	4.65869	5.12102	5.0695	5.16785
Solyc00g027770	GO:0030599;GO:0005618	-	-	Pectinesterase (AHRD V1 **** B9SVI9_RICCO)	Pectinesterase (AHRD V1 **** B9SVI9_RICCO); contains Interpro domain(s) IPR000070 Pectinesterase, catalytic	140.344	145.316	142.509	198.665	141.547	124.733	188.954	188.226	102.147	104.286	110.836	213.24	205.732	221.983	208.597	172.276	163.132
Solyc00g027970	NA	-	-	-	Abhydrolase domain-containing protein FAM108B1 (AHRD V1 **-- C0HAS5_SALSA); contains Interpro domain(s) IPR000073 Alpha/beta hydrolase fold-1	5.54138	4.5299	6.89082	4.94669	3.45231	5.06618	4.62687	4.40603	4.51912	6.24081	4.97642	4.68311	3.97179	4.84666	6.18098	4.54903	4.97294
Solyc00g027980	NA	-	-	-	Esterase/lipase/thioesterase (AHRD V1 *--- B4F8T0_MAIZE)	5.35919	5.86032	4.9558	6.39725	5.53069	5.54461	5.1765	6.71032	7.54962	6.65315	5.08812	6.48298	7.0536	5.68517	5.82451	6.85015	5.14239
Solyc00g027990	GO:0016020;GO:0016760;GO:0030244	-	-	Cellulose synthase-like protein (AHRD V1 ***- B9IPJ4_POPTR)	Cellulose synthase-like protein (AHRD V1 ***- B9IPJ4_POPTR); contains Interpro domain(s) IPR005150 Cellulose synthase	4.14247	4.82082	4.10792	4.62902	3.8338	4.10448	4.27778	4.4537	5.3897	7.0902	5.76142	5.55803	4.2707	4.6296	6.62815	4.65818	5.30848
Solyc00g028090	NA	-	-	-	Type VI secretion-associated protein family (AHRD V1 ***- B5FD91_VIBFM)	12.9835	22.7189	18.7391	20.2564	14.3239	16.7291	24.5182	18.054	21.5963	24.4555	18.7016	19.8822	15.4501	23.1659	24.225	23.372	17.1838
Solyc00g028100	NA	-	-	-	Unknown Protein (AHRD V1)	5.39974	5.7476	7.19834	4.3545	3.68024	4.39882	5.42499	3.84013	4.74448	5.76937	9.35295	5.8079	10.8543	9.73612	4.24984	9.35978	33.8037
Solyc00g028110	NA	-	-	-	Rhs element Vgr protein (AHRD V1 **-- A6V8B8_PSEA7); contains Interpro domain(s) IPR017847 Rhs element Vgr protein, subgroup	5.3176	4.95292	5.65588	4.96796	5.78645	4.35004	5.29038	4.20631	4.17415	6.20165	8.31193	7.02228	4.39053	6.21892	4.76777	8.25491	3.7317
Solyc00g028120	NA	-	-	-	Rhs element Vgr protein (AHRD V1 *--- A6V856_PSEA7); contains Interpro domain(s) IPR018712 Protein of unknown function DUF2235	3.54973	3.30356	4.3022	4.51253	3.40694	4.01232	4.56212	4.93172	5.07402	5.37139	4.18994	6.69288	5.03374	4.37682	5.13761	8.05422	6.31765
Solyc00g028420	NA	-	-	-	Unknown Protein (AHRD V1)	3.30352	2.86542	2.56855	4.55118	4.90939	3.20059	2.87404	3.78164	4.24316	3.9942	3.57256	2.75597	2.87597	2.77862	3.30841	2.74368	3.33232
Solyc00g028520	NA	-	-	-	Unknown Protein (AHRD V1)	5.24626	10.6348	26.4767	5.55911	3.96998	16.5015	14.2386	6.44738	15.9292	16.6822	28.0037	11.5062	8.851	11.8293	10.4902	29.5562	10.9058
Solyc00g028530	NA	-	-	-	Unknown Protein (AHRD V1)	13.7755	19.1227	30.3947	13.789	12.2345	11.7434	20.4582	16.421	17.0388	22.1039	24.2387	16.1237	10.7444	19.6693	22.5741	21.1828	15.4127
Solyc00g028540	GO:0003824;GO:0008152	-	-	CoA ligase (AHRD V1 ***- D3A3G3_NEISU)	CoA ligase (AHRD V1 ***- D3A3G3_NEISU); contains Interpro domain(s) IPR000873 AMP-dependent synthetase and ligase	4.27276	3.31935	12.6092	6.28266	5.0592	8.62148	3.91418	3.95445	9.94095	12.7146	12.4006	8.0578	4.55762	5.82897	8.53742	14.764	11.8145
Solyc00g028550	GO:0003700;GO:0005622;GO:0006355	-	-	Transcriptional regulator MarR-family (AHRD V1 *-*- Q1LIK8_RALME)	Transcriptional regulator MarR-family (AHRD V1 *-*- Q1LIK8_RALME); contains Interpro domain(s) IPR000835 Bacterial regulatory protein, MarR	15.7036	18.8796	21.6433	20.9904	11.7574	7.64359	20.4643	12.7433	19.1341	17.5902	18.6189	28.1014	15.522	13.5085	16.9939	28.084	15.1344
Solyc00g028560	GO:0030288	-	-	Extra-cytoplasmic Solute Receptor protein (AHRD V1 **-- Q1LIK9_RALME)	Extra-cytoplasmic Solute Receptor protein (AHRD V1 **-- Q1LIK9_RALME); contains Interpro domain(s) IPR005064 Bordetella uptake gene	11.0045	13.6366	26.9197	16.0154	14.5585	15.074	27.2466	7.32778	29.7935	20.4207	45.854	25.6092	13.4019	18.961	19.6107	41.4142	27.5089
Solyc00g028760	NA	-	-	-	Unknown Protein (AHRD V1)	4.77717	7.2303	5.19947	4.53579	4.77825	5.09752	4.63455	6.10093	4.84046	7.79717	5.07639	5.85912	7.49171	7.32672	5.82652	5.59937	5.99539
Solyc00g028960	GO:0045454	-	-	Glutaredoxin family protein (AHRD V1 ***- D7KCA5_ARALY)	Glutaredoxin family protein (AHRD V1 ***- D7KCA5_ARALY); contains Interpro domain(s) IPR011905 Glutaredoxin-like, plant II	3.61989	3.5806	3.52482	4.606	3.33072	3.21215	3.40821	2.88973	2.44888	3.56325	3.8107	2.93803	2.37854	3.47194	3.14288	2.89909	3.38333
Solyc00g029060	NA	-	-	-	Unknown Protein (AHRD V1)	4.49085	5.38053	4.05408	3.23765	3.42781	3.51962	3.89557	3.99963	5.1764	6.00839	4.74505	5.27014	6.03223	3.64261	5.06782	6.94685	5.88375
Solyc00g029070	NA	-	-	-	Unknown Protein (AHRD V1)	8.748	14.4598	9.45098	16.2958	6.03669	11.6658	6.98051	11.4984	11.7678	11.4663	19.648	11.0546	9.30875	14.2539	14.6584	12.101	15.6105
Solyc00g029080	GO:0003677;GO:0004003;GO:0005524;GO:0006260	-	-	DNA replication helicase Dna2 (AHRD V1 ***- C5JTK6_AJEDS)	DNA replication helicase Dna2 (AHRD V1 ***- C5JTK6_AJEDS); contains Interpro domain(s) IPR014808 DNA replication factor Dna2	5.10581	6.87872	7.20506	3.9149	12.2983	9.2132	9.81082	7.88859	7.89337	5.54015	16.1504	6.2135	9.53344	9.3244	7.44865	11.347	4.60175
Solyc00g029090	NA	-	-	-	Unknown Protein (AHRD V1)	40.7916	14.2404	45.104	19.2462	55.6664	3.26585	53.6248	39.9793	42.5415	74.7914	73.1664	64.0206	76.5623	77.5831	68.8748	88.4581	32.7109
Solyc00g029190	GO:0008168	-	-	S-adenosyl-L-methionine salicylic acid carboxyl methyltransferase (AHRD V1 **** A7XZE9_9MAGN)	S-adenosyl-L-methionine salicylic acid carboxyl methyltransferase (AHRD V1 **** A7XZE9_9MAGN); contains Interpro domain(s) IPR005299 SAM dependent carboxyl methyltransferase	3.23856	3.14432	3.44182	3.19294	3.29531	3.41608	3.21661	3.20566	3.3694	3.32719	2.8043	3.0417	3.55919	3.07788	2.92714	3.1708	2.94725
Solyc00g029290	GO:0003677;GO:0005634	-	-	High mobility group protein (AHRD V1 *-*- A8HXE1_CHLRE)	High mobility group protein (AHRD V1 *-*- A8HXE1_CHLRE); contains Interpro domain(s) IPR000910 High mobility group, HMG1/HMG2	17.3752	26.354	20.827	8.7641	20.2786	24.6528	23.8837	23.3393	25.552	35.3075	36.6894	15.6714	17.2936	16.3009	18.1065	31.3841	19.8177
Solyc00g029300	NA	-	-	-	Vacuolar sorting-associated protein (AHRD V1 *-*- C0NCK1_AJECG)	7.07164	4.45473	3.62839	2.9705	5.14189	8.20355	7.63269	5.64275	6.36334	6.91325	8.36471	11.2587	5.00974	5.35916	7.98683	4.32058	4.31631
Solyc00g030000	GO:0016020;GO:0016760;GO:0030244	-	-	Cellulose synthase-4 (AHRD V1 **** Q9LLI6_MAIZE)	Cellulose synthase-4 (AHRD V1 **** Q9LLI6_MAIZE); contains Interpro domain(s) IPR005150 Cellulose synthase	3.58933	3.65243	3.67214	3.67662	3.1875	3.86526	3.59709	3.34773	4.09402	3.3761	3.44293	3.68511	5.24585	3.3128	3.27986	3.21869	3.82552
Solyc00g030110	NA	-	-	-	Unknown Protein (AHRD V1)	17.1539	30.7773	24.0452	21.9483	20.6502	30.9721	28.8874	22.114	21.0358	22.1861	28.7386	20.8263	20.0718	30.2974	23.4414	26.2736	23.5093
Solyc00g030210	GO:0008658;GO:0009273	-	-	Ribosomal RNA small subunit methyltransferase H (AHRD V1 *--- RSMH_RALME)	Ribosomal RNA small subunit methyltransferase H (AHRD V1 *--- RSMH_RALME); contains Interpro domain(s) IPR001460 Penicillin-binding protein, transpeptidase	7.41463	11.3289	9.9602	9.86956	7.40988	15.745	10.5588	10.9658	13.8759	16.4342	12.8588	14.772	11.9989	18.3177	11.6773	16.2114	11.0612
Solyc00g030510	GO:0005975	-	-	Polygalacturonase (AHRD V1 ***- Q9MBC0_SALGI)	Polygalacturonase (AHRD V1 ***- Q9MBC0_SALGI); contains Interpro domain(s) IPR000743 Glycoside hydrolase, family 28	2.93647	3.42786	2.97828	3.49197	3.73928	4.38095	2.90419	3.37026	2.90781	2.82421	2.88653	3.02255	3.00533	4.17715	2.88019	3.09799	3.58563
Solyc00g030520	NA	-	-	-	Endoplasmic reticulum-Golgi intermediate compartment protein 3 (Predicted) (AHRD V1 *-*- B1MTM4_CALMO); contains Interpro domain(s) IPR012936 Protein of unknown function DUF1692	5.26819	9.01361	7.71151	26.1694	16.011	12.039	17.0174	7.94679	18.4226	16.3493	9.88315	9.7917	10.9181	18.2904	9.76292	5.69298	10.7749
Solyc00g031020	NA	-	-	-	Unknown Protein (AHRD V1)	11.7557	7.32752	11.7177	10.8669	8.12552	18.4717	10.9767	11.3546	8.81712	11.2167	15.5164	14.3191	9.77577	13.0764	14.423	18.6684	12.4231
Solyc00g031030	GO:0016491	-	-	2OG-Fe(II) oxygenase (AHRD V1 **-- B1J9S1_PSEPW)	2OG-Fe(II) oxygenase (AHRD V1 **-- B1J9S1_PSEPW); contains Interpro domain(s) IPR005123 Oxoglutarate and iron-dependent oxygenase	6.64808	5.98641	9.42452	11.0488	9.00694	10.3692	10.959	8.58771	16.6955	11.3884	14.0213	12.6815	11.2069	11.7155	12.2722	19.9049	16.5031
Solyc00g031040	GO:0004000;GO:0009168	-	-	Adenosine deaminase (AHRD V1 ***- D7I5V8_PSESS)	Adenosine deaminase (AHRD V1 ***- D7I5V8_PSESS); contains Interpro domain(s) IPR006330 Adenosine deaminase	9.83236	12.9511	15.6269	11.3049	15.7697	9.90034	13.4445	12.695	16.3418	17.4068	13.7044	13.058	17.5841	13.0794	21.5873	15.8742	12.6113
Solyc00g031050	GO:0016020	-	-	Major facilitator family transporter (AHRD V1 **-- Q3JLL5_BURP1)	Major facilitator family transporter (AHRD V1 **-- Q3JLL5_BURP1); contains Interpro domain(s) IPR016196 Major facilitator superfamily, general substrate transporter	9.20025	15.2839	9.52096	8.69972	7.37325	9.83955	9.7756	11.7896	14.2698	15.0929	11.2479	15.2375	8.71663	12.9789	14.4941	13.8116	10.2616
Solyc00g031060	NA	-	-	-	Unknown Protein (AHRD V1)	16.3111	36.2457	31.5869	31.2531	16.3911	11.1692	29.9087	18.9191	34.6723	36.1485	42.6989	23.6937	23.6272	31.9998	36.433	45.6228	27.6406
Solyc00g031360	GO:0008721;GO:0030170;GO:0046416	-	-	D-serine dehydratase (AHRD V1 ***- A3LDF4_PSEAE)	D-serine dehydratase (AHRD V1 ***- A3LDF4_PSEAE); contains Interpro domain(s) IPR011780 D-serine ammonia-lyase	17.963	34.0017	35.9927	25.1264	22.3641	32.3897	27.3841	18.4327	45.104	41.125	31.6638	33.6186	35.4777	39.674	39.2315	42.744	34.1308
Solyc00g031370	GO:0006355	-	-	Transcriptional regulator (AHRD V1 ***- A3NNQ2_BURP6)	Transcriptional regulator (AHRD V1 ***- A3NNQ2_BURP6); contains Interpro domain(s) IPR005119 LysR, substrate-binding	15.7984	18.8412	15.1387	15.6863	12.1587	21.6372	17.1654	18.2579	15.1185	18.7221	25.686	19.195	13.8489	19.4061	21.871	15.9825	14.4168
Solyc00g031380	NA	-	-	-	Unknown Protein (AHRD V1)	16.7347	26.9801	18.323	19.2462	20.5821	24.7801	27.0345	16.7622	20.6753	27.2862	25.0987	24.0631	28.8981	24.8823	23.9062	31.6855	28.0884
Solyc00g031390	NA	-	-	-	Unknown Protein (AHRD V1)	4.78171	8.7323	9.43005	5.5773	5.45328	4.67749	22.3263	10.6097	19.1437	18.6124	12.3916	12.8715	6.48402	9.8255	13.5742	14.7326	18.403
Solyc00g031490	NA	-	-	-	Unknown Protein (AHRD V1)	7.24614	4.32057	26.162	9.02241	8.91213	12.979	16.6182	22.3055	7.13371	26.5364	21.3601	15.8877	12.0394	23.2655	17.1498	13.0794	18.9383
Solyc00g031500	NA	-	-	-	Unknown Protein (AHRD V1)	7.09185	8.7323	8.94227	4.32057	4.45871	6.02121	14.6307	4.72323	18.6872	7.61024	17.3842	12.3281	8.29556	8.31185	18.2533	20.1883	9.68928
Solyc00g031700	GO:0016491;GO:0055114	-	-	Aldo/keto reductase (AHRD V1 ***- Q1LHH6_RALME)	Aldo/keto reductase (AHRD V1 ***- Q1LHH6_RALME); contains Interpro domain(s) IPR001395 Aldo/keto reductase	10.2545	13.9282	13.0989	14.9137	8.66432	19.6477	11.8821	10.3142	14.1194	11.3034	17.9655	12.9515	12.9905	10.7646	15.8858	15.5977	11.8338
Solyc00g031710	NA	-	-	-	Unknown Protein (AHRD V1)	6.3414	8.61448	10.1927	7.16511	6.29087	7.44491	8.59348	7.70645	10.9943	8.22201	12.1918	10.4705	7.98628	11.1356	11.212	11.0221	7.20072
Solyc00g031720	GO:0030001;GO:0046872	-	-	Copper-translocating P-type ATPase (AHRD V1 ***- B8LAF8_9GAMM)	Copper-translocating P-type ATPase (AHRD V1 ***- B8LAF8_9GAMM); contains Interpro domain(s) IPR006121 Heavy metal transport/detoxification protein	20.1621	14.3317	18.7688	15.4643	15.7697	16.6903	24.878	13.2796	17.8898	19.1441	18.5967	17.7398	18.7909	17.8632	17.0615	28.6985	14.1753
Solyc00g031730	GO:0005524;GO:0006754;GO:0015662;GO:0016020	-	-	Copper-exporting P-type ATPase A (AHRD V1 ***- C2PZP9_BACCE)	Copper-exporting P-type ATPase A (AHRD V1 ***- C2PZP9_BACCE); contains Interpro domain(s) IPR001757 ATPase, P-type, K/Mg/Cd/Cu/Zn/Na/Ca/Na/H-transporter	27.1728	38.9829	43.9663	30.5075	29.5505	29.5283	38.8547	40.5404	35.6423	45.4708	50.0632	41.3924	26.3974	37.362	45.4775	48.1351	37.0612
Solyc00g033460	GO:0008168	-	-	S-adenosyl-L-methionine salicylic acid carboxyl methyltransferase 1 (AHRD V1 ***- B5TVE1_TOBAC)	S-adenosyl-L-methionine salicylic acid carboxyl methyltransferase 1 (AHRD V1 ***- B5TVE1_TOBAC); contains Interpro domain(s) IPR005299 SAM dependent carboxyl methyltransferase	2.8011	3.26662	3.04816	3.18255	3.16859	3.08683	2.68331	2.98199	2.85328	3.20729	2.58132	3.26648	2.85484	2.76923	3.25285	2.80474	3.48631
Solyc00g033860	NA	-	-	-	Ketohexokinase (AHRD V1 ***- B2WC01_PYRTR)	6.18408	5.58003	5.39853	6.00348	5.95641	6.00737	5.22943	5.0543	5.65335	8.47797	9.68872	5.44951	5.70229	7.36735	7.78669	7.9416	6.38514
Solyc00g033880	NA	-	-	-	Oxidoreductase NAD-binding domain-containing protein 1 (AHRD V1 ***- OXND1_MOUSE)	10.3967	7.30311	11.5689	7.2938	7.18279	7.86832	13.6909	10.5984	10.6969	11.7479	12.704	13.9254	6.42931	15.7357	9.40664	9.82894	14.9838
Solyc00g033890	NA	-	-	-	Unknown Protein (AHRD V1)	7.43379	6.45674	7.51714	4.79611	6.21535	7.63438	6.66249	4.66403	5.64322	6.64629	8.86792	6.08166	5.46758	6.42473	11.0795	10.6966	10.8365
Solyc00g033990	GO:0008152	-	-	Acetyltransferase (AHRD V1 ***- B5GJR9_9ACTO)	Acetyltransferase (AHRD V1 ***- B5GJR9_9ACTO); contains Interpro domain(s) IPR000182 GCN5-related N-acetyltransferase	7.88564	10.2911	10.6455	8.88307	7.15202	8.71406	6.81004	7.21018	11.3402	12.3292	12.2676	11.4823	9.56724	15.1549	9.75009	13.7269	9.10468
Solyc00g034000	GO:0055085;GO:0022857	-	-	Permease of the major facilitator superfamily (AHRD V1 **-- Q2TW75_ASPOR)	Permease of the major facilitator superfamily (AHRD V1 **-- Q2TW75_ASPOR); contains Interpro domain(s) IPR016196 Major facilitator superfamily, general substrate transporter	31.0729	33.1476	42.3481	44.9282	31.3116	73.8251	55.7441	38.7788	42.5562	40.7813	58.6036	48.8992	23.5647	51.3256	54.8207	69.289	25.8641
Solyc00g034010	NA	-	-	-	Unknown Protein (AHRD V1)	10.2089	31.7218	18.0241	28.6148	9.1875	8.34026	34.7022	8.13422	12.1987	17.1466	41.8963	9.82512	11.0313	12.5946	18.9137	18.9028	23.2997
Solyc00g035010	NA	-	-	-	C2H2 finger domain-containing protein (AHRD V1 *--- C6HL38_AJECH)	19.3413	28.0836	25.6909	16.7239	18.0808	25.4207	21.5265	30.728	18.2276	30.768	18.1949	27.7798	22.6526	29.9559	24.31	34.5411	30.261
Solyc00g035020	NA	-	-	-	Unknown Protein (AHRD V1)	5.50266	5.82377	5.01794	4.93743	5.26542	7.47559	5.8694	3.80898	7.1309	7.59069	7.508	4.73178	6.31683	6.94355	5.91927	7.72065	5.80565
Solyc00g036530	NA	-	-	-	Unknown Protein (AHRD V1)	5.24626	6.83999	9.83461	10.954	6.83022	15.4742	9.11318	5.89691	12.7991	8.21626	8.36323	10.0712	7.01119	8.31185	7.88916	15.3904	5.84738
Solyc00g036740	NA	-	-	-	Unknown Protein (AHRD V1)	7.82092	20.0199	13.8142	7.81542	7.37502	12.6211	11.0653	9.19137	12.4468	10.9575	12.4405	14.2374	9.55185	13.6859	13.7428	16.3958	16.0788
Solyc00g036750	NA	-	-	-	Unknown Protein (AHRD V1)	12.6715	20.1927	22.3912	25.7068	13.7046	38.5064	16.6336	21.747	28.0186	19.5231	18.5232	20.874	19.5606	20.4696	42.6879	12.3811	16.085
Solyc00g036760	GO:0006508	-	-	Proprotein convertase subtilisin/kexin type 5 (AHRD V1 **-- Q0P4Q8_XENTR)	Proprotein convertase subtilisin/kexin type 5 (AHRD V1 **-- Q0P4Q8_XENTR); contains Interpro domain(s) IPR015500 Peptidase S8, subtilisin-related	10.3627	19.1838	16.0755	18.3471	14.3311	15.8972	17.8775	14.7397	17.232	16.3489	16.9854	21.4792	18.0206	20.5355	24.0156	22.0213	14.6846
Solyc00g036960	NA	-	-	-	Unknown Protein (AHRD V1)	3.73982	3.95635	3.46735	3.43242	4.17257	4.78384	3.19149	3.70635	4.23238	4.30024	3.90266	4.11988	3.59761	4.96541	4.06806	4.15813	3.55958
Solyc00g039290	GO:0005622;GO:0008270	-	-	Zinc-binding protein (AHRD V1 *-*- Q948W7_PEA)	Zinc ion binding protein (AHRD V1 **** D7KGI2_ARALY); contains Interpro domain(s) IPR006734 Protein of unknown function DUF597	3.61066	2.30365	4.60526	2.66371	3.21823	3.26585	4.46101	7.17216	3.82255	2.90356	4.53224	3.86532	3.63884	5.64265	6.21571	3.16827	3.54923
Solyc00g039990	NA	-	-	-	TRNA nucleotidyltransferase (AHRD V1 ***- Q42867_LUPAL)	3.55936	3.58715	4.95496	3.46244	7.57843	3.54923	16.3499	24.5207	3.26585	7.61024	5.47016	6.54423	14.0796	6.21892	5.62445	3.2769	3.54923
Solyc00g041090	GO:0004197;GO:0006508	-	-	Vacuolar-processing enzyme (AHRD V1 ***- B9RBP3_RICCO)	Vacuolar-processing enzyme (AHRD V1 ***- B9RBP3_RICCO); contains Interpro domain(s) IPR001096 Peptidase C13, legumain	3.74791	4.07429	3.73863	3.69427	3.3947	3.59229	3.38793	4.11475	3.76473	3.55612	3.78443	3.85627	3.92971	4.34436	3.58528	3.58284	3.09503
Solyc00g041190	GO:0031177	-	-	Acyl carrier protein (AHRD V1 ***- A5V2E4_SPHWW)	Acyl carrier protein (AHRD V1 ***- A5V2E4_SPHWW); contains Interpro domain(s) IPR003231 Acyl carrier protein (ACP)	7.73262	9.04337	9.78564	8.91114	7.13161	8.96796	13.0941	11.7669	10.2283	13.4599	12.0615	10.6651	12.2279	14.1875	12.8716	15.889	13.5342
Solyc00g041200	NA	-	-	-	Unknown Protein (AHRD V1)	43.9199	51.9284	48.2739	41.9365	32.3649	46.6721	41.1148	39.9793	45.1335	42.7446	56.9623	55.5931	42.0205	48.7903	55.8393	71.0091	43.9764
Solyc00g041210	NA	-	-	-	Tetratricopeptide TPR_2 repeat protein (AHRD V1 *-*- A7IHP8_XANP2)	14.5057	21.4213	19.2439	18.4296	16.4925	15.258	24.1373	16.9621	23.4618	23.0381	21.4101	26.3673	17.3017	25.4026	19.4215	25.6627	21.4457
Solyc00g041220	GO:0016787	-	-	UvrABC system protein B (AHRD V1 *-*- Q1GWH4_SPHAL)	UvrABC system protein B (AHRD V1 *-*- Q1GWH4_SPHAL); contains Interpro domain(s) IPR006935 Restriction endonuclease, type I, R subunit/Type III, Res subunit	8.99935	10.6016	10.6617	14.918	10.2292	19.4443	11.0622	10.0052	14.6485	15.3738	12.2571	13.3689	16.3438	15.0929	12.6555	12.9926	9.76954
Solyc00g042120	GO:0004871;GO:0007165;GO:0016021	-	-	Methyl-accepting chemotaxis sensory transducer (AHRD V1 ***- B1MA17_METRJ)	Methyl-accepting chemotaxis sensory transducer (AHRD V1 ***- B1MA17_METRJ); contains Interpro domain(s) IPR003660 HAMP linker domain	9.29801	10.6486	11.8654	7.73856	8.01482	8.89414	20.1807	7.60862	8.25901	16.9073	14.9004	25.3528	9.20137	14.0425	15.5686	17.9002	9.34176
Solyc00g042130	GO:0015986;GO:0016820;GO:0033178	-	-	ATP synthase subunit alpha (AHRD V1 ***- D4Z4I4_SPHJU)	ATP synthase subunit alpha (AHRD V1 ***- D4Z4I4_SPHJU); contains Interpro domain(s) IPR005294 ATPase, F1 complex, alpha subunit	5.47924	10.3031	7.4546	7.71729	7.95532	10.8936	13.1006	12.1378	16.6588	11.661	10.5315	20.7228	9.53801	10.5018	16.0717	15.5149	10.1619
Solyc00g042140	GO:0015986;GO:0016820;GO:0033178	-	-	ATP synthase subunit beta (AHRD V1 *-*- D4Z4I7_SPHJU)	ATP synthase subunit beta (AHRD V1 *-*- D4Z4I7_SPHJU); contains Interpro domain(s) IPR005722 ATPase, F1 complex, beta subunit	15.3525	19.1833	21.3412	16.5504	10.4899	21.8955	19.0364	16.0693	22.947	17.7693	29.2177	23.1677	16.3376	20.0179	30.6265	24.3622	20.5119
Solyc00g042640	NA	-	-	-	Helicase-like protein (AHRD V1 *-*- Q9AYF0_ORYSJ); contains Interpro domain(s) IPR010285 Protein of unknown function DUF889, eukaryote	4.72998	3.30356	6.54423	3.2135	3.68024	2.2146	8.34015	11.6936	2.85328	4.07105	9.28273	4.29493	4.29493	4.67386	4.38301	5.42642	12.6113
Solyc00g042840	NA	-	-	-	F-box domain containing protein (AHRD V1 ***- Q2QXK7_ORYSJ); contains Interpro domain(s) IPR005174 Protein of unknown function DUF295	6.18265	3.74781	5.35014	5.56267	8.74485	4.18273	4.9622	4.38329	5.37672	4.16084	5.2964	6.12822	6.2238	7.35218	6.24609	5.71513	4.87395
Solyc00g042850	GO:0006629;GO:0016788	-	-	GDSL esterase/lipase 7 (AHRD V1 ***- GLIP7_ARATH)	GDSL esterase/lipase 7 (AHRD V1 ***- GLIP7_ARATH); contains Interpro domain(s) IPR001087 Lipase, GDSL	5.14053	4.51526	4.16423	2.88413	4.10829	5.37786	5.12461	3.84013	4.53179	3.07968	2.57441	2.53415	4.77831	5.81321	3.25968	3.30221	3.01443
Solyc00g044750	GO:0000166	-	-	U1 small nuclear ribonucleoprotein A (AHRD V1 *--- SNRPA_DROME)	U1 small nuclear ribonucleoprotein A (AHRD V1 *--- SNRPA_DROME); contains Interpro domain(s) IPR012677 Nucleotide-binding, alpha-beta plait	3.8841	3.1888	3.09556	3.07769	3.18227	2.47652	3.24932	3.08355	2.5897	3.28978	3.08659	2.75597	3.07437	2.80122	3.02582	3.0459	2.6005
Solyc00g046570	NA	-	-	-	Unknown Protein (AHRD V1)	13.8647	18.3208	8.2647	10.3004	11.0756	7.67288	6.10455	5.84027	4.17373	7.90745	8.62771	6.48318	17.1925	12.5296	8.54948	5.9305	29.2943
Solyc00g046980	NA	-	-	-	Unknown Protein (AHRD V1)	3.94311	3.93682	3.66692	4.15133	3.06248	3.75258	4.72618	3.3759	2.82354	3.17897	2.39081	2.68142	2.6748	3.02399	3.37902	3.94416	3.55916
Solyc00g048510	GO:0030246	-	-	Phloem lectin (AHRD V1 ***- Q8LK67_9ROSI)	Phloem lectin (AHRD V1 ***- Q8LK67_9ROSI)	3.32219	3.55497	3.18582	3.63627	3.78692	2.9008	3.91225	3.2632	3.87398	3.67672	3.6911	3.58704	3.05347	3.29603	2.99332	3.51281	3.07602
Solyc00g049210	GO:0015232;GO:0015886;GO:0016020;GO:0017004	-	-	Cytochrome c-type biogenesis protein CcmF (AHRD V1 *-*- Q1ZIX1_9GAMM)	Cytochrome c-type biogenesis protein CcmF (AHRD V1 *-*- Q1ZIX1_9GAMM); contains Interpro domain(s) IPR003569 Cytochrome c-type biogenesis protein CcbS	954.531	829.083	991.006	945.02	967.864	865.104	877.708	1061.19	886.41	927.732	856.7	1014.83	960.043	944.867	1043.8	1042.95	946.62
Solyc00g049520	NA	-	-	-	Unknown Protein (AHRD V1)	24.1299	21.3095	11.0339	13.054	35.4488	10.1987	12.37	6.46699	6.28649	6.1703	5.16737	5.2709	5.58196	9.36775	4.72935	6.24758	4.66452
Solyc00g049920	GO:0008152;GO:0016491	-	-	3-oxoacyl-reductase (AHRD V1 **-- B1BY37_CLOPE)	3-oxoacyl-reductase (AHRD V1 **-- B1BY37_CLOPE); contains Interpro domain(s) IPR002347 Glucose/ribitol dehydrogenase	9.21271	9.72637	16.6992	12.7393	7.94864	12.1466	14.449	10.7989	12.2423	15.8844	14.4415	14.9247	14.8109	12.9801	15.6675	17.7142	12.3779
Solyc00g050020	GO:0003723;GO:0004540	-	-	Ribonuclease II (AHRD V1 ***- Q46XB5_RALEJ)	Ribonuclease II (AHRD V1 ***- Q46XB5_RALEJ); contains Interpro domain(s) IPR001900 Ribonuclease II and R	12.9853	18.775	17.921	16.9086	12.2548	15.895	20.4361	14.0578	19.1437	19.3782	17.5429	16.6004	14.9747	18.266	16.8119	20.2272	16.7802
Solyc00g050030	GO:0008152	-	-	Shikimate 5-dehydrogenase (AHRD V1 *-*- B1YSX4_BURA4)	Shikimate 5-dehydrogenase (AHRD V1 *-*- B1YSX4_BURA4); contains Interpro domain(s) IPR011342 Quinate/shikimate 5-dehydrogenase	13.0263	19.6398	13.0308	12.8691	9.6076	12.8031	11.8705	11.5705	12.3734	18.5778	15.7565	16.1867	15.1021	19.0928	16.7375	12.7867	9.2047
Solyc00g050130	GO:0008152;GO:0016758	-	-	UDP-glucose glucosyltransferase (AHRD V1 **** D2KTV5_LOTJA)	UDP-glucose glucosyltransferase (AHRD V1 **** D2KTV5_LOTJA); contains Interpro domain(s) IPR002213 UDP-glucuronosyl/UDP-glucosyltransferase	40.1051	32.0348	14.8255	31.9595	31.1136	24.6661	16.1391	26.5103	35.291	26.1512	22.8401	19.9109	24.6854	28.977	28.2634	19.6223	26.5941
Solyc00g050430	GO:0005634;GO:0030528;GO:0045449	-	-	BHLH transcription factor (AHRD V1 *-*- A9YWR2_MEDTR)	BHLH transcription factor (AHRD V1 *-*- A9YWR2_MEDTR); contains Interpro domain(s) IPR011598 Helix-loop-helix DNA-binding	3.57066	4.20524	3.85709	4.30832	7.27123	12.9043	4.35844	6.12086	3.57075	3.14995	3.71551	3.0882	4.82197	3.88122	3.66449	4.60794	4.66531
Solyc00g052430	NA	-	-	-	Cytochrome c biogenesis FC (AHRD V1 ***- D5I3C4_CITLA)	89.7917	94.1823	93.7503	120.55	116.354	89.5862	88.5802	91.6916	86.9029	74.8578	68.0358	90.4234	101.656	78.1657	68.2702	92.3644	97.6099
Solyc00g052530	NA	-	-	-	Unknown Protein (AHRD V1)	74.9019	61.529	106.094	118.319	58.6332	82.8123	81.5939	111.863	76.9113	84.3841	67.1014	102.042	138.125	126.87	95.6006	131.596	65.4998
Solyc00g052940	GO:0016020	-	-	Nodulin-like protein (AHRD V1 **-- B6TIX8_MAIZE)	Nodulin-like protein (AHRD V1 **-- B6TIX8_MAIZE); contains Interpro domain(s) IPR000620 Protein of unknown function DUF6, transmembrane	4.05532	3.27258	4.20582	6.74312	4.19181	4.43535	5.49486	7.01259	7.03268	3.81881	4.83421	7.89223	6.90187	5.35534	6.12434	11.3615	9.66464
Solyc00g053440	NA	-	-	-	Transmembrane BAX inhibitor motif-containing protein 4 (AHRD V1 **-- B6T5N6_MAIZE); contains Interpro domain(s) IPR006214 Uncharacterised protein family UPF0005	1261.53	1395.32	1732.24	2801	836.486	1534.14	2425.4	1967.33	2202.33	2346.75	2189.7	1958.89	2176.28	2208.53	1547.19	1766.38	1658.57
Solyc00g053740	NA	-	-	-	ARID/BRIGHT DNA-binding domain-containing protein (AHRD V1 ***- D7KTU4_ARALY); contains Interpro domain(s) IPR008978 HSP20-like chaperone	9.56051	14.1507	30.3927	18.0113	12.6521	23.0818	32.5473	14.0682	24.3754	23.0097	29.9667	43.8153	21.6895	31.5673	23.9874	36.842	15.2725
Solyc00g055940	NA	-	-	-	Secreted repeat protein (AHRD V1 **-- B6JF22_OLICO); contains Interpro domain(s) IPR014558 Uncharacterised conserved lipoprotein	8.03995	8.95243	10.4533	7.82528	10.4603	10.088	12.1461	9.68588	9.33882	10.0352	8.82714	8.83858	9.56433	11.3636	13.4061	14.3173	10.6156
Solyc00g055950	GO:0000156;GO:0000160;GO:0003677;GO:0006355	-	-	Response regulator receiver Transcriptional regulatory protein (AHRD V1 ***- B8CKL9_SHEPW)	Response regulator receiver Transcriptional regulatory protein (AHRD V1 ***- B8CKL9_SHEPW); contains Interpro domain(s) IPR001789 Signal transduction response regulator, receiver region IPR011879 Signal transduction response regulator, phosphate regulon transcriptional regulatory protein phoB	6.89223	8.17253	11.0439	9.72624	7.50447	14.7919	14.7202	19.5063	7.53997	13.9008	12.021	15.5379	4.69239	12.0328	23.4751	15.3108	14.4356
Solyc00g055960	GO:0016310;GO:0016772	-	-	Sensor histidine kinase PhoR (AHRD V1 ***- Q4K3L6_PSEF5)	Sensor histidine kinase PhoR (AHRD V1 ***- Q4K3L6_PSEF5); contains Interpro domain(s) IPR014310 Signal transduction histidine kinase, phosphate regulon sensor PhoR	8.92014	8.50078	13.2638	10.3953	7.03186	9.23882	9.10143	5.4667	9.10143	11.3407	10.5844	8.50078	7.74984	10.1026	10.3855	13.9554	9.7393
Solyc00g055970	NA	-	-	-	Unknown Protein (AHRD V1)	12.6776	19.3774	18.0944	15.6582	12.2515	21.029	23.1225	18.258	19.4897	25.5273	24.3076	19.948	19.6836	21.1024	20.9562	27.3586	22.97
Solyc00g055980	NA	-	-	-	Unknown Protein (AHRD V1)	9.4394	19.1319	17.9352	17.5249	12.5204	17.4197	14.8986	14.5312	16.745	23.1384	20.0999	19.9304	15.2547	16.7851	18.7026	22.7113	15.6666
Solyc00g056680	GO:0004806;GO:0006629	-	-	Lipase-like protein (AHRD V1 ***- Q949E1_ORYSA)	Lipase-like protein (AHRD V1 ***- Q949E1_ORYSA); contains Interpro domain(s) IPR002921 Lipase, class 3	6.93558	8.11646	8.83663	12.1809	7.42639	6.97158	9.68004	9.53588	7.47673	8.01592	7.49155	9.62245	9.42899	9.96245	10.1436	10.8553	8.92135
Solyc00g057880	NA	-	-	-	Unknown Protein (AHRD V1)	357.018	242.98	267.278	98.6302	287.574	85.5953	190.776	151.085	149.283	140.306	242.217	167.619	162.744	160.495	66.0736	202.071	159.328
Solyc00g058900	GO:0006629;GO:0016788	-	-	GDSL esterase/lipase At2g31540 (AHRD V1 ***- GDL43_ARATH)	GDSL esterase/lipase At2g31540 (AHRD V1 ***- GDL43_ARATH); contains Interpro domain(s) IPR001087 Lipase, GDSL	4.57137	3.46271	4.1628	3.30551	3.87006	4.03256	3.9815	3.45179	4.28139	2.68897	4.02473	3.32066	3.25209	5.93706	4.67318	7.17867	4.8883
Solyc00g059100	GO:0003714	-	-	WD-repeat protein-like (AHRD V1 **-- Q9FNN2_ARATH)	WD-repeat protein-like (AHRD V1 **-- Q9FNN2_ARATH); contains Interpro domain(s) IPR020472 G-protein beta WD-40 repeat, region	9.76092	9.86466	5.13737	8.32699	6.29794	9.62576	4.82125	10.3877	6.55386	5.90789	4.33298	5.81937	8.27786	6.70557	11.6337	4.78923	8.81284
Solyc00g060700	NA	-	-	-	Mg chelatase subunit ChlI (AHRD V1 *-*- C7M8Q6_CAPOD); contains Interpro domain(s) IPR019781 WD40 repeat, subgroup	4.33514	14.1802	12.965	11.1755	8.6878	10.8426	11.8664	6.68939	8.68078	10.5398	8.32775	6.78168	6.64364	8.80086	17.0702	7.8129	10.3882
Solyc00g060710	GO:0015979;GO:0015995;GO:0016851	-	-	Mg chelatase subunit ChlI (AHRD V1 ***- A5FI01_FLAJ1)	Mg chelatase subunit ChlI (AHRD V1 ***- A5FI01_FLAJ1); contains Interpro domain(s) IPR000523 Magnesium chelatase, ChlI subunit	3.7145	4.20954	4.21944	3.37492	3.94261	3.84886	3.41951	3.53104	4.17876	4.85017	4.29637	4.56414	3.52705	4.75738	4.05016	3.96694	4.4695
Solyc00g060810	GO:0006952;GO:0009607	-	-	Major latex-like protein (AHRD V1 **-- B5THI3_PANGI)	Major latex-like protein (AHRD V1 **-- B5THI3_PANGI); contains Interpro domain(s) IPR000916 Bet v I allergen	304.541	512.908	872.364	1129.53	113.213	516.943	1245.61	1879.06	302.165	286.78	575.847	1904.67	1758.13	2053.55	1202.17	775.722	908.486
Solyc00g063510	NA	-	-	-	Fasciculation and elongation protein zeta-2 (AHRD V1 *--- D3PIR9_9MAXI); contains Interpro domain(s) IPR011680 FEZ-like	3.88851	5.55713	5.03877	5.13831	3.62876	5.01376	4.20947	6.31134	4.18884	3.80632	5.53795	4.58678	3.07786	5.9406	3.94905	6.18793	6.25374
Solyc00g065510	NA	-	-	-	Palmitoyltransferase swf1 (AHRD V1 *-*- B2W9G8_PYRTR)	10.5687	10.3093	14.2851	10.3236	10.6763	13.125	10.6226	13.1401	16.3923	16.379	19.0736	14.3552	12.2753	15.0849	17.0085	16.276	9.47961
Solyc00g065610	NA	-	-	-	Unknown Protein (AHRD V1)	6.79527	7.56006	8.28271	9.28273	6.04855	7.30136	11.568	6.92288	11.9195	11.4166	5.84273	9.4445	8.60238	12.487	12.2171	7.99803	15.0441
Solyc00g065620	NA	-	-	-	Unknown Protein (AHRD V1)	7.04156	11.6335	6.99612	9.68211	8.14066	12.1687	9.28361	10.252	9.0877	8.47724	12.4382	9.30379	8.74994	10.1767	9.35759	9.9162	7.92418
Solyc00g065630	GO:0000398;GO:0005515;GO:0005681	-	-	Pre-mRNA-processing protein 45 (AHRD V1 **-- C8V6Z5_EMENI)	Pre-mRNA-processing protein 45 (AHRD V1 **-- C8V6Z5_EMENI); contains Interpro domain(s) IPR017862 SKI-interacting protein, SKIP	6.59007	6.08393	9.73244	9.4832	8.22641	10.8672	10.2359	7.97081	11.1466	8.93397	9.09774	10.3044	8.87331	8.4911	9.37236	15.7021	10.0188
Solyc00g065930	GO:0003824	-	-	Peptidase family S46 dipeptidyl-peptidase 7 (AHRD V1 ***- A5FMW8_FLAJ1)	Peptidase family S46 dipeptidyl-peptidase 7 (AHRD V1 ***- A5FMW8_FLAJ1); contains Interpro domain(s) IPR019500 Peptidase S46	4.37568	3.17662	4.68966	4.85878	5.94464	4.78384	4.95421	5.81349	5.90489	3.53066	7.55004	5.04903	3.64423	6.12637	4.72759	4.55873	6.22563
Solyc00g065940	NA	-	-	-	Unknown Protein (AHRD V1)	4.21004	4.77574	3.45471	3.24926	3.32921	3.25788	4.37664	4.24884	3.47256	3.80096	3.43225	4.08094	4.4413	3.36011	3.99176	3.64023	3.53296
Solyc00g066140	NA	-	-	-	YdiU protein (AHRD V1 ***- C5W4G9_ECOBB); contains Interpro domain(s) IPR003846 Uncharacterised protein family UPF0061	3.16191	3.48853	4.87204	4.18604	3.20888	4.52241	4.8043	4.25472	3.70761	4.74008	4.12449	5.55339	3.85286	4.16737	4.51585	6.25098	4.05319
Solyc00g066150	GO:0008658;GO:0009273	-	-	Penicillin-binding protein 1A (AHRD V1 ***- D7VV94_9FLAO)	Penicillin-binding protein 1A (AHRD V1 ***- D7VV94_9FLAO); contains Interpro domain(s) IPR001460 Penicillin-binding protein, transpeptidase	3.9638	4.20236	4.17563	3.8084	3.86169	5.05155	3.6108	4.09526	4.21444	3.93852	4.28167	4.25832	3.8855	4.29681	3.3911	4.92832	4.57254
Solyc00g067470	NA	-	-	-	Unknown Protein (AHRD V1)	19.9902	31.2388	28.1663	21.5463	19.6265	27.8001	26.9982	26.0745	35.6493	41.125	38.7865	30.0971	27.4523	19.8909	29.9503	35.9243	19.3054
Solyc00g069880	NA	-	-	-	Unknown Protein (AHRD V1)	16.3757	103.502	96.4584	130.908	20.6271	40.2205	97.4032	148.655	109.896	102.68	106.384	103.222	113.266	97.7921	72.6589	113.591	104.374
Solyc00g071180	GO:0004869	-	-	Cysteine proteinase inhibitor (AHRD V1 *-** Q2VY67_9ERIC)	Cysteine proteinase inhibitor (AHRD V1 *-** Q2VY67_9ERIC); contains Interpro domain(s) IPR000010 Proteinase inhibitor I25, cystatin	3.55936	3.95635	2.31023	3.70681	7.57843	5.36875	5.83613	2.10832	3.05178	6.54423	2.63723	6.05321	2.65978	4.04659	3.76825	6.89632	8.05302
Solyc00g071580	NA	-	-	-	Unknown Protein (AHRD V1)	5.09269	6.31445	5.50738	7.67191	4.71937	5.18794	6.25034	5.20639	10.2393	5.36735	6.46651	6.58025	6.71337	13.8321	6.2942	4.35564	8.31086
Solyc00g071590	GO:0005097;GO:0005622;GO:0032313	-	-	TBC1 domain family member 3 (AHRD V1 **-- B6K3A1_SCHJY)	TBC1 domain family member 3 (AHRD V1 **-- B6K3A1_SCHJY); contains Interpro domain(s) IPR000195 RabGAP/TBC	7.22118	8.0168	5.37751	7.17905	2.61002	3.7831	5.53848	11.8563	8.65472	6.57756	5.75633	6.08242	6.37373	7.13973	3.80861	4.6996	6.51117
Solyc00g071600	NA	-	-	-	GTPase activating protein (AHRD V1 ***- A8N3R7_COPC7)	4.01242	8.60437	6.97152	7.66173	9.69063	8.98842	6.56476	6.00758	9.5051	9.21037	13.7772	10.8544	10.8021	8.41016	10.8303	8.13412	9.236
Solyc00g072100	NA	-	-	-	LTRGag-pol-polymerase 3 (AHRD V1 *-*- B2BXJ4_ARALY)	89.0178	57.1994	61.7544	55.9305	110.479	65.5703	62.5649	52.7511	40.7658	67.1732	51.4663	39.7152	51.5094	54.6248	64.2252	81.9998	65.6614
Solyc00g072400	GO:0004601;GO:0006979;GO:0020037;GO:0055114	-	-	Peroxidase 1 (AHRD V1 ***- A0SWU6_SESRO)	Peroxidase 1 (AHRD V1 ***- A0SWU6_SESRO); contains Interpro domain(s) IPR002016 Haem peroxidase, plant/fungal/bacterial	3.39687	4.04225	4.98651	3.01046	3.59784	4.87711	3.40552	3.15962	5.44576	4.94725	5.80937	3.85023	4.97276	3.65884	4.18724	6.22121	3.8841
Solyc00g072800	NA	-	-	-	Unknown Protein (AHRD V1)	246.57	241.525	349.169	396.985	160.954	213.31	245.072	271.344	316.266	320.225	315.008	254.342	375.443	313.049	322.111	346.327	357.351
Solyc00g073200	NA	-	-	-	Transposon protein-like (AHRD V1 *-*- Q9FN97_ARATH)	4.28753	3.58715	2.31023	2.62586	3.68024	12.3447	4.80787	8.79977	3.52026	3.53066	3.99785	2.75597	3.58715	2.89123	3.76825	2.86679	2.12901
Solyc00g073900	NA	-	-	-	Unknown Protein (AHRD V1)	7.6378	14.801	16.7533	9.8799	12.7057	17.3528	16.0705	15.0309	19.1029	15.0945	20.9982	17.7715	13.7856	18.2394	19.5047	18.6937	14.2912
Solyc00g073910	NA	-	-	-	Unknown Protein (AHRD V1)	9.66077	14.7208	16.4837	9.29364	8.29241	10.1582	15.7804	14.3468	14.8249	12.8852	14.5158	12.2509	10.578	14.5094	9.733	11.8904	14.3541
Solyc00g074210	GO:0015450;GO:0019904	-	-	Mitochondrial import inner membrane translocase subunit TIM16 (AHRD V1 ***- B6UGA4_MAIZE)	Mitochondrial import inner membrane translocase subunit TIM16 (AHRD V1 ***- B6UGA4_MAIZE); contains Interpro domain(s) IPR005341 Protein Transporter, Pam16	3.24274	3.20652	3.63657	2.90682	3.12632	3.3083	3.50072	2.91025	3.44932	3.2101	3.75977	3.51311	4.19734	3.26973	3.3421	2.71911	3.48456
Solyc00g074810	GO:0009294	-	-	DNA processing protein DprA (AHRD V1 ***- D7IDX5_9BACE)	DNA processing protein DprA (AHRD V1 ***- D7IDX5_9BACE); contains Interpro domain(s) IPR003488 DNA recombination-mediator protein A	4.29546	4.77574	4.36833	4.32057	3.88287	4.06801	4.55538	4.73298	5.36151	4.42213	6.62224	4.81021	4.54649	4.34564	5.3179	5.59159	5.12043
Solyc00g074820	NA	-	-	-	Unknown Protein (AHRD V1)	3.7786	5.32053	4.66215	4.45639	4.2016	3.91469	5.26446	3.91211	4.65569	3.98982	3.80317	4.20331	4.05768	4.20448	4.57275	4.33737	4.30241
Solyc00g075440	NA	-	-	-	Unknown Protein (AHRD V1)	3.55936	8.0168	3.25776	3.2135	3.96308	4.78384	4.39763	3.23747	3.76825	3.28978	2.23651	3.99785	2.86231	4.33737	5.62445	3.52026	4.74958
Solyc00g080750	NA	-	-	-	Unknown Protein (AHRD V1)	11.0071	8.34698	4.61731	8.54402	10.0981	6.81043	3.13032	6.16624	16.6665	7.98735	10.9777	4.60485	6.36814	8.08359	15.8732	17.1908	29.7654
Solyc00g082150	GO:0005488	-	-	Kinesin light chain (AHRD V1 **-- B6SKU4_MAIZE)	Kinesin light chain (AHRD V1 **-- B6SKU4_MAIZE); contains Interpro domain(s) IPR011990 Tetratricopeptide-like helical	4.88375	6.49023	4.51138	3.55172	3.26404	3.59086	4.08246	4.50222	4.27699	3.50512	4.08463	2.8889	3.73905	4.64189	3.63631	3.80294	4.16324
Solyc00g084750	NA	-	-	-	Pentatricopeptide repeat-containing protein (AHRD V1 ***- D7LPW5_ARALY); contains Interpro domain(s) IPR002885 Pentatricopeptide repeat	26.5756	135.021	111.25	141.812	64.3956	75.8748	86.4164	74.0414	116.562	112.271	122.708	110.854	100.666	82.3539	79.3539	103.979	142.437
Solyc00g084760	NA	-	-	-	RNase H family protein (AHRD V1 *-*- Q0KIQ6_SOLDE)	2.7624	3.6372	3.52566	3.02722	3.15223	3.83206	3.01431	2.85228	3.37229	3.09161	3.04213	2.80792	3.91156	3.08823	2.75211	3.0699	3.22595
Solyc00g084770	NA	-	-	-	Os06g0226000 protein (Fragment) (AHRD V1 **-- Q0DDF8_ORYSJ)	3.81917	6.00156	3.58468	4.90244	5.20728	3.29011	3.38025	4.12447	2.36782	3.56608	2.89261	2.82277	3.77927	3.54249	4.35178	4.31172	2.7696
Solyc00g085070	GO:0004506;GO:0016021;GO:0050660;GO:0055114	-	-	Squalene monooxygenase (AHRD V1 ***- Q506K3_DATIN)	Squalene monooxygenase (AHRD V1 ***- Q506K3_DATIN); contains Interpro domain(s) IPR013698 Squalene epoxidase	618.513	601.344	649.911	810.009	414.608	542.06	612.921	665.815	746.676	811.478	732.512	637.932	872.882	795.032	803.815	812.469	866.47
Solyc00g088080	GO:0009116	-	-	Adenine phosphoribosyltransferase (AHRD V1 ***- D7VV81_9FLAO)	Adenine phosphoribosyltransferase (AHRD V1 ***- D7VV81_9FLAO); contains Interpro domain(s) IPR005764 Adenine phosphoribosyl transferase	3.95103	3.30356	10.515	4.62507	3.94061	6.82191	5.83613	4.6458	8.05302	8.21626	7.17216	4.26352	4.29192	6.21892	6.62929	5.42642	4.74958
Solyc00g088090	NA	-	-	-	Conserved hypothetical membrane protein (AHRD V1 *--- A9F4Z8_SORC5)	3.48142	3.24462	6.01044	4.98042	4.28245	4.32471	4.61277	6.47677	6.71411	4.63423	5.12705	4.17554	5.22725	4.76406	4.41399	8.52872	6.06263
Solyc00g088190	GO:0005524	-	-	Phosphoribosylaminoimidazole carboxylase ATPase subunit (AHRD V1 ***- Q3K4E6_PSEPF)	Phosphoribosylaminoimidazole carboxylase ATPase subunit (AHRD V1 ***- Q3K4E6_PSEPF); contains Interpro domain(s) IPR003135 ATP-grasp fold, ATP-dependent carboxylate-amine ligase-type	10.2512	14.7976	17.0289	14.625	9.54772	12.4917	11.2562	13.8833	20.5628	15.4855	13.2444	14.5836	9.73019	13.6626	15.426	20.0812	12.42
Solyc00g088200	NA	-	-	-	Unknown Protein (AHRD V1)	12.1643	19.8137	22.0452	18.7173	18.7516	19.2345	16.3499	15.0386	24.4459	26.1643	26.4895	23.6984	23.4015	27.4635	27.5714	27.5289	20.713
Solyc00g088210	GO:0016021	-	-	Major facilitator superfamily transporter (AHRD V1 ***- D8MMZ0_9ENTR)	Major facilitator superfamily transporter (AHRD V1 ***- D8MMZ0_9ENTR); contains Interpro domain(s) IPR016196 Major facilitator superfamily, general substrate transporter	36.2606	45.9348	54.5917	49.3919	38.8212	49.8182	47.4873	43.1537	53.451	51.4974	51.8994	47.4781	54.5482	53.2074	57.6857	67.2833	50.7784
Solyc00g090110	GO:0008759;GO:0009245	-	-	UDP-3-O- (AHRD V1 ***- C6BEH6_RALP1)	UDP-3-O- (AHRD V1 ***- C6BEH6_RALP1); contains Interpro domain(s) IPR004463 UDP-3-O-acyl N-acetylglucosamine deacetylase	7.56003	14.9381	12.8796	13.498	6.6239	9.73498	12.3422	11.8721	15.5393	9.95485	17.8347	16.7633	11.7594	13.9447	18.3303	15.9297	12.2147
Solyc00g090120	NA	-	-	-	Unknown Protein (AHRD V1); contains Interpro domain(s) IPR007922 Protein of unknown function DUF721	17.6796	22.5572	27.4983	22.332	14.393	23.9083	21.469	16.5467	21.0484	25.2324	25.477	22.0163	22.6327	23.6979	24.804	27.2342	26.7262
Solyc00g090130	GO:0005524;GO:0006605;GO:0006886	-	-	Protein translocase subunit secA (AHRD V1 ***- C6BEH3_RALP1)	Protein translocase subunit secA (AHRD V1 ***- C6BEH3_RALP1); contains Interpro domain(s) IPR011115 SecA DEAD-like	7.6962	6.8893	10.3118	7.73023	7.02703	11.4239	6.77634	9.91409	8.3516	9.36163	7.33205	7.05774	5.72571	9.87182	6.78354	8.49021	6.53187
Solyc00g090430	NA	-	-	-	Os08g0100600 protein (Fragment) (AHRD V1 *-*- Q0J8P7_ORYSJ); contains Interpro domain(s) IPR008507 Protein of unknown function DUF789	5.8422	8.50073	6.56756	8.80535	7.30716	13.4125	6.77469	8.87732	9.33791	10.9131	8.13418	14.7561	7.74196	8.97003	19.1992	10.2683	6.75324
Solyc00g090630	NA	-	-	-	Membrane transporter (AHRD V1 *-*- B2WG67_PYRTR); contains Interpro domain(s) IPR016196 Major facilitator superfamily, general substrate transporter	9.67144	4.70932	4.98035	6.39238	3.85416	5.83634	4.5454	5.47792	11.1578	7.2061	10.7216	6.13624	6.6803	10.4869	8.33157	5.93812	3.59869
Solyc00g090640	NA	-	-	-	Membrane transporter (AHRD V1 *-*- B2WG67_PYRTR)	6.33175	5.23222	7.08241	5.23074	4.80676	7.7851	8.83923	6.40346	8.00451	8.80786	6.2903	5.27509	5.28224	10.2841	5.57771	17.3517	9.26432
Solyc00g090650	NA	-	-	-	Membrane transporter (AHRD V1 *-*- B2WG67_PYRTR)	4.51409	4.34639	6.27958	13.6062	5.6908	25.5392	22.5025	6.91682	6.21983	23.2157	15.5654	8.12343	4.42362	5.93006	7.28488	19.5447	11.0896
Solyc00g090660	NA	-	-	-	Unknown Protein (AHRD V1)	5.48673	7.18057	8.35097	5.01968	9.42496	4.84922	7.12962	5.57459	6.55008	7.01206	10.1902	7.78778	5.62035	9.60851	10.0385	17.9147	8.76857
Solyc00g090860	NA	-	-	-	Nitrate transporter (AHRD V1 ***- O04431_NICPL); contains Interpro domain(s) IPR016196 Major facilitator superfamily, general substrate transporter	3.8841	6.54423	22.9486	7.86409	4.66556	12.3447	4.80787	11.6936	2.23943	5.96744	4.27111	5.27817	3.30906	4.04659	3.76825	10.0754	9.68928
Solyc00g090870	GO:0005515	-	-	5-AMP-activated protein kinase subunit beta-1 (AHRD V1 *-*- C1BJ92_OSMMO)	5-AMP-activated protein kinase subunit beta-1 (AHRD V1 *-*- C1BJ92_OSMMO); contains Interpro domain(s) IPR006828 5-AMP-activated protein kinase, beta subunit, complex-interacting region	31.0768	38.7553	22.8263	14.9772	34.1936	31.2816	27.2504	26.5272	25.7379	32.7232	36.4398	32.079	31.6132	32.1933	47.6248	52.689	45.5656
Solyc00g091170	NA	-	-	-	ATP binding protein (AHRD V1 ***- B6TPV9_MAIZE)	17.6104	16.177	16.4775	18.3438	15.716	20.3545	15.1093	21.4033	25.7607	17.3258	39.3509	15.4602	17.2581	14.0926	29.6152	10.4296	10.1924
Solyc00g092880	NA	-	-	-	Unknown Protein (AHRD V1)	7.79874	8.32687	6.38774	7.26387	7.92307	7.61451	10.1539	7.19914	8.95409	8.14409	6.77637	6.61032	7.60288	5.7215	10.0724	14.044	5.56664
Solyc00g092890	NA	-	-	-	Unknown Protein (AHRD V1)	9.8079	15.4936	15.6914	11.9199	11.7936	12.0242	16.2852	13.4681	14.9088	15.9902	14.0522	15.0976	11.6016	14.3279	12.6162	17.6866	13.3091
Solyc00g092900	NA	-	-	-	Unknown Protein (AHRD V1)	16.3174	16.2866	23.092	16.7893	14.8502	18.2095	20.1323	15.9014	20.11	24.6528	25.8143	16.974	16.8952	20.2618	20.6022	25.9248	19.9039
Solyc00g093000	NA	-	-	-	Unknown Protein (AHRD V1)	1142.56	1213.44	1330.85	1337.12	1332.17	1102.82	1691.46	1553.74	1113.31	1055.56	1248.84	1309.18	1198.61	1652.48	1167.78	1158.79	1386.81
Solyc00g093100	GO:0006855;GO:0015238;GO:0015297;GO:0016020	-	-	Multidrug and toxin extrusion protein 2 (AHRD V1 **-- S47A2_MOUSE)	Multidrug and toxin extrusion protein 2 (AHRD V1 **-- S47A2_MOUSE); contains Interpro domain(s) IPR015521 MATE family transporter related protein	4.00103	4.03288	4.53889	4.45013	3.36336	3.45536	3.50659	3.10591	3.36078	4.28126	3.3023	4.32054	3.3839	5.27555	4.458	2.87966	4.24454
Solyc00g094010	NA	-	-	-	Virulence VirF2 protein (AHRD V1 **-- Q2K2J5_RHIEC)	5.78396	7.74325	5.95932	5.0465	7.26099	6.66902	6.84379	6.50665	6.09533	6.94891	7.85555	7.66024	8.33916	7.84044	7.92621	7.29002	5.69264
Solyc00g094020	GO:0005507;GO:0009055	-	-	Replication protein C (AHRD V1 *-*- B9K4F1_AGRVS)	Replication protein C (AHRD V1 *-*- B9K4F1_AGRVS); contains Interpro domain(s) IPR005090 Replication protein C	15.6583	7.91863	16.7628	15.9485	8.49812	10.9068	11.9365	12.2967	12.4647	15.2657	10.5602	11.8559	7.97389	15.7558	14.3741	16.0237	7.07807
Solyc00g094520	NA	-	-	-	Unknown Protein (AHRD V1)	253.375	270.291	310.944	381.494	244.062	320.604	265.208	397.593	335.202	306.228	259.583	369.344	482.989	396.965	368.3	451.713	412.624
Solyc00g094530	GO:0016020	-	-	NADH-ubiquinone oxidoreductase chain 1 (AHRD V1 ***- Q5M9U6_TOBAC)	NADH-ubiquinone oxidoreductase chain 1 (AHRD V1 ***- Q5M9U6_TOBAC); contains Interpro domain(s) IPR001694 NADH:ubiquinone oxidoreductase, subunit 1	2128.8	2032.91	2354.42	2418.57	2160.28	1983.11	2184.26	2272.64	1736.98	1777.12	1904.67	2172.05	2233.85	2273.43	2557.53	2949.86	2724.15
Solyc00g094540	NA	-	-	-	Unknown Protein (AHRD V1)	143.003	139.164	161.643	160.995	128.112	128.549	144.619	155.101	131.065	142.236	128.217	141.942	147.763	142.749	158.608	166.5	159.492
Solyc00g094550	NA	-	-	-	Unknown Protein (AHRD V1)	1006	1163.4	1317.65	1540.86	738.271	1118.78	1189.82	1722.19	1300.3	1014.2	999.065	1409.2	1791.58	1448.81	1143.85	1202.66	1573.03
Solyc00g095450	GO:0005515;GO:0006520	-	-	Ankyrin repeat-containing protein (AHRD V1 *-*- C5FVI0_NANOT)	Ankyrin repeat-containing protein (AHRD V1 *-*- C5FVI0_NANOT); contains Interpro domain(s) IPR002110 Ankyrin	3.55936	7.2303	20.9669	2.08066	2.95627	2.63723	10.799	2.97971	5.06595	3.53066	7.17216	8.51239	3.58715	14.356	2.65217	6.89632	2.43239
Solyc00g095460	GO:0006808;GO:0016564	-	-	Isoflavone reductase family protein (AHRD V1 ***- B0YDY6_ASPFC)	Isoflavone reductase family protein (AHRD V1 ***- B0YDY6_ASPFC); contains Interpro domain(s) IPR016040 NAD(P)-binding domain	8.95673	8.14079	7.84052	7.6204	6.8716	8.07457	6.90858	10.743	10.8891	10.0196	9.25539	7.80345	9.57836	7.881	7.71783	12.2223	8.1254
Solyc00g096460	NA	-	-	-	AT4G08310 protein (Fragment) (AHRD V1 ***- B9DFL6_ARATH)	35.6611	53.6918	29.7918	50.1365	18.7782	22.6247	27.9315	43.2776	43.9815	28.56	46.0088	30.788	27.8669	71.0962	39.7889	39.8183	65.3079
Solyc00g097760	NA	-	-	-	Ulp1 protease family C-terminal catalytic domain containing protein (AHRD V1 ***- Q60D46_SOLDE)	5.83613	9.5294	36.7088	2.80806	3.68024	4.78384	9.90034	10.743	12.0462	12.5905	13.7285	27.0952	13.0599	3.07931	8.66101	13.96	4.74958
Solyc00g098560	GO:0016298;GO:0006629;GO:0004091	-	-	GDSL esterase/lipase At5g03980 (AHRD V1 **** GDL74_ARATH)	GDSL esterase/lipase At5g03980 (AHRD V1 **** GDL74_ARATH); contains Interpro domain(s) IPR001087 Lipase, GDSL	2.93574	9.5294	3.74688	15.5086	9.14638	6.06484	4.48724	7.88517	2.50208	3.80348	7.54839	8.51315	11.1315	4.82896	4.21921	3.71127	3.25657
Solyc00g099160	NA	-	-	-	Unknown Protein (AHRD V1)	2.49409	3.30356	4.37356	3.76674	3.40622	5.71351	4.68053	3.45431	3.44905	2.36669	2.80323	3.26463	3.13295	2.4073	3.80022	3.2769	3.51961
Solyc00g099460	NA	-	-	-	Unknown Protein (AHRD V1)	21.6103	17.2088	51.2496	21.262	22.8947	40.4771	44.6628	30.0816	10.7504	39.2311	16.8711	19.6679	20.9199	18.4741	27.5999	14.3225	18.8066
Solyc00g099470	NA	-	-	-	Predicted CDS Pa_2_8820 (AHRD V1 *-*- B2B6U4_PODAN)	19.5268	22.4795	25.8389	20.9777	18.2088	23.171	20.2084	23.1187	19.8801	26.6497	24.3561	24.3227	24.0346	21.0239	29.8971	35.5899	24.7588
Solyc00g099570	NA	-	-	-	Oligoendopeptidase F homolog (AHRD V1 ***- Q2W3E3_MAGSA)	12.3565	21.1571	20.6974	22.4694	15.3697	13.5418	21.9845	16.7864	19.5356	21.8164	25.8473	21.811	17.0474	18.9882	14.6735	29.355	17.1405
Solyc00g099580	GO:0003677;GO:0045449	-	-	Gamma-glutamyltranspeptidase (AHRD V1 ***- D4Z6K6_SPHJU)	Gamma-glutamyltranspeptidase (AHRD V1 ***- D4Z6K6_SPHJU); contains Interpro domain(s) IPR000101 Gamma-glutamyltranspeptidase	13.8399	22.4264	22.0083	20.328	21.4206	22.6166	21.9298	21.8236	21.2496	20.398	21.8737	19.4452	18.2247	27.6137	26.3629	27.9145	24.6746
Solyc00g100880	NA	-	-	-	GTP binding protein (AHRD V1 **-- B6TE93_MAIZE); contains Interpro domain(s) IPR007612 Protein of unknown function DUF567	2.62459	3.66614	3.8197	3.50633	2.70144	3.33777	2.78186	2.7909	3.53228	3.56796	3.19248	2.73964	3.351	3.14712	2.52482	2.92993	4.39716
Solyc00g101700	GO:0006468	-	-	Protein kinase (AHRD V1 ***- C4Q4E0_SCHMA)	Protein kinase (AHRD V1 ***- C4Q4E0_SCHMA); contains Interpro domain(s) IPR002290 Serine/threonine protein kinase	4.28218	4.09647	3.765	5.51838	4.33002	3.32796	5.27286	4.19223	4.358	5.03224	4.91905	4.25069	4.95951	3.98247	3.18684	3.72753	3.86954
Solyc00g104200	GO:0003677	-	-	Nucleoid occlusion protein (AHRD V1 *--- NOC_BACLD)	Nucleoid occlusion protein (AHRD V1 *--- NOC_BACLD); contains Interpro domain(s) IPR004437 ParB-like partition protein	7.04523	8.5427	13.7826	7.31791	8.81438	10.2197	7.40181	6.90249	10.7466	13.2003	13.2255	11.3761	10.1537	7.14126	7.36839	8.87533	9.3034
Solyc00g104210	NA	-	-	-	Possible replication protein A (AHRD V1 ***- Q1N8B2_9SPHN)	9.42886	9.43617	8.88268	8.37476	7.73647	8.8785	9.52958	9.1584	9.23363	8.68609	9.70497	10.1915	6.94853	10.2641	8.38602	11.7268	8.51272
Solyc00g104310	NA	-	-	-	Unknown Protein (AHRD V1)	11.0263	18.4753	17.5501	11.5926	9.57426	15.0113	16.3358	14.0096	9.666	12.8972	18.0933	16.647	9.27165	17.4899	13.9114	15.8349	13.2812
Solyc00g104320	NA	-	-	-	Unknown Protein (AHRD V1)	6.86891	5.71057	17.4336	7.4845	14.3301	9.55314	12.5344	7.79125	12.7429	10.9245	27.5266	12.2335	7.86784	13.3181	8.10512	15.2704	11.7017
Solyc00g104330	NA	-	-	-	Unknown Protein (AHRD V1)	19.1931	44.854	34.2747	46.5383	43.4545	36.1652	30.4754	37.3585	60.4373	28.9489	44.9239	36.4575	37.7939	41.2925	41.1779	43.1775	47.2573
Solyc00g104630	GO:0005975;GO:0016773	-	-	D-xylulose kinase (AHRD V1 **-- D8I0Q8_AMYMU)	D-xylulose kinase (AHRD V1 **-- D8I0Q8_AMYMU); contains Interpro domain(s) IPR000577 Carbohydrate kinase, FGGY	7.08238	7.98251	8.51258	8.09329	6.54131	9.36576	9.22827	7.50981	9.79541	12.1263	11.6034	9.76588	6.83842	11.7327	9.58599	10.9653	10.0628
Solyc00g104940	NA	-	-	-	Bax inhibitor-1 like (AHRD V1 ***- Q8LAY4_ARATH)	6.02803	6.14236	11.8973	9.11892	5.96296	3.54923	3.05407	13.859	4.45764	8.47948	8.65116	14.7641	12.1725	10.667	10.7177	6.36778	3.42175
Solyc00g107050	GO:0003677	-	-	Nuclear transcription factor Y subunit C-1 (AHRD V1 *-*- B6SWV5_MAIZE)	Nuclear transcription factor Y subunit C-1 (AHRD V1 *-*- B6SWV5_MAIZE); contains Interpro domain(s) IPR003958 Transcription factor CBF/NF-Y/archaeal histone	3.7282	3.38484	3.62594	3.68956	2.82377	3.79794	3.43793	4.15485	3.92362	4.16574	3.39046	3.58831	3.362	3.37518	3.86095	3.35752	3.15073
Solyc00g107550	NA	-	-	-	ND	4.72998	12.3447	13.9791	19.2462	17.4962	4.78384	19.3046	33.8558	4.34463	4.07105	6.25247	4.29493	24.2515	3.53066	8.66101	10.799	3.26141
Solyc00g109850	NA	-	-	-	Unknown Protein (AHRD V1)	16.2697	21.0502	14.9711	14.3506	10.9667	21.5022	17.4049	11.3907	18.2228	14.6554	20.4433	16.2183	20.1548	13.0221	19.0687	19.7569	20.1557
Solyc00g109860	NA	-	-	-	Unknown Protein (AHRD V1)	9.0959	8.80141	11.3335	12.2484	7.63726	9.40336	8.85489	12.7495	11.5492	12.0525	16.4612	11.2213	10.6869	12.2485	12.957	15.0659	13.5533
Solyc00g110060	NA	-	-	-	Unknown Protein (AHRD V1)	13.0392	20.268	19.4964	13.1451	12.7406	14.1156	13.7517	16.5772	24.8299	16.7915	24.3672	18.7206	14.9632	17.292	21.0768	25.2589	19.7945
Solyc00g110070	GO:0005622;GO:0008270	-	-	C2H2 finger domain-containing protein (AHRD V1 ***- C5JWJ2_AJEDS)	C2H2 finger domain-containing protein (AHRD V1 ***- C5JWJ2_AJEDS); contains Interpro domain(s) IPR007087 Zinc finger, C2H2-type	23.9773	50.213	53.4924	17.6968	16.4043	18.6703	25.0246	33.0687	34.9321	39.901	26.2056	30.2445	26.5539	24.7802	14.3554	29.4927	36.0037
Solyc00g110870	GO:0004675;GO:0006468	-	RLK:	Receptor like kinase, RLK	Receptor like kinase, RLK	37.9291	24.0726	9.02644	34.0586	55.0389	24.5826	11.1621	12.6134	11.6484	18.9799	11.9646	14.5434	10.2333	12.2014	16.9948	9.37874	17.4884
Solyc00g111270	NA	-	-	-	Unknown Protein (AHRD V1)	31.2634	56.9823	52.7427	48.3928	39.2659	68.2733	51.8979	43.5028	52.5055	51.7682	68.9207	55.4946	40.9029	42.3591	66.2885	69.0507	61.3015
Solyc00g111370	NA	-	-	-	Unknown Protein (AHRD V1)	19.2772	19.1124	19.8991	20.1126	12.3264	16.5814	23.5528	21.7373	19.4743	24.454	27.2432	19.4364	18.0234	22.3342	25.7107	30.8715	20.8047
Solyc00g111770	NA	-	-	-	Unknown Protein (AHRD V1)	4.61289	3.28139	3.8197	3.72519	2.95627	3.81857	2.75103	3.23747	3.28336	4.07697	2.83736	4.91761	3.28139	2.81684	3.96774	3.28166	2.75749
Solyc00g112190	NA	-	-	-	Unknown Protein (AHRD V1)	8.12013	20.9211	39.352	99.2954	27.9233	44.3514	44.2948	49.5027	27.0498	20.0119	30.6094	61.1173	43.5334	45.2082	52.1889	36.5562	55.3959
Solyc00g112490	GO:0016020	-	-	Hemagglutinin-related autotransporter protein (AHRD V1 **-- B5SEL8_RALSO)	Hemagglutinin-related autotransporter protein (AHRD V1 **-- B5SEL8_RALSO); contains Interpro domain(s) IPR008009 Putative Ig	6.11605	8.44619	10.3053	6.95155	8.68291	11.8427	9.10129	9.86793	11.0855	11.5388	9.44734	13.4968	10.8075	9.96339	9.54725	11.6513	9.53808
Solyc00g112500	NA	-	-	-	Outer membrane autotransporter barrel domain protein (AHRD V1 *-*- B2U759_RALPJ); contains Interpro domain(s) IPR005546 Autotransporter beta-domain	19.1536	30.0948	18.5321	30.442	26.9677	29.0315	19.7894	30.7552	33.4812	30.0006	31.6222	32.214	25.2214	34.1089	35.7513	36.2878	28.389
Solyc00g112700	NA	-	-	-	Unknown Protein (AHRD V1)	9.45033	15.2381	17.9874	16.3027	9.40713	14.7183	22.4191	17.2196	13.0229	16.9726	18.0058	17.4597	13.9268	17.8488	22.1392	22.0869	16.9065
Solyc00g112810	GO:0004427;GO:0009678;GO:0015992;GO:0016020	-	-	V-type H(+)-translocating pyrophosphatase (AHRD V1 ***- Q1GRI8_SPHAL)	V-type H(+)-translocating pyrophosphatase (AHRD V1 ***- Q1GRI8_SPHAL); contains Interpro domain(s) IPR004131 Inorganic H+ pyrophosphatase	10.1108	13.2606	12.8278	13.4127	9.53898	9.35478	13.1452	10.5677	10.9678	14.879	15.5946	13.597	9.81229	12.8899	16.7559	19.5848	14.9322
Solyc00g112820	NA	-	-	-	Unknown Protein (AHRD V1)	24.6494	29.4699	36.9126	26.0993	27.5173	21.7433	19.341	25.9359	29.4709	27.9525	37.7608	28.8351	25.9631	29.8855	25.7034	41.0245	26.079
Solyc00g112830	GO:0008152;GO:0016491	-	-	Short-chain dehydrogenase/reductase SDR (AHRD V1 ***- Q1GWK3_SPHAL)	Short-chain dehydrogenase/reductase SDR (AHRD V1 ***- Q1GWK3_SPHAL); contains Interpro domain(s) IPR002347 Glucose/ribitol dehydrogenase	23.1719	32.331	36.7405	25.3623	25.6641	31.4322	35.9655	28.4997	32.9143	35.8747	36.8162	36.7082	30.0256	36.8418	31.1912	48.1585	31.7411
Solyc00g113730	NA	-	-	-	Type VI secretion lipoprotein VC_A0113 family (AHRD V1 ***- C6M5G3_NEISI); contains Interpro domain(s) IPR017734 Type VI secretion system, lipoprotein VCA0113	9.03485	20.7925	17.6078	20.5482	11.3051	11.0719	34.789	12.5565	17.1299	26.7998	23.612	21.4112	13.0599	18.8391	14.2742	23.994	11.9257
Solyc00g113740	NA	-	-	-	Unknown Protein (AHRD V1)	17.619	19.3493	23.5677	37.3129	11.8916	26.6481	22.1409	23.2018	22.2959	27.5506	35.1357	30.8202	34.0235	37.5004	38.4429	40.8648	25.1209
Solyc00g113750	NA	-	-	-	ImcF domain protein (AHRD V1 ***- B1FM48_9BURK); contains Interpro domain(s) IPR010623 Protein of unknown function DUF1215	14.9874	18.6599	21.2366	12.8773	14.1831	20.0531	21.4987	22.5946	18.2866	19.3454	25.0817	20.9089	20.2644	18.1653	24.6953	22.3256	15.8924
Solyc00g114550	NA	-	-	-	At1g32160/F3C3_6 (AHRD V1 ***- Q9FVR1_ARATH); contains Interpro domain(s) IPR008479 Protein of unknown function DUF760	3.53166	4.85613	5.42285	4.30658	3.9473	4.52193	3.66338	4.40487	3.91241	4.63562	4.6888	3.55944	3.91404	4.29991	3.81504	4.43852	4.18404
Solyc00g117450	GO:0003700;GO:0046982	-	-	Short internode related sequence 5 (AHRD V1 **-- D2KC76_BRARP)	Short internode related sequence 5 (AHRD V1 **-- D2KC76_BRARP); contains Interpro domain(s) IPR006510 Zinc finger, Lateral Root Primordium type 1	3.18434	2.97519	2.63981	3.38691	3.33147	3.82852	3.72815	3.34123	3.0251	2.93939	3.36437	3.50897	3.01723	2.85494	3.25696	3.05524	2.96634
Solyc00g118680	NA	-	-	-	Unknown Protein (AHRD V1)	3404.51	3387.19	3446.8	3798.54	3436.96	3222.35	3296.55	3317.24	2775.86	3226.89	3083.58	3214.41	3685.21	3339.91	3682.92	3572.13	3676.29
Solyc00g118690	GO:0016020	-	-	NADH-ubiquinone oxidoreductase chain 1 (AHRD V1 ***- Q5MA12_TOBAC)	NADH-ubiquinone oxidoreductase chain 1 (AHRD V1 ***- Q5MA12_TOBAC); contains Interpro domain(s) IPR001694 NADH:ubiquinone oxidoreductase, subunit 1	3207.96	3224.85	3146.66	3108.4	3051.98	3153.5	2987.35	3068.71	2953.23	3432.1	3115.13	3555.66	3349.79	2921.21	2962.13	2947.06	2770.5
Solyc00g120120	NA	-	-	-	Unknown Protein (AHRD V1)	28.4358	46.2389	36.6945	31.1526	45.3447	59.5592	46.1509	32.5757	36.2534	46.9795	46.1508	37.7674	31.8787	35.859	44.1248	52.0604	30.7851
Solyc00g120820	NA	-	-	-	L-fucose H+ symporter permease (AHRD V1 ***- D7W1Q0_9FLAO); contains Interpro domain(s) IPR016196 Major facilitator superfamily, general substrate transporter	5.04558	6.1054	8.96914	14.3691	6.58296	8.63909	9.12645	4.47961	10.0421	7.25664	6.07427	6.56913	8.00916	8.24366	5.26137	11.153	7.71248
Solyc00g120830	NA	-	-	-	Xylose isomerase domain protein TIM barrel (AHRD V1 ***- A5FCK9_FLAJ1); contains Interpro domain(s) IPR012307 Xylose isomerase-type TIM barrel	4.7559	5.27605	8.18035	6.00906	5.40461	4.50995	4.63824	5.88475	5.11581	4.55885	5.04905	5.17878	5.42818	4.98487	5.30206	5.40908	4.32259
Solyc00g120930	GO:0005509	-	-	Calmodulin (AHRD V1 ***- B6UHC3_MAIZE)	Calmodulin (AHRD V1 ***- B6UHC3_MAIZE); contains Interpro domain(s) IPR003299 Flagellar calcium-binding protein (calflagin)	8.02533	9.72544	10.6934	8.74051	11.011	8.86342	11.9613	9.44386	10.3947	11.9412	13.9989	11.1891	10.0853	9.12985	11.6251	14.7143	9.98026
Solyc00g121230	NA	-	-	-	Cation/multidrug efflux system mebrane-fusion component (AHRD V1 *-*- Q0K5F0_RALEH)	12.7554	12.1586	14.4311	11.7415	16.403	15.8629	12.3745	10.7848	13.9341	16.9713	24.5456	12.6093	15.2502	18.335	16.6548	18.3802	19.89
Solyc00g123040	NA	-	-	-	Unknown Protein (AHRD V1)	11.5817	11.2591	21.0346	11.0742	10.1615	14.0903	13.6159	10.6546	15.4076	19.6574	16.6475	14.5	15.0929	17.0103	19.5629	20.2158	15.3566
Solyc00g124840	GO:0019028	-	-	P2 family phage major capsid protein (AHRD V1 ***- A4PE30_9CAUD)	P2 family phage major capsid protein (AHRD V1 ***- A4PE30_9CAUD); contains Interpro domain(s) IPR006441 Phage major capsid protein, P2	9.64884	9.81647	6.6906	8.58356	9.18764	7.32581	16.8184	8.90157	11.6813	9.51851	11.8834	10.0124	10.2859	8.04813	8.01565	9.38734	11.011
Solyc00g124850	GO:0019069	-	-	Phage capsid scaffolding protein (AHRD V1 -**- A4PE29_9CAUD)	Phage capsid scaffolding protein (AHRD V1 -**- A4PE29_9CAUD); contains Interpro domain(s) IPR009228 Phage capsid scaffolding	10.4867	21.5349	17.5768	12.5082	7.80919	14.2264	14.9014	19.1454	13.8194	21.0532	29.3476	12.8282	19.306	14.4205	28.872	13.303	17.8191
Solyc00g124860	NA	-	-	-	Terminase ATPase subunit (AHRD V1 ***- B5F2Y1_SALA4); contains Interpro domain(s) IPR004921 Terminase-like	11.0232	15.408	15.8979	19.5602	13.9493	17.8678	15.289	15.4325	12.9099	19.8825	18.8944	15.9692	16.0614	14.2783	15.6838	15.2552	16.1797
Solyc00g125260	NA	-	-	-	CoA-binding domain protein (AHRD V1 *-*- C5D1E0_VARPS)	23.7834	38.3282	31.8214	25.728	29.5303	24.843	39.9268	35.7652	34.6584	34.7751	42.522	44.2118	30.5032	31.7479	44.4539	42.2593	37.2248
Solyc00g125270	NA	-	-	-	Intracellular protease PfpI family (AHRD V1 *--- D2M9T3_RHOPA); contains Interpro domain(s) IPR002818 ThiJ/PfpI	9.22234	18.6647	6.39484	11.5511	9.37674	9.76894	18.5812	11.0738	10.2838	13.1776	16.0149	13.0896	12.061	12.1937	12.8783	19.6228	10.3316
Solyc00g125980	NA	-	-	-	NADH-ubiquinone oxidoreductase chain 2 (AHRD V1 ***- NU2M_BETVU)	1999.67	2041.12	2016.05	1770.57	2729.62	1998.26	1529.24	1819.48	1463.66	1646.45	1540.88	1895.26	1750.69	1468.02	1637.66	1868.79	2073.58
Solyc00g126000	NA	-	-	-	NADH-ubiquinone oxidoreductase chain 2 (AHRD V1 ***- NU2M_BETVU)	2443.9	1989.85	2398.67	2466.06	2504.21	1749.4	2065.33	2364.71	1478	2081.96	1756.23	1791.69	1898.32	1822	1666.43	2113.81	2050.08
Solyc00g126430	GO:0016763	-	-	Methylthioadenosine phosphorylase (AHRD V1 ***- B9NPM0_9RHOB)	Methylthioadenosine phosphorylase (AHRD V1 ***- B9NPM0_9RHOB); contains Interpro domain(s) IPR010044 Methylthioadenosine phosphorylase	11.2926	15.1968	11.7243	11.9977	9.5294	10.4206	11.376	9.67388	11.9042	12.4024	15.5823	15.6594	12.2409	11.4848	12.1044	18.3607	11.6742
Solyc00g126440	NA	-	-	-	Unknown Protein (AHRD V1)	6.59416	12.2524	8.47206	10.6696	6.85059	9.60281	7.64399	7.23522	8.69761	9.25261	10.6435	11.6304	6.72876	10.3941	10.8677	13.5713	9.03496
Solyc00g127540	NA	-	-	-	Ribonucleoside-diphosphate reductase (AHRD V1 ***- Q46X33_RALEJ)	21.4757	48.0079	37.4183	36.1574	27.3646	51.4141	35.6599	33.3913	41.9574	44.8142	56.3271	29.5351	26.7358	35.6167	45.1773	36.5754	32.7461
Solyc00g127550	GO:0004748;GO:0005971;GO:0006260	-	-	Ribonucleoside-diphosphate reductase (AHRD V1 ***- Q1LIR6_RALME)	Ribonucleoside-diphosphate reductase (AHRD V1 ***- Q1LIR6_RALME); contains Interpro domain(s) IPR000788 Ribonucleotide reductase large subunit, C-terminal	10.414	18.0386	20.0613	16.156	10.1756	14.2363	14.2028	15.5918	15.4917	16.6183	20.6854	17.4985	13.3674	18.9515	22.0748	24.5207	15.5667
Solyc00g127560	GO:0004748;GO:0005515;GO:0005971;GO:0006260;GO:0055114	-	-	Ribonucleoside-diphosphate reductase (AHRD V1 **** Q1LIR6_RALME)	Ribonucleoside-diphosphate reductase (AHRD V1 **** Q1LIR6_RALME); contains Interpro domain(s) IPR000788 Ribonucleotide reductase large subunit, C-terminal	10.4828	10.1897	10.5545	9.09665	7.95432	10.5988	8.90259	10.5866	10.8931	14.7245	11.627	9.02272	10.0337	10.5114	13.0715	13.5403	9.53217
Solyc00g127660	NA	-	-	-	Unknown Protein (AHRD V1)	28.2567	21.1535	25.3426	32.3876	18.6011	30.4103	34.464	33.6389	27.187	28.3919	27.4569	34.4556	21.5347	29.9906	31.5238	29.9907	31.41
Solyc00g127670	NA	-	-	-	Membrane protein (AHRD V1 ***- B6TDF9_MAIZE)	21.4188	10.6962	16.5313	15.2211	36.4642	25.1339	18.5746	18.1501	13.8829	21.0085	17.7732	17.8688	14.7838	16.9302	26.2352	18.2797	16.3891
Solyc00g127870	NA	-	-	-	Phosphatidylinositol N-acetylglucosaminyltransferase subunit P (AHRD V1 ***- B6TUG3_MAIZE); contains Interpro domain(s) IPR013717 PIG-P	15.6384	12.2811	6.33011	11.8005	18.7157	22.441	17.5681	11.0126	21.5146	18.4225	16.7346	11.336	11.2369	11.7722	10.7584	6.56839	15.8795
Solyc00g128870	GO:0016787	-	-	Nudix hydrolase 1 (AHRD V1 ***- A6ANR4_VIBHA)	Nudix hydrolase 1 (AHRD V1 ***- A6ANR4_VIBHA); contains Interpro domain(s) IPR000086 NUDIX hydrolase domain	39.7501	40.0742	37.2936	61.4939	60.8507	49.2557	70.2838	101.013	37.0748	47.1435	48.9325	85.8649	75.4039	105.166	50.9029	40.6104	34.7655
Solyc00g129670	NA	-	-	-	Unknown Protein (AHRD V1)	13.2098	15.5395	17.2394	13.7923	11.2045	16.4178	12.8292	14.132	22.9968	20.0012	22.9198	17.3814	12.8567	20.8499	19.7792	21.9531	15.7545
Solyc00g129680	NA	-	-	-	Unknown Protein (AHRD V1)	14.281	25.0158	17.1647	19.2149	21.94	18.8961	21.6936	14.8128	23.9549	22.5386	24.6096	21.2866	20.7405	18.9578	24.311	27.3359	26.0738
Solyc00g129880	NA	-	-	-	Unknown Protein (AHRD V1)	20.4681	18.8007	21.6726	15.6291	15.7697	14.9175	19.8019	11.9948	24.1843	19.615	24.9164	23.151	16.5941	20.5013	21.3791	40.0106	25.1973
Solyc00g129980	NA	-	-	-	Unknown Protein (AHRD V1)	23.7703	51.2498	28.1902	37.4895	14.1405	13.6419	38.2504	32.9681	29.8121	45.5754	15.8084	55.3207	13.0485	60.7498	27.5714	58.1217	35.479
Solyc00g130180	NA	-	-	-	Hypothetical membrane spanning protein (AHRD V1 **-- Q0K8K0_RALEH); contains Interpro domain(s) IPR003741 Protein of unknown function DUF162	14.1563	18.8805	15.264	12.7527	13.3307	16.6905	17.292	9.87854	16.0388	20.9351	28.1945	22.1075	11.1356	20.5086	17.3477	21.3765	19.3645
Solyc00g130190	GO:0005737	-	-	Nicotinate phosphoribosyltransferase (AHRD V1 *-*- Q46YY6_RALEJ)	Nicotinate phosphoribosyltransferase (AHRD V1 *-*- Q46YY6_RALEJ); contains Interpro domain(s) IPR007229 Nicotinate phosphoribosyltransferase-related	12.3346	15.9009	10.3019	10.4567	10.2627	11.8064	9.26834	10.314	10.1684	13.9099	16.3553	22.079	15.1989	16.5741	30.0953	24.8977	18.9383
Solyc00g130290	GO:0016020	-	-	Urea ABC transporter permease protein UrtB (AHRD V1 ***- D5NHV3_9BURK)	Urea ABC transporter permease protein UrtB (AHRD V1 ***- D5NHV3_9BURK); contains Interpro domain(s) IPR017779 ABC transporter, urea, permease protein, UrtB	13.0878	12.7134	14.7584	13.8803	10.5595	13.4543	20.0461	11.4893	20.411	12.5905	16.9681	13.8139	10.8979	11.3338	15.2987	17.8358	13.0213
Solyc00g130690	NA	-	-	-	Membrane protein involved in aromatic hydrocarbon degradation (AHRD V1 **-- C6Y1W8_PEDHD)	3.9974	4.98936	4.00543	4.4466	3.25103	4.78384	4.82385	4.28303	4.42567	4.44514	5.18798	4.27181	4.93645	4.47053	4.2448	4.04004	4.63603
Solyc00g130700	NA	-	-	-	Unknown Protein (AHRD V1)	4.60139	4.70218	3.66403	3.4984	3.50222	5.335	3.93742	4.14767	3.90096	3.59997	4.08383	3.57656	4.62721	4.78959	3.95649	4.5589	4.53647
Solyc00g130800	GO:0004197;GO:0006508	-	-	Peptidase C14 caspase catalytic subunit p20 (AHRD V1 ***- A0LDB9_MAGSM)	Peptidase C14 caspase catalytic subunit p20 (AHRD V1 ***- A0LDB9_MAGSM); contains Interpro domain(s) IPR011600 Peptidase C14, caspase catalytic	5.34587	4.37156	5.36568	5.30147	5.17034	5.85005	6.63565	4.03987	5.68803	6.64941	5.20123	5.85105	5.70745	6.16121	7.46074	6.22739	5.74904
Solyc00g130810	GO:0005515	-	-	Cationic outer membrane protein OmpH (AHRD V1 ***- A3HY36_9BACT)	Cationic outer membrane protein OmpH (AHRD V1 ***- A3HY36_9BACT); contains Interpro domain(s) IPR005632 Outer membrane chaperone Skp (OmpH)	5.47783	5.36754	6.19942	6.22545	4.94754	4.5962	4.67472	4.85053	7.29111	5.67373	6.9951	5.97046	3.69773	4.73825	6.71819	5.58607	5.93017
Solyc00g133110	NA	-	-	-	Peptidase M14 carboxypeptidase A (AHRD V1 *-*- B4SIH8_STRM5)	5.33894	6.43548	7.37829	6.70505	6.25855	7.58822	6.86593	7.04247	7.77168	9.20617	8.61049	10.6308	5.64944	7.84482	8.44442	9.11368	9.61268
Solyc00g133710	NA	-	-	-	Unknown Protein (AHRD V1)	12.7333	23.8964	37.2542	24.7109	18.5639	31.0901	31.4712	32.9986	26.3276	29.9376	32.1514	30.8374	27.601	30.5811	48.8873	40.7797	24.2515
Solyc00g133720	NA	-	-	-	Unknown Protein (AHRD V1)	16.6071	27.1232	29.2244	21.7561	23.0831	22.3944	26.8858	18.9278	33.2318	30.0945	32.6751	33.9561	22.1298	27.2831	25.4868	39.6204	28.6025
Solyc00g134820	GO:0016020	-	-	Type IV prepilin leader peptidase (AHRD V1 ***- B9CJS1_9BURK)	Type IV prepilin leader peptidase (AHRD V1 ***- B9CJS1_9BURK); contains Interpro domain(s) IPR010627 Peptidase A24A, N-terminal	4.57536	6.87872	9.27472	6.84979	6.25559	10.694	8.73085	13.0579	10.1359	16.3258	16.1259	13.7414	7.9091	10.6785	8.47381	10.518	12.8897
Solyc00g134830	GO:0015937	-	-	Dephospho-CoA kinase (AHRD V1 *-*- Q1LIP3_RALME)	Dephospho-CoA kinase (AHRD V1 *-*- Q1LIP3_RALME); contains Interpro domain(s) IPR009777 Protein of unknown function DUF1342	9.08214	11.015	7.2303	7.48835	8.28994	9.30504	17.6039	9.98228	10.9021	12.2577	13.5259	11.271	14.0351	14.7006	11.0088	18.2827	15.1719
Solyc00g134840	GO:0055085	-	-	Oligopeptide transporter OPT family (AHRD V1 ***- C6BH59_RALP1)	Oligopeptide transporter OPT family (AHRD V1 ***- C6BH59_RALP1); contains Interpro domain(s) IPR004813 Oligopeptide transporter OPT superfamily	8.80764	13.738	36.8531	20.208	9.91411	17.6768	27.364	21.2532	27.8075	19.8278	22.7018	22.8141	20.2844	32.828	22.1478	23.999	44.9615
Solyc00g135040	GO:0003700;GO:0005622;GO:0006355	-	-	Transcriptional regulator ArsR family (AHRD V1 *-*- D7I5V9_PSESS)	Transcriptional regulator ArsR family (AHRD V1 *-*- D7I5V9_PSESS); contains Interpro domain(s) IPR001845 Bacterial regulatory protein, ArsR	28.4345	20.7147	20.0257	26.1619	19.582	31.2074	24.1572	21.5379	35.6283	27.8318	34.9877	21.2438	28.7606	26.0811	27.2952	36.0679	41.4214
Solyc00g135050	GO:0006355	-	-	Transcriptional regulator LysR family (AHRD V1 ***- Q4KIS4_PSEF5)	Transcriptional regulator LysR family (AHRD V1 ***- Q4KIS4_PSEF5); contains Interpro domain(s) IPR000847 Bacterial regulatory protein, LysR	9.36442	13.2774	16.9103	10.8357	9.04314	20.4453	15.2531	12.3379	24.7861	21.6975	18.6617	19.3591	19.4235	15.8619	23.1589	23.0207	18.9396
Solyc00g135060	GO:0008270;GO:0016491	-	-	Zinc-binding alcohol dehydrogenase (AHRD V1 ***- D7I5W1_PSESS)	Zinc-binding alcohol dehydrogenase (AHRD V1 ***- D7I5W1_PSESS); contains Interpro domain(s) IPR014182 Alcohol dehydrogenase, zinc-binding type 1	8.26188	15.9729	9.47006	8.9402	8.70144	12.122	13.9367	11.6358	15.0821	15.246	14.0971	11.7896	12.7259	12.8641	12.6707	13.96	11.651
Solyc00g136260	GO:0008270;GO:0004842	-	-	Ring H2 finger protein (AHRD V1 *-*- D9ZHD8_HYPPE)	Ring H2 finger protein (AHRD V1 *-*- D9ZHD8_HYPPE); contains Interpro domain(s) IPR018957 Zinc finger, C3HC4 RING-type	2130.61	1275.57	774.51	432.869	1759.16	751.686	652.814	380.473	78.0367	51.8035	84.145	570.844	594.897	802.336	272.979	407.304	334.292
Solyc00g136560	GO:0016765	-	-	Undecaprenyl pyrophosphate synthase (AHRD V1 *-*- D8G636_9CYAN)	Undecaprenyl pyrophosphate synthase (AHRD V1 *-*- D8G636_9CYAN); contains Interpro domain(s) IPR001441 Di-trans-poly-cis-decaprenylcistransferase-like	44.2493	41.6041	82.4012	159.897	30.1558	96.5647	114.281	102.291	288.28	188.083	208.519	44.0415	72.8947	70.909	49.5568	81.0206	109.602
Solyc00g138060	GO:0016491	-	-	2-oxoglutarate-dependent dioxygenase (AHRD V1 **** B9GL08_POPTR)	2-oxoglutarate-dependent dioxygenase (AHRD V1 **** B9GL08_POPTR); contains Interpro domain(s) IPR005123 Oxoglutarate and iron-dependent oxygenase	3.39763	3.1782	3.96777	4.28802	3.34691	2.83028	3.67408	4.27441	3.39689	3.55788	3.75096	3.2942	3.46519	3.67716	4.19439	3.26059	2.93108
Solyc00g139760	NA	-	-	-	Filamentous hemagglutinin family outer membrane protein (AHRD V1 **-- C6BQ18_RALP1); contains Interpro domain(s) IPR012334 Pectin lyase fold	11.9883	14.8019	26.7752	15.1033	16.6129	25.165	24.6949	13.4028	15.7184	19.6003	23.8643	18.2159	12.9651	20.6725	23.6449	25.3966	15.7977
Solyc00g140060	GO:0006508	-	-	Tripeptidyl peptidase II (AHRD V1 ***- Q5VZU9_HUMAN)	Tripeptidyl peptidase II (AHRD V1 ***- Q5VZU9_HUMAN); contains Interpro domain(s) IPR015500 Peptidase S8, subtilisin-related	174.42	87.3448	92.5098	148.662	226.455	57.2135	78.2248	82.1872	76.1443	79.4175	82.3225	133.997	144.558	132.084	119.363	182.889	118.375
Solyc00g141360	NA	-	-	-	Lrr, resistance protein fragment	2.62235	4.57499	3.82739	2.97041	3.11002	4.40413	3.34723	2.44768	3.52026	3.12585	3.14908	3.52589	3.26189	3.39994	3.68164	2.6715	3.57845
Solyc00g141560	NA	-	-	-	Unknown Protein (AHRD V1); contains Interpro domain(s) IPR016027 Nucleic acid-binding, OB-fold-like	2.78082	2.78609	3.74224	5.1016	5.90774	4.00058	3.83751	3.68369	4.11005	3.36614	3.41583	3.51569	4.24975	3.84447	5.75146	8.40079	8.4857
Solyc00g142160	NA	-	-	-	ND	4.3332	2.38526	2.32276	5.50675	3.90705	2.57025	2.40097	3.52595	3.0968	2.77291	2.36138	2.41281	2.90592	2.15516	3.7688	2.96434	2.35322
Solyc00g142170	NA	-	-	-	RNA-dependent RNA polymerase (AHRD V1 *-*- Q18L78_9VIRU); contains Interpro domain(s) IPR008686 RNA-dependent RNA polymerase, mitoviral	46.2356	67.4027	82.2648	95.7486	47.5416	64.5375	64.9365	75.8529	59.7028	70.815	70.4773	95.5597	95.7761	65.9761	74.8327	95.0299	100.533
Solyc00g143770	NA	-	-	-	Unknown Protein (AHRD V1)	204.854	193.062	316.896	401.364	149.229	215.312	276.552	425.25	412.271	636	386.208	276.146	358.666	324.646	321.323	362.479	368.364
Solyc00g144470	NA	-	-	-	Serine/threonine-protein phosphatase 7 long form homolog (AHRD V1 **-- PPP7L_ARATH); contains Interpro domain(s) IPR019557 Aminotransferase-like, plant mobile domain	2.59228	3.30643	2.54493	2.88413	2.56787	3.7129	3.07428	3.10591	3.74089	3.43417	4.52822	4.43395	4.26833	2.27774	4.91312	2.97124	2.71558
Solyc00g147770	GO:0046983	-	-	HAT family dimerisation domain containing protein (AHRD V1 ***- Q2QPA8_ORYSJ)	HAT family dimerisation domain containing protein (AHRD V1 ***- Q2QPA8_ORYSJ); contains Interpro domain(s) IPR008906 HAT dimerisation	19.6858	18.9363	18.7872	15.7038	18.8388	12.9575	17.6817	16.7605	19.1497	22.079	20.6329	17.2896	19.3186	18.2435	17.3083	24.3933	15.9607
Solyc00g153680	GO:0005840	-	-	Serine/threonine protein kinase (AHRD V1 *-*- D0NNA3_PHYIN)	Serine/threonine protein kinase (AHRD V1 *-*- D0NNA3_PHYIN); contains Interpro domain(s) IPR002290 Serine/threonine protein kinase	5.7731	10.0668	5.32401	4.99081	6.99354	4.0726	6.14316	4.215	4.75773	5.45816	4.61725	5.097	3.8624	6.91217	5.07338	4.43195	5.81061
Solyc00g153980	NA	-	-	-	Unknown Protein (AHRD V1)	2.96611	3.96758	4.15832	5.89594	3.96308	2.68069	3.89197	4.09805	4.67892	4.65815	5.49315	4.37791	5.43564	4.13315	5.1614	5.70331	6.53187
Solyc00g154480	GO:0016020	-	-	Cellulose synthase-like protein E1 (AHRD V1 *-*- CSLE1_ARATH)	Cellulose synthase-like protein E1 (AHRD V1 *-*- CSLE1_ARATH); contains Interpro domain(s) IPR005630 Terpene synthase, metal-binding domain	3.0084	4.43106	2.30003	3.16395	3.52665	3.29096	3.41745	3.25653	3.22074	3.24955	3.86702	2.46359	3.26125	2.91119	2.56991	3.4981	4.28382
Solyc00g154980	GO:0005634;GO:0030528	-	-	Ethylene insensitive 3 class transcription factor (AHRD V1 **** D5L144_MALDO)	Ethylene insensitive 3 class transcription factor (AHRD V1 **** D5L144_MALDO); contains Interpro domain(s) IPR006957 Ethylene insensitive 3	3.28769	5.26716	3.49785	3.82986	3.1006	4.61983	3.62907	3.58925	3.80146	3.73694	3.12953	4.03469	3.66122	4.35824	3.74564	4.02035	3.4894
Solyc00g156980	GO:0016117;GO:0016705	-	-	Choline dehydrogenase (AHRD V1 **-- A5L8M4_9GAMM)	Choline dehydrogenase (AHRD V1 **-- A5L8M4_9GAMM); contains Interpro domain(s) IPR008671 Lycopene beta and epsilon cyclase	69.7779	4.22605	4.97565	4.36308	189.037	4.62459	8.4743	4.28316	5.52655	5.51674	4.38908	3.78185	4.72341	5.19045	3.90662	5.6569	4.98122
Solyc00g157180	NA	-	-	-	cDNA clone J033046E14 full insert sequence (AHRD V1 *--- B7EM90_ORYSJ)	3.74886	3.34618	4.2393	2.72163	3.9709	3.912	3.6136	3.52595	3.55726	4.41376	3.56683	3.6056	3.35949	4.39022	3.37786	3.63867	2.90941
Solyc00g164680	GO:0016020	-	-	ABC transporter G family member 11 (AHRD V1 ***- AB11G_ARATH)	ABC transporter G family member 11 (AHRD V1 ***- AB11G_ARATH); contains Interpro domain(s) IPR013525 ABC-2 type transporter	91.8366	9.21575	10.6555	515.646	13.9006	9.59862	8.86167	7.77191	13.6015	13.5083	9.20065	9.11116	12.5702	7.08932	19.3265	14.0914	6.20756
Solyc00g166490	NA	-	-	-	Ulp1 protease family C-terminal catalytic domain containing protein (AHRD V1 *-*- Q60D46_SOLDE)	2.86121	2.79827	3.35378	2.72691	3.17328	2.53772	3.24766	2.82213	2.98366	2.68097	2.89302	2.74428	3.28476	2.91476	3.16246	3.77251	3.84839
Solyc00g167290	GO:0003676	-	-	Single-stranded-DNA-specific exonuclease RecJ (AHRD V1 ***- A1ZYM3_9BACT)	Single-stranded-DNA-specific exonuclease RecJ (AHRD V1 ***- A1ZYM3_9BACT); contains Interpro domain(s) IPR003156 Phosphoesterase, DHHA1	4.70081	5.66671	6.25182	6.29693	4.60813	6.72406	4.92788	5.16454	7.4018	5.93327	6.8695	5.27578	7.06703	5.32699	5.61951	6.72876	5.84738
Solyc00g167300	NA	-	-	-	GH3 auxin-responsive promoter (AHRD V1 ***- C6XU83_PEDHD)	4.58803	5.09808	5.62092	5.78643	4.61938	6.18148	5.21395	5.33744	5.4121	5.8975	6.54782	5.81364	5.24791	6.29822	5.92348	5.04199	5.53488
Solyc00g167800	NA	-	-	-	Unknown Protein (AHRD V1); contains Interpro domain(s) IPR012442 Protein of unknown function DUF1645	3.8841	4.17943	3.76067	5.10372	4.65607	3.54201	3.82811	3.83232	3.80508	5.55499	3.30906	3.84385	3.94303	4.03835	3.76825	3.5131	4.52542
Solyc00g170200	NA	-	-	-	Hydrolase alpha/beta fold family protein (AHRD V1 ***- D7L528_ARALY)	4.53299	3.27555	3.60842	3.46457	3.2439	5.48834	3.36762	3.94592	3.80771	4.28655	4.15133	4.7365	3.23788	3.57947	4.97903	4.1167	3.27497
Solyc00g171810	GO:0015078;GO:0015986;GO:0045263	-	-	ATP synthase subunit a (AHRD V1 ***- Q45KQ5_CAPAN)	ATP synthase subunit a (AHRD V1 ***- Q45KQ5_CAPAN); contains Interpro domain(s) IPR000568 ATPase, F0 complex, subunit A	4086.66	3946.6	3848.95	3765.92	4426.13	4045.52	3718.15	3142	3024.89	3123.53	3620	3115.76	3452.88	3405.43	3983.87	3826.5	3962.79
Solyc00g172410	NA	-	-	-	DNA binding protein-like (AHRD V1 *--- Q6Z4I5_ORYSJ); contains Interpro domain(s) IPR012340 Nucleic acid-binding, OB-fold	3.14384	3.42204	5.09748	5.13248	3.28758	3.26585	2.69589	3.63513	3.52026	2.22669	3.30906	2.82087	6.14333	4.33737	6.67952	2.68884	2.91993
Solyc00g174330	GO:0005576	-	-	Pathogenesis related protein PR-1 (AHRD V1 ***- Q9SC15_SOLTU)	Pathogenesis related protein PR-1 (AHRD V1 ***- Q9SC15_SOLTU); contains Interpro domain(s) IPR001283 Allergen V5/Tpx-1 related	7.22719	5.99467	4.95334	7.15917	10.9883	6.55014	11.7467	25.5642	6.90509	9.72508	3.99785	6.59086	12.5247	17.1382	4.5928	6.04278	5.56314
Solyc00g178340	GO:0004084;GO:0009081	-	-	Branched-chain-amino-acid aminotransferase (AHRD V1 ***- Q94CF8_CAPAN)	Branched-chain-amino-acid aminotransferase (AHRD V1 ***- Q94CF8_CAPAN); contains Interpro domain(s) IPR005786 Branched-chain amino acid aminotransferase II	6.45874	29.8381	13.0194	10.0063	5.05911	8.76194	10.799	39.9793	8.05302	4.07105	3.99785	10.8727	2.65978	11.5187	6.1274	5.05911	3.8841
Solyc00g179240	GO:0003700;GO:0005634;GO:0006355;GO:0043565	-	-	MADS-box transcription factor (AHRD V1 ***- Q1EMR8_PLAMJ)	MADS-box transcription factor (AHRD V1 ***- Q1EMR8_PLAMJ); contains Interpro domain(s) IPR002100 Transcription factor, MADS-box	3.08145	3.02318	3.05726	2.71515	2.88545	3.26835	3.00806	3.45802	2.75075	2.65919	2.86033	2.93741	2.90021	2.6926	3.30017	2.56808	3.21919
Solyc00g180840	NA	-	-	-	Unknown Protein (AHRD V1)	3.86057	3.72476	4.09337	3.79305	3.8371	3.55646	3.52469	4.65012	4.4232	3.95027	3.76318	3.59131	4.59299	4.04115	4.46135	3.06617	3.92972
Solyc00g181240	NA	-	-	-	Unknown Protein (AHRD V1)	9.34499	19.1721	13.0985	13.3895	12.7459	11.1127	12.7062	16.6634	17.4299	17.998	28.0173	16.8485	26.3252	23.3739	17.6947	11.7581	34.6963
Solyc00g181250	NA	-	-	-	Unknown Protein (AHRD V1)	19.9238	23.3804	47.8881	65.4841	15.1804	13.7231	20.7898	50.2832	45.3481	47.6459	48.3691	46.4774	57.2562	46.8813	26.6063	58.7303	48.3782
Solyc00g183050	NA	-	-	-	FYVE zinc finger containing protein (AHRD V1 **-- Q6ASX1_ORYSJ)	90.1592	104.895	97.9547	114.747	98.6884	98.9263	89.092	82.6218	77.4121	98.165	81.5469	110.268	131.166	116.45	101.792	108.1	105.793
Solyc00g183550	NA	-	-	-	Unknown Protein (AHRD V1)	18.4937	15.0406	11.651	18.4066	17.1524	26.3224	24.2518	25.2938	29.0538	24.2491	26.5655	22.4988	25.1148	17.4684	33.5982	25.178	19.1559
Solyc00g184350	NA	-	-	-	Genomic DNA chromosome 5 P1 clone MJJ3 (AHRD V1 ***- Q9FFK6_ARATH)	1097.46	1200	1148.98	1422.7	1182.23	1229.4	1276.15	1331.76	1075.2	1064.89	1089.87	1459.64	1496.74	1327.04	1274.49	1288.59	1267.75
Solyc00g185750	GO:0006470;GO:0008138	-	-	Dual specificity phosphatase (AHRD V1 **** Q2UGE9_ASPOR)	Dual specificity phosphatase (AHRD V1 **** Q2UGE9_ASPOR); contains Interpro domain(s) IPR020422 Dual specificity phosphatase, subgroup, catalytic domain	16.8329	12.2028	16.9217	12.0871	5.69817	6.8433	13.8585	12.0994	12.1813	18.8016	15.6329	16.1021	15.8324	14.5509	15.4455	9.67573	11.0079
Solyc00g186050	NA	-	-	-	Unknown Protein (AHRD V1)	361.465	327.692	275.006	365.272	551.116	290.643	229.399	209.079	313.631	322.831	349.274	321.843	247.378	273.99	282.068	331.778	322.843
Solyc00g187050	GO:0004177;GO:0005737;GO:0008235;GO:0019538;GO:0030145	-	-	Leucyl aminopeptidase (AHRD V1 ***- D7DWG6_NOSA0)	Leucyl aminopeptidase (AHRD V1 ***- D7DWG6_NOSA0); contains Interpro domain(s) IPR011356 Peptidase M17, leucyl aminopeptidase	142.083	139.354	100.041	60.1248	367.437	292.583	51.5623	13.713	216.291	111.375	181.604	53.1456	52.5831	71.5623	47.6248	32.8775	45.9998
Solyc00g188850	NA	-	-	-	Glycosyltransferase CAZy family GT90 (Fragment) (AHRD V1 **-- D8R0N7_SELML); contains Interpro domain(s) IPR008539 Protein of unknown function DUF821, CAP10-like	3.51593	2.77884	3.34292	2.77379	3.2719	3.02791	3.04033	3.29784	3.226	3.18659	3.10786	3.26032	2.66021	3.23622	2.80235	3.17287	4.10405
Solyc00g196060	GO:0003677;GO:0005634;GO:0009725;GO:0045449	-	-	Auxin response factor 6 (AHRD V1 ***- E0AD21_SOLLC)	Auxin response factor 6 (AHRD V1 ***- E0AD21_SOLLC); contains Interpro domain(s) IPR010525 Auxin response factor	3445.93	3365.37	3421.67	3263.63	3316.17	3425.81	3017.27	2808.83	2738.48	3207.4	2906.93	2887.61	3447.19	3369.63	3297.25	3111.76	3048.69
Solyc00g201160	GO:0004674;GO:0006468	-	-	Receptor protein kinase (AHRD V1 **** Q40096_IPOTF)	Receptor protein kinase (AHRD V1 **** Q40096_IPOTF); contains Interpro domain(s) IPR002290 Serine/threonine protein kinase	112.802	56.752	72.503	100.463	69.3656	54.9212	57.6248	33.1492	23.7237	25.2459	25.9185	59.3539	101.792	70.5383	56.8877	56.8263	43.7434
Solyc00g202560	GO:0003824;GO:0005975;GO:0043169	-	-	Beta-1 3-glucanase (AHRD V1 ***- Q8S2G6_ORYSJ)	Beta-1 3-glucanase (AHRD V1 ***- Q8S2G6_ORYSJ); contains Interpro domain(s) IPR000490 Glycoside hydrolase, family 17	5.06974	4.78851	4.69305	5.30099	3.94619	4.67414	4.34253	4.99762	5.46462	5.43239	4.91851	4.73845	4.441	4.72876	4.67414	4.40629	4.98446
Solyc00g203660	GO:0015977;GO:0016984	-	-	Ribulose bisphosphate carboxylase large chain (Fragment) (AHRD V1 ***- C9WX59_9GENT)	Ribulose bisphosphate carboxylase large chain (Fragment) (AHRD V1 ***- C9WX59_9GENT); contains Interpro domain(s) IPR000685 Ribulose bisphosphate carboxylase, large subunit, C-terminal	4.72998	5.29038	4.09494	4.6505	5.26115	3.06776	8.34015	4.46704	4.09494	3.0652	9.25064	4.38341	3.41526	3.90107	5.91025	6.99894	5.26353
Solyc00g206460	NA	-	-	-	Os06g0220000 protein (Fragment) (AHRD V1 **-- Q0DDJ2_ORYSJ); contains Interpro domain(s) IPR006766 Phosphate-induced protein 1 conserved region	94.3539	16.9161	85.2681	178.55	14.839	54.2888	107.218	176.991	2180.5	2205.52	1980.97	39.9768	75.0052	20.6902	69.1021	73.1218	93.5774
Solyc00g212260	NA	-	-	-	GH3 family protein (AHRD V1 *-*- B9GQG9_POPTR); contains Interpro domain(s) IPR004993 GH3 auxin-responsive promoter	3.90665	4.34678	3.68159	3.13904	2.91253	3.78936	3.74142	4.69588	2.93052	4.54274	3.34109	3.17262	4.64746	3.37931	3.62909	4.04478	2.97574
Solyc00g213960	NA	-	-	-	Unknown Protein (AHRD V1)	2.79992	3.58715	2.62992	2.99741	2.13139	2.47652	3.73428	3.23747	3.05178	3.0652	2.63723	2.75597	3.07437	3.30356	2.65217	2.69408	2.6005
Solyc00g217560	NA	-	-	-	Transcription factor CYCLOIDEA (Fragment) (AHRD V1 *-*- CYCLD_ANTML); contains Interpro domain(s) IPR005333 Transcription factor, TCP	3.50963	4.3563	4.40614	3.33329	3.35983	3.24137	3.79616	5.47146	3.81206	4.61291	4.75362	4.02788	4.2606	3.63295	3.51853	5.30142	6.38316
Solyc00g217960	GO:0008270	-	-	Ring H2 finger protein (AHRD V1 *-*- D9ZHD8_HYPPE)	Ring H2 finger protein (AHRD V1 *-*- D9ZHD8_HYPPE); contains Interpro domain(s) IPR018957 Zinc finger, C3HC4 RING-type	32.3276	30.1099	34.7067	33.703	19.3649	30.2258	23.4245	32.0466	51.5713	38.989	40.9628	28.9304	32.3828	30.7101	29.5964	27.5168	23.5064
Solyc00g218560	NA	-	-	-	Unknown Protein (AHRD V1)	3.85322	2.81974	3.52026	13.2131	6.14791	6.52419	3.73428	3.62099	5.71102	4.76777	8.34242	7.20472	8.60238	5.24495	3.76825	4.33737	3.54923
Solyc00g226760	GO:0008146	-	-	Steroid sulfotransferase 3 (AHRD V1 **** O82410_BRANA)	Steroid sulfotransferase 3 (AHRD V1 **** O82410_BRANA); contains Interpro domain(s) IPR000863 Sulfotransferase	3.42175	3.05208	2.82191	8.35572	4.53814	3.05944	4.05241	2.69431	3.27382	4.26143	2.65193	2.41375	2.99438	3.05741	3.74473	3.77426	2.53332
Solyc00g227860	GO:0008152;GO:0016491	-	-	UDP-glucosyltransferase (AHRD V1 ***- B3VI56_STERE)	UDP-glucosyltransferase (AHRD V1 ***- B3VI56_STERE); contains Interpro domain(s) IPR002213 UDP-glucuronosyl/UDP-glucosyltransferase	5.00131	4.11742	3.66906	5.51352	5.48903	3.87202	3.90849	4.7135	3.63382	3.3918	4.51241	3.35237	3.37483	4.33737	3.72799	4.24676	3.28413
Solyc00g229260	NA	-	-	-	Unknown Protein (AHRD V1)	9.43778	2.77234	4.02655	6.23855	5.33308	8.97214	5.23034	10.7405	6.49901	7.07239	6.02949	8.93056	9.06823	6.21892	6.10299	6.37905	6.53187
Solyc00g230070	GO:0009521;GO:0009767;GO:0016020;GO:0016168;GO:0019684	-	-	Photosystem II CP43 chlorophyll apoprotein (AHRD V1 ***- D1L8N4_BRANA)	Photosystem II CP43 chlorophyll apoprotein (AHRD V1 ***- C8XU03_COILA); contains Interpro domain(s) IPR000932 Photosystem antenna protein-like	5.83613	3.58715	3.8197	2.80806	4.66556	2.63723	4.80787	2.75597	2.6829	2.68631	2.12099	2.92266	1.69444	3.30356	6.1274	18.23	4.74958
Solyc00g230080	GO:0009772;GO:0019684;GO:0030077;GO:0045156	-	-	Photosystem II D2 protein (AHRD V1 ***- D0FXW8_DUNSA)	Photosystem II D2 protein (AHRD V1 ***- D3WDT4_9ROSI); contains Interpro domain(s) IPR000484 Photosynthetic reaction centre, L/M	236.148	182.454	165.726	151.03	202.272	166.18	145.026	134.019	134.858	161.942	165.916	127.166	149.006	173.835	183.014	191.32	155.162
Solyc00g231680	GO:0003824;GO:0005975;GO:0043169	-	-	Mannan endo-1 4-beta-mannosidase (AHRD V1 ***- A8FDC6_BACP2)	Mannan endo-1 4-beta-mannosidase (AHRD V1 ***- A8FDC6_BACP2); contains Interpro domain(s) IPR001547 Glycoside hydrolase, family 5	2.80373	3.01443	3.42781	3.06569	3.50226	4.24745	4.92893	5.67373	3.54354	3.04912	3.09616	2.72186	3.42314	4.00377	4.57134	4.07889	4.26158
Solyc00g231780	GO:0016491;GO:0051536	-	-	NAD(P)H-quinone oxidoreductase subunit I chloroplastic (AHRD V1 *-*- D3WFI2_TROAR)	NAD(P)H-quinone oxidoreductase subunit I chloroplastic (AHRD V1 *-*- D3WFI2_TROAR); contains Interpro domain(s) IPR009051 Alpha-helical ferredoxin	129.176	65.765	86.3354	90.3606	79.8123	73.9312	66.6578	50.4373	77.9458	64.9247	70.6881	37.9639	66.3632	76.5013	66.9373	73.0996	65.4998
Solyc00g233480	NA	-	-	-	ABC transporter-like protein (AHRD V1 *-*- Q6K376_ORYSJ)	4.2422	3.1395	3.17058	3.34075	4.17824	4.95942	3.56904	4.27163	9.74253	3.4927	3.34336	3.82585	3.45156	3.07875	4.63787	3.45952	4.50183
Solyc00g244280	NA	-	-	-	Unknown Protein (AHRD V1)	78.7914	29.8381	81.5206	30.442	71.1873	56.3956	89.6039	65.9789	72.9581	39.2501	62.0623	53.7706	33.2308	41.375	52.6456	48.1664	39.7501
Solyc00g244290	NA	-	-	-	NADH dehydrogenase subunit II (Fragment) (AHRD V1 *-*- O79467_SOLTU)	1436.73	1376.28	1163.61	1359.16	1630.17	1364.96	1059.33	1464.55	969.385	1018.25	796.041	1233.1	1195.58	1167.83	1247.3	1329.9	1368.9
Solyc00g244300	NA	-	-	-	Unknown Protein (AHRD V1)	3.31506	3.12342	4.16609	3.64312	3.78054	6.02121	3.45083	4.49977	5.90489	3.80632	4.03151	4.91761	4.58731	4.51508	3.37634	4.85087	4.71718
Solyc00g249900	GO:0005515;GO:0006886;GO:0016192;GO:0030117	-	-	Adaptin N terminal region family protein expressed (AHRD V1 *-*- Q10SS6_ORYSJ)	Adaptin N terminal region family protein expressed (AHRD V1 *-*- Q10SS6_ORYSJ); contains Interpro domain(s) IPR002553 Clathrin/coatomer adaptor, adaptin-like, N-terminal	208.5	159.987	204.916	241.312	279.687	153.812	222.793	323.19	302.379	344.136	369.754	264.771	283.942	280.916	295.666	234.531	312.958
Solyc00g255510	GO:0003677;GO:0045449	-	-	Unknown Protein (AHRD V1)	Unknown Protein (AHRD V1); contains Interpro domain(s) IPR003441 No apical meristem (NAM) protein	4.18512	4.00951	3.86151	4.79213	3.77844	4.22206	5.1144	4.27171	3.73897	3.50762	4.01618	3.93517	4.78563	4.28514	4.5378	4.62556	5.21818
Solyc00g256710	NA	-	-	-	Unknown Protein (AHRD V1)	4.05256	3.17986	2.81622	3.035	6.20247	8.6647	3.15967	8.78371	6.65571	14.2568	5.26523	4.31699	4.72341	6.08925	5.29018	6.33824	4.4264
Solyc00g257110	GO:0006754;GO:0016021;GO:0016887	-	-	H-ATPase (AHRD V1 **** Q8L6I3_ORYSJ)	H-ATPase (AHRD V1 **** Q8L6I3_ORYSJ); contains Interpro domain(s) IPR006534 ATPase, P-type, plasma-membrane proton-efflux	7.47047	8.96598	11.2863	5.31952	8.17777	5.33968	6.7165	8.77146	7.85586	6.90199	6.56814	7.47691	11.9993	11.2314	5.7679	12.3158	14.7163
Solyc00g268310	NA	-	-	-	Major facilitator superfamily transporter (AHRD V1 *--- A2W2R0_9BURK); contains Interpro domain(s) IPR016196 Major facilitator superfamily, general substrate transporter	9.07276	8.53649	4.97812	9.00093	7.66781	7.27345	11.8202	15.052	6.44138	7.28569	5.23675	6.56376	6.8123	8.98501	7.38123	9.01153	13.2567
Solyc00g269810	NA	-	-	-	F-box family protein (AHRD V1 *-*- D7LSF9_ARALY); contains Interpro domain(s) IPR001810 Cyclin-like F-box	4.29141	3.32615	2.74339	4.63626	2.58763	4.4393	3.05212	2.95976	2.99181	2.56495	2.40654	2.68739	2.21729	3.60235	2.5418	3.50912	2.55844
Solyc00g270510	GO:0003677	-	-	Nuclear transcription factor Y subunit B-6 (AHRD V1 *-** B6UH02_MAIZE)	Nuclear transcription factor Y subunit B-6 (AHRD V1 *-** B6UH02_MAIZE); contains Interpro domain(s) IPR003957 Transcription factor, CBFA/NFYB, DNA topoisomerase	3.2513	3.78744	4.10859	3.32141	3.70687	4.58238	4.23257	4.09633	3.74019	4.60564	3.60737	3.83243	3.74485	4.08595	4.02972	3.53051	4.50016
Solyc00g272810	GO:0008152	-	-	N-acetyltransferase (AHRD V1 ***- B6SUK9_MAIZE)	N-acetyltransferase (AHRD V1 ***- B6SUK9_MAIZE); contains Interpro domain(s) IPR000182 GCN5-related N-acetyltransferase	7.17603	9.92956	10.5475	8.46061	17.0174	16.2911	10.3559	11.8019	27.0121	12.5228	18.9754	6.79997	14.1821	9.46785	8.81728	5.52908	7.31106
Solyc00g277510	GO:0009772;GO:0019684;GO:0030077;GO:0045156	-	-	Photosystem Q(B) protein (AHRD V1 ***- Q95B48_PRUPE)	Photosystem Q(B) protein (AHRD V1 ***- Q95B48_PRUPE); contains Interpro domain(s) IPR000484 Photosynthetic reaction centre, L/M	8479.45	8164.72	7999.37	7770.17	8892.75	8080.45	7781.7	7860.42	7562.99	6986.38	7599.96	7482.07	7736.82	8065.54	7674.07	7800.35	8107
Solyc00g282510	GO:0005737;GO:0006559;GO:0016841	-	-	Phenylalanine ammonia-lyase (AHRD V1 ***- B5LAW0_CAPAN)	Phenylalanine ammonia-lyase (AHRD V1 ***- B5LAW0_CAPAN); contains Interpro domain(s) IPR005922 Phenylalanine ammonia-lyase	4.45746	4.09781	5.84268	17.5519	4.40357	4.99119	5.24089	5.13845	5.40129	5.34039	4.61289	5.15198	4.83682	5.1223	4.64825	5.61321	5.23365
Solyc00g283010	GO:0005524;GO:0016887	-	-	Multidrug resistance protein ABC transporter family (AHRD V1 **-- B9GX56_POPTR)	Multidrug resistance protein ABC transporter family (AHRD V1 **-- B9GX56_POPTR); contains Interpro domain(s) IPR003439 ABC transporter-like	5.24626	3.58715	2.46269	4.32057	3.96308	2.63723	4.80787	3.23747	4.04659	17.6593	2.80806	2.92266	4.72341	2.4073	3.76825	2.54781	2.27663
Solyc00g283110	NA	-	-	-	Unknown Protein (AHRD V1)	5.52718	3.30643	2.74339	2.91686	2.5443	4.26986	5.33093	2.90344	3.90494	3.01224	2.5815	3.37238	2.60931	4.0731	3.93813	2.54034	4.50589
Solyc00g284510	NA	-	-	-	Unknown Protein (AHRD V1)	4.1138	3.81019	3.45042	3.58467	3.68024	3.23833	3.38607	2.95763	3.62836	3.53066	3.30906	4.54892	2.75662	3.55154	3.62836	2.86679	3.19269
Solyc00g286010	NA	-	-	-	Plasmid partitioning protein RepA (AHRD V1 **-- D0DDW4_9RHOB)	3.98964	4.13445	3.16656	3.69671	3.46129	3.96563	3.90475	5.29139	3.22708	3.93646	4.74854	5.1398	7.05711	3.29649	4.05401	3.68373	5.86011
Solyc00g286020	GO:0003677	-	-	Plasmid partitioning protein RepB (AHRD V1 **-- B8ISQ1_METNO)	Plasmid partitioning protein RepB (AHRD V1 **-- B8ISQ1_METNO); contains Interpro domain(s) IPR017819 Plasmid partitioning protein, RepB	5.83518	6.69578	5.47103	5.10423	5.4927	7.31339	7.42397	5.42742	7.28391	7.27099	7.11447	9.3177	5.95874	7.74911	9.26341	7.40197	5.80387
Solyc00g286030	NA	-	-	-	Replication protein C (AHRD V1 ***- B9K4F1_AGRVS); contains Interpro domain(s) IPR005090 Replication protein C	11.0786	10.037	13.0194	12.8282	10.915	11.1046	11.315	13.6317	10.809	10.9439	11.6517	15.4353	10.4441	11.6881	11.4653	17.3106	11.9981
Solyc00g289230	GO:0004674;GO:0006468	-	-	Receptor protein kinase (AHRD V1 **** Q40096_IPOTF)	Receptor protein kinase (AHRD V1 **** Q40096_IPOTF); contains Interpro domain(s) IPR002290 Serine/threonine protein kinase	7.6803	5.87233	13.8553	4.72522	10.8301	10.6033	4.99105	11.0993	16.1702	6.81698	8.10504	5.87721	6.12111	5.24074	5.49243	5.67055	10.3053
Solyc00g294230	GO:0004888;GO:0007165;GO:0031224;GO:0045087	-	TN:	Tir-nbs, resistance protein fragment	Tir-nbs, resistance protein fragment	2.25106	3.30356	3.25776	2.19301	3.68024	3.02791	3.19701	6.46869	3.52026	2.68631	2.49322	3.99785	4.72341	2.4073	3.51008	3.0652	3.8841
Solyc00g300430	NA	-	-	-	ND	3.38469	3.64473	3.52026	3.5725	3.76859	2.87932	3.59184	3.90178	3.31828	2.91935	3.20313	2.10307	2.73612	3.14144	2.5951	2.86679	4.5165
Solyc00g300730	GO:0005634;GO:0006511;GO:0007275	-	-	E3 ubiquitin-protein ligase sina (AHRD V1 ***- B0WR23_CULQU)	E3 ubiquitin-protein ligase sina (AHRD V1 ***- B0WR23_CULQU); contains Interpro domain(s) IPR004162 Seven in absentia protein	3.57718	4.67578	3.40312	4.30127	4.02389	3.14246	4.27368	4.06428	4.14974	3.67436	3.44948	4.4698	4.88687	4.06411	4.57134	3.5059	3.95585
Solyc00g304030	GO:0005524;GO:0016887	-	-	Macrolide export ATP-binding/permease protein MacB (AHRD V1 *-*- C5BS18_TERTT)	Macrolide export ATP-binding/permease protein MacB (AHRD V1 *-*- C5BS18_TERTT); contains Interpro domain(s) IPR003439 ABC transporter-like	11.8833	16.0394	18.8039	15.4816	10.4359	13.9382	21.0052	15.3635	17.9052	21.1596	25.6528	22.3981	20.8126	17.9468	17.7864	24.5929	18.8946
Solyc00g306830	GO:0009055;GO:0016491	-	-	Glucose-methanol-choline oxidoreductase (AHRD V1 *--- C9S8I2_VERA1)	Glucose-methanol-choline oxidoreductase (AHRD V1 *--- C9S8I2_VERA1); contains Interpro domain(s) IPR000172 Glucose-methanol-choline oxidoreductase, N-terminal	13.6564	13.0159	15.4567	10.4101	12.5243	20.6251	12.8091	9.5779	16.3726	9.7566	17.4051	24.7021	8.89404	16.1636	12.3511	9.90907	18.208
Solyc00g309530	NA	-	-	-	Unknown Protein (AHRD V1)	238.377	302.16	365.176	872.805	227.583	175.041	449.125	509.936	569.01	763.385	634.416	482.935	666.146	568.235	552.26	623.18	706.822
Solyc00g311230	NA	-	-	-	Unknown Protein (AHRD V1)	68.9568	38.8562	28.4021	752.945	59.1266	6.86042	28.3548	12.6804	48.5713	24.8283	58.0511	15.8941	13.5664	52.2081	22.3713	10.964	15.654
Solyc00g320430	NA	-	-	-	Unknown Protein (AHRD V1)	2628.97	2803.88	2897.76	2353.57	3206.28	2953.49	2130.41	2143.79	1912.47	1990.32	1872.95	2498.61	2497.24	1914.72	2551.54	2785.86	3071.49
Solyc00g322830	NA	-	-	-	Unknown Protein (AHRD V1)	2.94012	3.68288	4.95496	6.26023	5.64149	3.23459	3.58792	6.11722	4.26554	4.07105	3.47431	3.20844	3.58715	3.30356	3.05041	5.66506	3.39652
Solyc00g323130	GO:0006952;GO:0009607	-	-	Major latex-like protein (AHRD V1 **-- B5THI3_PANGI)	Major latex-like protein (AHRD V1 **-- B5THI3_PANGI); contains Interpro domain(s) IPR000916 Bet v I allergen	3.9123	3.04768	4.03064	3.48999	3.33646	3.78299	3.45083	3.14167	3.30509	3.28978	3.01959	3.27793	5.40823	3.27806	4.52031	3.12069	4.34764
Solyc00g324530	NA	-	-	-	Ulp1 protease family C-terminal catalytic domain containing protein (AHRD V1 *-*- Q60D46_SOLDE)	7.08364	16.6544	11.5685	4.43531	4.64583	3.40459	9.86484	7.21259	4.87934	5.96744	5.14798	5.87721	9.01989	6.18662	9.54821	13.3382	8.80627
Solyc01g005000	GO:0003824;GO:0030170	-	-	Glutamate decarboxylase (AHRD V1 ***- Q1I1D8_CITSI)	Glutamate decarboxylase (AHRD V1 ***- Q1I1D8_CITSI); contains Interpro domain(s) IPR010107 Glutamate decarboxylase	16.6962	10.0736	8.62226	7.66218	28.0596	6.99656	4.24073	8.77197	7.25106	8.20948	6.88908	6.47282	4.26425	8.17705	10.7339	8.93379	4.63634
Solyc01g005010	NA	-	-	-	Protein XRI1 (AHRD V1 *-*- XRI1_ARATH)	9.03006	8.8741	7.51325	6.60027	8.59705	8.47238	7.62175	6.20295	8.88613	10.7328	8.71849	9.62245	5.52798	8.81364	8.8266	7.67739	6.39839
Solyc01g005020	GO:0015385;GO:0005515;GO:0016021	-	-	Sodium/hydrogen exchanger Na+ H+ antiporter (AHRD V1 *--* Q8IET0_PLAF7)	Sodium/hydrogen exchanger Na+ H+ antiporter (AHRD V1 *--* Q8IET0_PLAF7); contains Interpro domain(s) IPR018418 Na+/H+ exchanger, isoforms 7/8, conserved region	905.235	621.56	361.809	407.074	849.505	428.82	552.44	330.412	225.806	283.504	234.183	494.765	384.72	473.212	345.318	482.94	391.381
Solyc01g005030	GO:0016021	-	-	Serine/threonine-protein kinase 36 (AHRD V1 *-*- STK36_HUMAN)	Serine/threonine-protein kinase 36 (AHRD V1 *-*- STK36_HUMAN); contains Interpro domain(s) IPR004240 Nonaspanin (TM9SF)	4.32536	3.67062	3.55204	3.75321	4.93174	6.1055	7.08539	4.16203	4.11501	4.02358	4.09871	4.02298	3.81071	3.92764	3.85093	7.02265	8.31553
Solyc01g005040	NA	-	-	-	Unknown Protein (AHRD V1); contains Interpro domain(s) IPR006702 Uncharacterised protein family UPF0497, trans-membrane plant	4.34382	4.948	5.67775	4.01644	3.32892	3.43255	4.37295	3.21773	5.01249	3.46794	4.03148	3.63822	4.67115	6.31379	4.08235	3.99069	3.5062
Solyc01g005050	NA	-	-	-	Unknown Protein (AHRD V1)	3.52672	3.81522	7.7766	2.50149	2.97979	3.42939	3.08015	3.25218	3.76217	3.47496	2.98963	4.16986	4.64403	3.96966	4.4393	2.97393	3.51211
Solyc01g005060	GO:0005622;GO:0008270	-	-	Zinc finger protein (AHRD V1 *-*- Q764N7_MALDO)	Zinc finger protein (AHRD V1 *-*- Q764N7_MALDO); contains Interpro domain(s) IPR007087 Zinc finger, C2H2-type	25.0523	11.261	16.5123	19.0634	22.2203	14.1147	8.52461	12.1837	13.9611	29.7794	19.0034	12.8824	12.4385	12.7709	7.89256	8.12748	12.8787
Solyc01g005070	GO:0005543	-	-	Clathrin assembly protein (AHRD V1 ***- B6TYB1_MAIZE)	Clathrin assembly protein (AHRD V1 ***- B6TYB1_MAIZE); contains Interpro domain(s) IPR011417 ANTH	3.48583	3.48072	3.88692	3.23785	3.96922	3.27671	3.61523	3.3721	2.98043	3.6355	4.15561	3.40945	3.59907	3.70032	3.56673	3.40803	3.15928
Solyc01g005080	GO:0008017	-	-	Microtubule-associated protein MAP65-1a (AHRD V1 **** C0J9Z7_ORYNI)	Microtubule-associated protein MAP65-1a (AHRD V1 **** C0J9Z7_ORYNI); contains Interpro domain(s) IPR007145 MAP65/ASE1	56.2334	36.6232	9.75883	53.8846	40.6965	20.155	50.6247	15.5667	16.346	14.7264	12.3653	22.828	21.4048	23.005	12.2132	7.23644	9.37738
Solyc01g005090	GO:0004437;GO:0046030;GO:0016312	-	-	Inositol 1 4 5-trisphosphate 5-phosphatase-like protein (AHRD V1 **** Q6H453_ORYSJ)	Inositol 1 4 5-trisphosphate 5-phosphatase-like protein (AHRD V1 **** Q6H453_ORYSJ); contains Interpro domain(s) IPR000300 Inositol polyphosphate related phosphatase	3.16179	3.99217	2.74075	3.64978	3.72511	3.76034	3.3732	4.67592	3.48217	2.9618	3.00916	3.1728	3.07437	3.75537	3.25285	3.49073	3.36293
Solyc01g005100	GO:0005506;GO:0016705;GO:0031418;GO:0055114	-	-	Prolyl 3-hydroxylase 1 (AHRD V1 *--- P3H1_CHICK)	Prolyl 3-hydroxylase 1 (AHRD V1 *--- P3H1_CHICK); contains Interpro domain(s) IPR006620 Prolyl 4-hydroxylase, alpha subunit	209.199	220.499	136.763	158.842	271.071	197.021	156.854	166.847	112.596	106.104	101.034	169.666	170.217	149.029	133.666	125.66	116.354
Solyc01g005110	NA	-	-	-	cDNA clone J065210E11 full insert sequence (AHRD V1 **-- B7F922_ORYSJ); contains Interpro domain(s) IPR013174 Dolichol-phosphate mannosyltransferase subunit 3	66.8956	80.6561	58.3098	66.8807	33.7816	47.6554	92.3535	72.7704	65.3237	46.9537	61.274	87.6664	112.41	87.1152	85.5729	65.0406	96.5228
Solyc01g005120	GO:0004553;GO:0005975	-	-	Xyloglucan endotransglucosylase/hydrolase 13 (AHRD V1 **** C0IRH2_ACTDE)	Xyloglucan endotransglucosylase/hydrolase 13 (AHRD V1 **** C0IRH2_ACTDE); contains Interpro domain(s) IPR016455 Xyloglucan endotransglucosylase/hydrolase	86.1175	72.6908	70.1135	164.102	55.098	65.1451	83.3956	106.763	243.682	230.484	149.646	75.134	106.203	78.4373	89.6953	82.0065	114.723
Solyc01g005130	GO:0005622;GO:0008270	-	-	Zinc finger protein 7 (AHRD V1 ***- B6U8J3_MAIZE)	Zinc finger protein 7 (AHRD V1 ***- B6U8J3_MAIZE); contains Interpro domain(s) IPR007087 Zinc finger, C2H2-type	804.816	431.738	577.161	1084.68	553.166	441.443	599.208	841.317	985.238	1215.95	1013.47	888.617	969.961	849.319	886.81	921.385	885.818
Solyc01g005140	GO:0000293;GO:0016021	-	-	Cytochrome b561 (AHRD V1 ***- Q3LGX5_CITLA)	Cytochrome b561 (AHRD V1 ***- Q3LGX5_CITLA); contains Interpro domain(s) IPR006593 Cytochrome b561/ferric reductase transmembrane	34.3051	112.709	168.675	422.65	13.0938	117.134	250.427	465.624	204.515	169.571	217.103	466.407	542.398	491.04	277.82	231.76	263.124
Solyc01g005150	GO:0000293;GO:0016021	-	-	Cytochrome b561 (AHRD V1 ***- Q3LGX5_CITLA)	Cytochrome b561 (AHRD V1 ***- Q3LGX5_CITLA); contains Interpro domain(s) IPR004877 Cytochrome b561, eukaryote	3.2417	2.90314	3.06877	4.65638	2.8438	4.42466	3.88884	2.8039	2.86899	3.16101	3.01917	2.60463	2.92414	3.06395	2.84742	2.92169	3.01443
Solyc01g005160	GO:0005488	-	-	U-box domain-containing protein (AHRD V1 ***- D7MID4_ARALY)	U-box domain-containing protein (AHRD V1 ***- D7MID4_ARALY); contains Interpro domain(s) IPR003613 U box domain	3.32258	3.31558	3.53392	3.65038	3.37036	3.22776	3.98498	3.6833	23.9599	60.1308	46.7734	3.27932	3.47965	3.5435	3.96136	3.30287	3.87185
Solyc01g005170	GO:0005543	-	-	Clathrin assembly protein (AHRD V1 ***- B6TW95_MAIZE)	Clathrin assembly protein (AHRD V1 ***- B6TW95_MAIZE); contains Interpro domain(s) IPR011417 ANTH	4.55081	4.66042	4.93775	5.11931	3.96308	4.76046	4.19549	4.20612	3.80618	4.99334	4.73685	4.56726	5.23489	4.32047	5.03982	4.39428	4.61117
Solyc01g005190	GO:0005622;GO:0008270	-	-	Zinc finger family protein (AHRD V1 *-*- D7M6E6_ARALY)	Zinc finger family protein (AHRD V1 *-*- D7M6E6_ARALY); contains Interpro domain(s) IPR007087 Zinc finger, C2H2-type	61.3024	50.4245	70.8469	79.387	28.479	40.8597	48.7857	49.5274	55.0409	78.4934	54.1732	67.8082	85.8407	79.2757	78.5284	68.6023	70.2956
Solyc01g005200	GO:0005622;GO:0008270	-	-	Zinc finger family protein (AHRD V1 *-*- D7M6E6_ARALY)	Zinc finger family protein (AHRD V1 *-*- D7M6E6_ARALY); contains Interpro domain(s) IPR007087 Zinc finger, C2H2-type	48.0216	54.3162	61.0883	55.6444	53.0828	33.5935	52.379	42.1972	61.2289	62.9927	66.5043	64.579	83.5903	89.0282	70.1958	99.839	85.8356
Solyc01g005210	GO:0003824;GO:0005992	-	-	Alpha alpha-trehalose-phosphate synthase (UDP-forming) (AHRD V1 **** A3CXN9_METMJ)	Alpha alpha-trehalose-phosphate synthase (UDP-forming) (AHRD V1 **** A3CXN9_METMJ); contains Interpro domain(s) IPR001830 Glycosyl transferase, family 20	401.116	382.217	537.87	401.798	247.827	497.923	359.984	401.754	267.925	373.767	314.864	356.376	317.889	339.201	432.978	506.492	463.94
Solyc01g005220	NA	-	-	-	Necrotic spotted lesions 1 (Fragment) (AHRD V1 *-*- B6ZA18_HELAN); contains Interpro domain(s) IPR001862 Membrane attack complex component/perforin/complement C9	60.0257	95.0559	80.614	83.4789	53.2003	80.6296	111.759	79.3597	152.261	219.146	141.125	53.9116	89.9251	50.3753	94.7492	105.328	136.586
Solyc01g005230	GO:0008168	-	-	S-adenosyl-L-methionine salicylic acid carboxyl methyltransferase (AHRD V1 **** A7XZE9_9MAGN)	S-adenosyl-L-methionine salicylic acid carboxyl methyltransferase (AHRD V1 **** A7XZE9_9MAGN); contains Interpro domain(s) IPR005299 SAM dependent carboxyl methyltransferase	3.82404	5.15209	2.88071	3.33565	4.09532	5.64314	3.30163	3.98465	4.43939	3.95639	4.92221	2.9091	3.55187	5.4288	5.29255	3.69163	4.70388
Solyc01g005240	GO:0004072;GO:0008652	-	-	Aspartokinase (AHRD V1 ***- B9RGY9_RICCO)	Aspartokinase (AHRD V1 ***- B9RGY9_RICCO); contains Interpro domain(s) IPR001341 Aspartate kinase region	59.0169	35.6272	69.8097	42.3014	47.4494	47.0209	48.3465	30.1676	41.3104	62.9982	30.4451	21.6037	28.2253	37.9865	26.966	49.4526	57.7758
Solyc01g005250	GO:0004073;GO:0008652;GO:0050661	-	-	Aspartate-semialdehyde dehydrogenase (AHRD V1 ***- B6TWW1_MAIZE)	Aspartate-semialdehyde dehydrogenase (AHRD V1 ***- B6TWW1_MAIZE); contains Interpro domain(s) IPR005986 Aspartate-semialdehyde dehydrogenase, bacterial	48.5743	72.3559	44.6937	48.5733	67.3499	70.1248	55.4889	78.2498	60.079	48.643	36.0449	57.1865	75.8494	53.0061	79.6868	121.603	71.7706
Solyc01g005260	GO:0005215	-	-	SEC14 cytosolic factor family protein (AHRD V1 **-- D7M8H6_ARALY)	SEC14 cytosolic factor family protein (AHRD V1 **-- D7M8H6_ARALY); contains Interpro domain(s) IPR001251 Cellular retinaldehyde-binding/triple function, C-terminal	30.3611	12.0884	14.0103	13.3957	31.5536	29.7388	17.9876	22.083	20.7719	28.913	16.3597	19.7514	16.6025	32.6308	13.8759	17.2476	30.5799
Solyc01g005270	GO:0006614;GO:0005215	-	-	SEC14 cytosolic factor family protein (AHRD V1 **-- D7M8H6_ARALY)	SEC14 cytosolic factor family protein (AHRD V1 **-- D7M8H6_ARALY); contains Interpro domain(s) IPR001251 Cellular retinaldehyde-binding/triple function, C-terminal	4.8799	11.6647	6.7144	6.44171	5.28025	7.57593	4.11005	3.88402	3.55086	4.57203	3.5825	4.02298	3.47996	8.82432	3.57264	4.36089	4.22888
Solyc01g005280	GO:0005215	-	-	SEC14 cytosolic factor (AHRD V1 **-- B2W8N2_PYRTR)	SEC14 cytosolic factor (AHRD V1 **-- B2W8N2_PYRTR); contains Interpro domain(s) IPR001251 Cellular retinaldehyde-binding/triple function, C-terminal	13.8952	25.8895	32.6722	23.8871	18.3972	25.4485	26.7888	17.4152	23.6403	22.9311	20.7306	22.7212	25.9288	27.5341	23.3495	22.2682	25.5356
Solyc01g005290	GO:0008526	-	-	SEC14 cytosolic factor family protein (AHRD V1 **-- D7M8H6_ARALY)	SEC14 cytosolic factor family protein (AHRD V1 **-- D7M8H6_ARALY); contains Interpro domain(s) IPR001251 Cellular retinaldehyde-binding/triple function, C-terminal	7.41816	86.7209	140.817	78.0184	16.0854	186.985	146.07	181.496	111.299	91.9752	107.353	220.018	255.02	205.086	102.651	111.639	94.2078
Solyc01g005300	GO:0005515	-	-	Flavin-binding kelch domain F box protein (AHRD V1 **-* D7KVS5_ARALY)	Flavin-binding kelch domain F box protein (AHRD V1 **-* D7KVS5_ARALY); contains Interpro domain(s) IPR015915 Kelch-type beta propeller	1083.62	1096.73	994.729	1354.83	940.708	761.896	795.833	853.979	271.166	299.166	340.729	922.698	759.291	1088.4	569.573	918.875	597.291
Solyc01g005310	GO:0005525	-	-	Dynamin like protein (AHRD V1 ***- D3BTL7_POLPA)	Dynamin like protein (AHRD V1 ***- D3BTL7_POLPA); contains Interpro domain(s) IPR001401 Dynamin, GTPase region	6.29701	4.42843	6.83753	5.68539	7.14585	18.9844	7.17832	12.1371	7.74162	4.70632	5.63752	14.2621	8.11149	6.1262	11.9184	11.7255	10.0104
Solyc01g005320	GO:0016021	-	-	Conserved membrane protein (AHRD V1 **-- D5ZCG4_MYCTU)	Conserved membrane protein (AHRD V1 **-- D5ZCG4_MYCTU); contains Interpro domain(s) IPR010721 Protein of unknown function DUF1295	4.21062	2.98703	4.20454	3.78349	3.23617	4.17096	3.27104	4.7835	4.13883	4.25364	3.26072	3.17859	3.41751	3.25675	3.5519	3.13717	3.04539
Solyc01g005330	GO:0008017	-	-	microtubule associated protein Type 1 (AHRD V1 **-* Q9C9X0_ARATH)	microtubule associated protein Type 1 (AHRD V1 **-* Q9C9X0_ARATH); contains Interpro domain(s) IPR009768 Myosin II heavy chain-like	402.195	323.023	228.814	342.433	436.152	239.211	281.034	284.144	263.158	212.676	202.567	274.657	326.155	213.595	165.442	137.095	222.579
Solyc01g005340	GO:0005515	-	-	Ankyrin repeat family protein (AHRD V1 **-- Q9LVG7_ARATH)	Ankyrin repeat family protein (AHRD V1 **-- Q9LVG7_ARATH); contains Interpro domain(s) IPR002110 Ankyrin	141.567	165.639	150.827	168.394	122.029	166.37	142.521	170.879	80.792	68.2501	105.337	181.084	165.333	162.25	155.086	142.699	138.389
Solyc01g005350	GO:0008168	-	-	S-adenosyl-L-methionine salicylic acid carboxyl methyltransferase (AHRD V1 **** A7XZE9_9MAGN)	S-adenosyl-L-methionine salicylic acid carboxyl methyltransferase (AHRD V1 **** A7XZE9_9MAGN); contains Interpro domain(s) IPR005299 SAM dependent carboxyl methyltransferase	3.93895	3.30563	2.67316	3.00501	3.47072	2.90326	3.01473	3.0287	4.04659	3.06003	4.85173	2.97071	4.36354	3.4077	2.59621	3.5986	3.04861
Solyc01g005360	GO:0008168	-	-	S-adenosyl-L-methionine salicylic acid carboxyl methyltransferase (AHRD V1 **** A7XZE9_9MAGN)	S-adenosyl-L-methionine salicylic acid carboxyl methyltransferase (AHRD V1 **** A7XZE9_9MAGN); contains Interpro domain(s) IPR005299 SAM dependent carboxyl methyltransferase	4.97332	3.3996	2.93043	3.43726	3.34636	3.34069	2.86522	4.22911	3.7885	4.1144	3.15252	4.24931	4.68254	3.4037	3.91724	2.64843	3.60368
Solyc01g005370	GO:0005509	-	-	Calmodulin-2 (AHRD V1 ***- D7LFI7_ARALY)	Calmodulin-2 (AHRD V1 ***- D7LFI7_ARALY); contains Interpro domain(s) IPR011992 EF-Hand type	119.462	144.687	162.865	141.904	74.1259	175.935	166.306	169.62	263.674	208.176	249.339	164.296	149.718	167.283	149.937	118.271	130.836
Solyc01g005380	NA	-	-	-	SET domain containing protein (AHRD V1 ***- B6U0H4_MAIZE); contains Interpro domain(s) IPR001214 SET	61.6879	93.7778	70.974	83.4181	48.5968	85.382	95.9643	71.3188	79.3502	69.4655	88.6461	125.188	135.902	106.699	86.2044	81.4829	74.8553
Solyc01g005390	GO:0016787	-	-	Nudix hydrolase 4 (AHRD V1 ***- B6T5N7_MAIZE)	Nudix hydrolase 4 (AHRD V1 ***- B6T5N7_MAIZE); contains Interpro domain(s) IPR000086 NUDIX hydrolase domain	3.26557	3.35984	4.18366	3.31402	2.71782	4.06266	4.18986	3.64669	7.04187	19.8984	21.742	3.08367	3.35426	2.72265	3.15268	3.12478	3.85956
Solyc01g005400	GO:0005509	-	-	Calcium binding protein Caleosin (AHRD V1 **-* A8N0P5_COPC7)	Calcium binding protein Caleosin (AHRD V1 **-* A8N0P5_COPC7); contains Interpro domain(s) IPR007736 Caleosin related	3.48574	3.30356	3.56037	3.14282	3.26531	5.80218	2.48302	4.73297	2.61012	2.52892	2.33127	3.4072	3.23846	3.44898	5.24235	4.06741	3.0587
Solyc01g005410	GO:0005509	-	-	Calcium binding protein Caleosin (AHRD V1 **-* A8N0P5_COPC7)	Calcium binding protein Caleosin (AHRD V1 **-* A8N0P5_COPC7); contains Interpro domain(s) IPR007736 Caleosin related	13.026	3.98018	4.0459	4.77255	4.94485	3.17025	3.46725	3.42464	4.59736	3.28984	3.76825	4.93625	3.2897	3.3396	3.61839	4.02146	3.02387
Solyc01g005420	NA	-	-	-	SRC2-like protein (AHRD V1 ***- A4K8J5_CAPAN); contains Interpro domain(s) IPR018029 C2 membrane targeting protein	11.4856	5.61833	4.90023	4.02561	18.8851	3.9095	4.39763	3.21625	11.057	13.59	12.6911	3.68863	3.51322	3.30607	3.49916	3.42285	3.76443
Solyc01g005430	GO:0008270;GO:0003676	-	-	UBX domain protein 6 (AHRD V1 ***- Q7SXA8_DANRE)	UBX domain protein 6 (AHRD V1 ***- Q7SXA8_DANRE); contains Interpro domain(s) IPR018997 PUB domain	10.9063	9.59583	11.0971	10.4257	7.38347	6.69251	11.8195	11.9404	18.4272	16.3584	13.9907	9.81354	11.7006	9.75357	11.242	12.1234	11.6288
Solyc01g005440	GO:0042802	-	-	Jasmonate ZIM-domain protein 3 (AHRD V1 **-- B2XVS2_SOLLC)	Jasmonate ZIM-domain protein 3 (AHRD V1 **-- B2XVS2_SOLLC); contains Interpro domain(s) IPR010399 Tify	379.166	128.857	133.807	114.23	408.524	91.2742	104.359	133.895	109.302	95.6696	118.686	98.2476	107.258	109.958	110.353	178.993	143.464
Solyc01g005450	GO:0009055;GO:0051536	-	-	F-box protein family-like protein (AHRD V1 ***- Q7EY67_ORYSJ)	F-box protein family-like protein (AHRD V1 ***- Q7EY67_ORYSJ); contains Interpro domain(s) IPR001810 Cyclin-like F-box	7.44568	5.14841	5.20138	7.88366	8.51013	5.07428	18.1879	8.67787	4.81852	5.86594	4.56602	9.4813	4.3454	7.38438	4.56149	4.81994	7.68334
Solyc01g005460	GO:0003777;GO:0005875;GO:0007017	-	-	Dynein light chain 1 cytoplasmic (AHRD V1 ***- C1BWV4_ESOLU)	Dynein light chain 1 cytoplasmic (AHRD V1 ***- C1BWV4_ESOLU); contains Interpro domain(s) IPR001372 Dynein light chain, type 1 and 2	12.5449	3.95635	3.80033	3.16095	18.9919	4.3505	3.23594	4.24545	4.62484	2.83168	3.2339	3.50062	3.32485	3.22323	3.9591	3.66744	5.17409
Solyc01g005470	NA	-	-	-	Cell number regulator 10 (AHRD V1 **-- D9HP26_MAIZE); contains Interpro domain(s) IPR006461 Protein of unknown function Cys-rich	5.21419	5.56083	4.67378	6.70782	8.06992	3.55024	4.80145	5.73765	7.02272	5.50187	6.4557	4.56062	5.23487	4.86919	7.38859	9.46205	6.53353
Solyc01g005480	NA	-	-	-	Unknown Protein (AHRD V1); contains Interpro domain(s) IPR007749 Protein of unknown function DUF677	226.3	131.942	134.757	169.617	221.059	152.154	135.677	157.91	163.369	188.588	178.9	177.74	182.489	155.388	195.196	208.831	236.902
Solyc01g005490	GO:0016787	-	-	Iaa-amino acid hydrolase 4 (AHRD V1 ***- B9IIQ5_POPTR)	Iaa-amino acid hydrolase 4 (AHRD V1 ***- B9IIQ5_POPTR); contains Interpro domain(s) IPR017439 Peptidase M20D, mername-AA028/carboxypeptidase Ss1	55.257	77.3539	56.5414	35.0765	43.2981	41.8742	39.1098	40.5707	43.2981	61.3577	24.8654	30.7013	29.0448	33.7647	26.5603	19.0081	15.379
Solyc01g005500	GO:0008152;GO:0016491	-	-	3-phenylpropionate-dihydrodiol/cinnamic acid-dihydrodiol dehydrogenase (AHRD V1 *-*- HCAB_SHIFL)	3-phenylpropionate-dihydrodiol/cinnamic acid-dihydrodiol dehydrogenase (AHRD V1 *-*- HCAB_SHIFL); contains Interpro domain(s) IPR002347 Glucose/ribitol dehydrogenase	4.59342	5.86032	4.0807	3.69597	4.3	5.20358	3.32149	4.01939	10.8252	8.36948	6.32967	5.23473	4.05853	5.21465	6.14686	4.24801	8.44358
Solyc01g005510	GO:0016491	-	-	Laccase-2 (AHRD V1 **-- LAC2_ORYSJ)	Laccase-2 (AHRD V1 **-- LAC2_ORYSJ); contains Interpro domain(s) IPR011707 Multicopper oxidase, type 3	5.08477	4.4032	5.52532	5.42114	4.66556	5.16797	5.30139	5.14229	5.42461	5.81761	7.09612	5.72225	4.23396	4.81983	6.50168	5.45943	5.49911
Solyc01g005520	GO:0005515	-	-	Tetratricopeptide TPR_2 repeat protein (AHRD V1 *--- A8ZVN6_DESOH)	Tetratricopeptide TPR_2 repeat protein (AHRD V1 *--- A8ZVN6_DESOH); contains Interpro domain(s) IPR001478 PDZ/DHR/GLGF	45.4211	51.0265	31.2292	23.183	56.3764	22.7819	36.2291	23.541	36.7156	33.9047	28.2255	29.5751	41.5527	37.5203	52.207	38.8726	46.6108
Solyc01g005540	GO:0000166;GO:0004824;GO:0005524;GO:0005737;GO:0006412;GO:0006430	-	-	Lysyl-tRNA synthetase (AHRD V1 ***- B9SBP3_RICCO)	Lysyl-tRNA synthetase (AHRD V1 ***- B9SBP3_RICCO); contains Interpro domain(s) IPR002313 Lysyl-tRNA synthetase, class II	30.0678	37.9203	33.5543	47.6078	29.9904	28.8625	21.2455	39.8937	14.9558	29.7799	22.3339	69.3241	71.6747	45.3647	44.4148	35.4496	45.4334
Solyc01g005550	NA	-	-	-	Carboxyl-terminal peptidase (AHRD V1 ***- B6U8T6_MAIZE); contains Interpro domain(s) IPR004314 Protein of unknown function DUF239, plant	468.964	348.334	225.449	214.261	389.564	221.427	267.64	244.682	115.125	80.5714	140.103	262.37	220.002	266.95	225.845	222.832	168.523
Solyc01g005560	GO:0000287;GO:0016616;GO:0051287;GO:0055114	-	-	Isocitrate dehydrogenase (AHRD V1 ***- D2D324_GOSHI)	Isocitrate dehydrogenase (AHRD V1 ***- D2D324_GOSHI); contains Interpro domain(s) IPR004790 Isocitrate dehydrogenase NADP-dependent, eukaryotic	562.737	1205.49	1297.03	607.173	573.485	1764.91	1350.09	989.813	542.526	694.857	466.635	1352.15	1146.78	1429.11	980.566	1068.29	895.243
Solyc01g005570	NA	-	-	-	Unknown Protein (AHRD V1); contains Interpro domain(s) IPR012438 Protein of unknown function DUF1639	18.5093	17.5982	15.0964	9.46186	14.1405	6.87427	13.1031	9.96446	11.2112	7.66575	14.1247	17.761	13.2135	15.8109	11.8353	13.3205	9.57785
Solyc01g005580	NA	-	-	-	Unknown Protein (AHRD V1); contains Interpro domain(s) IPR012438 Protein of unknown function DUF1639	54.2913	73.5156	92.8313	101.46	73.5962	93.546	100.433	112.603	84.0841	67.0534	74.8533	114.961	106.945	93.8341	89.1111	103.903	128.844
Solyc01g005590	NA	-	-	-	Unknown Protein (AHRD V1)	17.1158	15.9818	18.2927	17.7043	16.1545	18.387	18.2927	17.1285	19.2409	27.5942	19.188	17.2816	18.0463	19.7738	21.6282	20.177	19.8378
Solyc01g005600	GO:0045454	-	-	Adenosine 5&apos-phosphosulfate reductase 8 (AHRD V1 ***- Q5EUC2_MAIZE)	Adenosine 5&apos-phosphosulfate reductase 8 (AHRD V1 ***- Q5EUC2_MAIZE); contains Interpro domain(s) IPR017936 Thioredoxin-like	451.759	466.162	556.144	751.255	352.03	488.209	686.662	712.722	581.814	572.182	576.043	893.312	913.409	878.345	769.19	710.076	732.908
Solyc01g005610	GO:0006629;GO:0016788	-	-	GDSL esterase/lipase At1g09390 (AHRD V1 ***- GDL2_ARATH)	GDSL esterase/lipase At1g09390 (AHRD V1 ***- GDL2_ARATH); contains Interpro domain(s) IPR001087 Lipase, GDSL	3.98514	3.58715	2.62992	3.13891	6.44826	4.5238	4.4896	4.89458	3.13824	3.3533	4.30649	5.02386	3.58715	3.47725	4.38301	3.2509	4.52526
Solyc01g005620	GO:0015367;GO:0016020	-	-	Mitochondrial 2-oxoglutarate/malate carrier protein (AHRD V1 **** Q9FSF4_TOBAC)	Mitochondrial 2-oxoglutarate/malate carrier protein (AHRD V1 **** Q9FSF4_TOBAC); contains Interpro domain(s) IPR001993 Mitochondrial substrate carrier	44.0279	74.3663	45.8912	51.4385	59.2406	54.6355	58.5236	39.3561	24.3784	29.3972	39.001	61.0926	69.7266	70.5812	57.0452	70.4231	73.4207
Solyc01g005630	GO:0003700;GO:0006355	-	-	Ethylene responsive transcription factor 2a (AHRD V1 *-*- C0J9I7_9ROSA)	Ethylene responsive transcription factor 2a (AHRD V1 *-*- C0J9I7_9ROSA); contains Interpro domain(s) IPR001471 Pathogenesis-related transcriptional factor and ERF, DNA-binding	4.29018	3.92631	4.30011	3.73498	3.54395	5.34531	6.14399	7.76201	6.22598	7.66101	5.16769	5.74616	4.20555	6.50271	5.51788	7.78224	5.86619
Solyc01g005640	NA	-	-	-	Uncharacterized plant-specific domain TIGR01589 family protein (AHRD V1 *-*- Q60CZ4_SOLDE); contains Interpro domain(s) IPR006476 Conserved hypothetical protein CHP01589, plant	88.7247	68.21	96.4393	73.6356	58.5296	138.612	88.8795	71.778	86.5398	78.9995	59.5232	126.014	91.5941	93.9514	83.225	72.9811	79.543
Solyc01g005650	GO:0005622;GO:0008270	-	-	Ariadne-like ubiquitin ligase (AHRD V1 **-* D3AZ84_POLPA)	Ariadne-like ubiquitin ligase (AHRD V1 **-* D3AZ84_POLPA); contains Interpro domain(s) IPR002867 Zinc finger, C6HC-type	3.43161	3.66857	3.69275	3.48891	4.14832	5.02607	3.63539	3.73696	4.94401	3.613	3.44605	3.44999	4.09571	3.85538	3.71222	3.51654	3.54949
Solyc01g005660	GO:0003677;GO:0045449	-	-	Myb transcription factor (AHRD V1 **-- Q6Q789_VITVI)	Myb transcription factor (AHRD V1 **-- Q6Q789_VITVI); contains Interpro domain(s) IPR015495 Myb transcription factor	5.82145	5.41004	4.47061	4.18618	6.02823	4.96768	5.26121	5.41869	3.15892	3.83811	3.74267	4.35019	6.30728	5.59617	4.9479	4.3526	5.00853
Solyc01g005670	NA	-	-	-	Disease resistance protein (AHRD V1 ***- D1GEG2_BRARP)	335.966	240.224	187.741	336.996	294.668	183.413	197.562	209.749	176.066	205.876	215.621	297.052	379.119	294.632	262.076	264.995	297.652
Solyc01g005680	NA	-	-	-	Cytokinin riboside 5&apos;-monophosphate phosphoribohydrolase LOG (AHRD V1 **-- LOG_ORYSJ); contains Interpro domain(s) IPR005269 Conserved hypothetical protein CHP00730	5.03736	5.54335	4.75531	8.17563	14.108	3.42939	9.03516	2.98288	4.6336	5.01862	4.42857	3.40394	4.97378	4.33369	3.86234	4.36083	4.54951
Solyc01g005690	GO:0005509	-	-	Unknown Protein (AHRD V1)	Unknown Protein (AHRD V1)	141.358	121.374	99.362	102.756	208.971	96.4459	116.184	155.819	125.213	128.148	135.054	118.373	107.184	104.293	91.9237	76.8204	81.3927
Solyc01g005700	GO:0003676;GO:0008270	-	-	Mutator-like transposase-like protein (AHRD V1 ***- Q9FI74_ARATH)	Mutator-like transposase-like protein (AHRD V1 ***- Q9FI74_ARATH); contains Interpro domain(s) IPR004332 Transposase, MuDR, plant	75.9993	82.2998	71.5678	76.4063	91.9338	105.197	79.4091	80.2236	71.9373	69.3614	70.8275	76.9259	85.7759	105.166	85.4221	68.5977	78.6635
Solyc01g005710	GO:0005515	-	RLP:	LRR receptor-like serine/threonine-protein kinase, RLP	LRR receptor-like serine/threonine-protein kinase, RLP	3.27844	2.83661	3.78728	5.45374	3.16912	2.95006	4.2591	3.16622	11.2762	14.3323	6.34147	3.27873	3.7412	4.36865	3.9058	4.12624	4.21776
Solyc01g005720	GO:0005515	-	RLP:	LRR receptor-like serine/threonine-protein kinase, RLP	LRR receptor-like serine/threonine-protein kinase, RLP	5.00448	5.23918	7.31796	4.18579	3.85285	5.62718	4.27735	3.97345	3.49509	4.62158	8.09447	2.54088	4.32188	5.4274	5.81019	4.66831	4.08791
Solyc01g005730	GO:0005515	-	RLP:	LRR receptor-like serine/threonine-protein kinase, RLP	LRR receptor-like serine/threonine-protein kinase, RLP	86.5871	83.3985	63.1495	2.44703	38.7592	53.8485	96.9016	103.76	632.465	760.375	739.219	8.98361	36.84	30.8369	36.4319	30.4557	61.2082
Solyc01g005740	NA	-	-	-	Unknown Protein (AHRD V1)	4.79468	2.63186	2.72148	3.73684	4.75343	12.4747	4.93044	5.33751	32.3451	14.1684	19.3181	8.02555	3.5062	4.10774	4.97946	4.42188	2.79982
Solyc01g005750	GO:0046872	-	-	Lipoxygenase (AHRD V1 ***- C0KKU8_SOLLC)	Lipoxygenase (AHRD V1 ***- C0KKU8_SOLLC); contains Interpro domain(s) IPR000907 Lipoxygenase	3.10692	3.0708	3.77834	3.84125	4.97678	3.58529	5.04868	4.18351	3.97976	3.76235	3.96061	2.75907	3.67783	3.78632	3.42815	3.6542	3.90271
Solyc01g005760	GO:0005515	-	RLP:	LRR receptor-like serine/threonine-protein kinase, RLP	LRR receptor-like serine/threonine-protein kinase, RLP	413.834	476.975	376.907	4.6996	445.572	562.053	350.964	570.368	902.242	1347.55	1011.87	336.345	411.293	597.708	485.983	531.989	698.771
Solyc01g005780	GO:0005515	-	RLP:	LRR receptor-like serine/threonine-protein kinase, RLP	LRR receptor-like serine/threonine-protein kinase, RLP	9.72147	4.17643	3.9488	5.0386	10.318	4.92496	4.4081	5.0605	6.28972	5.08487	5.8614	5.10264	4.77944	5.14954	4.98588	5.515	5.51668
Solyc01g005790	NA	-	-	-	Pentatricopeptide repeat-containing protein (AHRD V1 ***- D7KKP4_ARALY); contains Interpro domain(s) IPR002885 Pentatricopeptide repeat	46.8389	56.1467	51.8024	53.5299	62.9779	27.2418	41.8297	53.4916	43.2276	37.4106	40.55	58.6587	53.4646	49.7017	57.3676	51.1651	40.7708
Solyc01g005800	GO:0005516	-	-	Calmodulin binding protein (AHRD V1 *--* B6U0B7_MAIZE)	Calmodulin binding protein (AHRD V1 *--* B6U0B7_MAIZE)	11.1246	9.96461	9.9479	17.3001	16.0225	6.95923	12.9339	11.6274	228.408	226.626	208.562	11.2135	10.0115	5.6402	9.45013	11.4962	10.7494
Solyc01g005810	NA	-	-	-	Mak16 protein (AHRD V1 *-*- Q2HUC0_MEDTR); contains Interpro domain(s) IPR006958 Mak16 protein	181.963	98.5643	128.501	203.444	202.338	124.003	139.042	131.595	99.4937	128.651	112.48	154.017	163.607	124.976	150.608	172.146	164.652
Solyc01g005820	GO:0003676	-	-	Splicing factor arginine/serine-rich 4 (AHRD V1 *--- B6U7F9_MAIZE)	Splicing factor arginine/serine-rich 4 (AHRD V1 *--- B6U7F9_MAIZE); contains Interpro domain(s) IPR012677 Nucleotide-binding, alpha-beta plait	53.5329	34.3409	43.7659	56.4272	54.3779	40.4805	38.8701	64.8185	56.8394	45.7787	49.0547	55.9439	65.8379	61.5059	68.1942	47.7709	68.2083
Solyc01g005830	GO:0003824;GO:0005975;GO:0043169	-	-	Glucan endo-1 3-beta-glucosidase 4 (AHRD V1 *-*- B6TL03_MAIZE)	Glucan endo-1 3-beta-glucosidase 4 (AHRD V1 *-*- B6TL03_MAIZE); contains Interpro domain(s) IPR012946 X8	5.62406	4.31546	3.0825	4.37749	5.07185	4.95058	5.64571	3.75422	3.76825	4.4013	5.38576	3.89862	2.65897	4.30464	4.66428	3.83576	3.68594
Solyc01g005840	GO:0019787;GO:0043687;GO:0051246	-	-	Ubiquitin-conjugating enzyme E2 E3 (AHRD V1 **** B6T544_MAIZE)	Ubiquitin-conjugating enzyme E2 E3 (AHRD V1 **** B6T544_MAIZE); contains Interpro domain(s) IPR000608 Ubiquitin-conjugating enzyme, E2	428.143	470.708	537.831	386.583	435.129	436.166	522.604	399.125	275.913	241.564	284.204	586.416	575.51	638.927	436.615	424.77	341.579
Solyc01g005850	NA	-	-	-	Extensin-like protein Dif54 (AHRD V1 *-*- Q43505_SOLLC)	176.936	119.153	120.098	91.6515	193.168	140.421	152.513	126.508	130.892	52.6108	117.54	196.979	179.412	195.913	106.081	151.953	141.423
Solyc01g005860	NA	-	-	-	Unknown Protein (AHRD V1)	4.70016	4.93234	6.92356	8.77395	3.71307	7.88448	5.12836	7.28399	5.58443	5.09903	5.13045	6.09858	6.67688	11.0829	5.40502	9.08033	6.1163
Solyc01g005870	GO:0005515	-	RLP:	LRR receptor-like serine/threonine-protein kinase, RLP	LRR receptor-like serine/threonine-protein kinase, RLP	5.83613	23.5703	12.0462	17.517	8.79977	6.82191	9.90034	33.8558	79.6873	39.2501	45.854	38.2712	29.2972	35.1467	18.0248	42.3749	5.27817
Solyc01g005880	NA	-	-	-	Extensin-like protein Dif10 (Fragment) (AHRD V1 *-*- Q43504_SOLLC)	4.12037	5.57016	4.87165	5.08463	4.30339	4.30835	6.75993	4.26567	4.8589	5.23147	4.37264	5.38497	3.48578	5.09592	4.89947	5.117	4.71981
Solyc01g005890	NA	-	-	-	Unknown Protein (AHRD V1)	4.23219	4.90719	4.1868	3.84482	4.1907	5.03338	5.01912	4.82684	4.63611	4.18812	4.29663	5.06304	5.50795	4.76671	4.31848	4.1923	4.80429
Solyc01g005900	GO:0006865;GO:0015171;GO:0016020	-	-	Transferase family protein (AHRD V1 **-- D7KCY6_ARALY)	Transferase family protein (AHRD V1 **-- D7KCY6_ARALY); contains Interpro domain(s) IPR002293 Amino acid/polyamine transporter I	4.26862	4.38034	10.879	5.18265	3.76171	4.17535	2.56818	2.76425	3.17434	8.65945	5.21507	4.12513	3.71448	3.43472	3.36858	3.45901	4.79405
Solyc01g005910	NA	-	-	-	Acid phosphatase/vanadium-dependent haloperoxidase related (AHRD V1 *--- B2A528_NATTJ); contains Interpro domain(s) IPR003832 Acid phosphatase/vanadium-dependent haloperoxidase related	281.23	351.42	312.368	362.462	279.548	339.535	306.681	372.605	317.433	311.1	357.809	449.216	475.301	407.257	311.705	326.068	360.689
Solyc01g005920	GO:0006810;GO:0016020	-	-	Amino acid permease (Fragment) (AHRD V1 ***- B8C3S3_THAPS)	Amino acid permease (Fragment) (AHRD V1 ***- B8C3S3_THAPS); contains Interpro domain(s) IPR002293 Amino acid/polyamine transporter I	8.57755	6.55408	6.87244	7.63327	8.16904	5.55058	6.25115	5.55604	5.84729	4.23671	5.97488	5.81068	5.82651	4.52228	5.81844	7.44922	4.53493
Solyc01g005930	NA	-	-	-	Unknown Protein (AHRD V1)	46.5502	79.4597	86.5779	95.9455	42.5696	102.058	79.7409	69.613	39.1178	48.2449	30.9359	101.714	94.4424	75.7404	72.0224	53.4654	39.7278
Solyc01g005940	GO:0009058;GO:0016740	PSY3	-	Phytoene synthase 3	Phytoene synthase 3	3.77416	3.00838	4.08217	4.36899	3.35721	3.5918	5.3107	3.59098	3.90888	3.19562	3.22984	3.15525	4.15078	3.9158	4.11923	7.02127	7.07393
Solyc01g005950	GO:0016787	-	-	Serine/threonine-protein phosphatase (AHRD V1 **** B9GY91_POPTR)	Serine/threonine-protein phosphatase (AHRD V1 **** B9GY91_POPTR); contains Interpro domain(s) IPR006186 Serine/threonine-specific protein phosphatase and bis(5-nucleosyl)-tetraphosphatase	889.263	1038.99	1093.58	880.617	906.52	1241.04	997.491	903.534	665.192	763.207	724.938	966.349	773.672	860.252	1045.41	1029.77	1038.82
Solyc01g005960	GO:0008026	-	-	ATP dependent RNA helicase (AHRD V1 ***- B3LKV6_YEAS1)	ATP dependent RNA helicase (AHRD V1 ***- B3LKV6_YEAS1); contains Interpro domain(s) IPR011545 DNA/RNA helicase, DEAD/DEAH box type, N-terminal	125.569	161.126	183.617	156.183	172.657	242.272	159.032	175.037	132.873	137.416	131.819	218.791	204.085	206.297	150.997	184.125	197.692
Solyc01g005970	GO:0003779	-	-	Kelch-like protein 3 (AHRD V1 *-*- KLHL3_PONAB)	Kelch-like protein 3 (AHRD V1 *-*- KLHL3_PONAB); contains Interpro domain(s) IPR015915 Kelch-type beta propeller	96.2597	65.4716	63.9587	55.8472	62.4443	69.9113	55.4615	66.8957	60.6239	67.1467	57.8631	63.2364	72.0764	57.2935	73.7259	85.1807	101.528
Solyc01g005980	NA	-	-	-	POT family domain containing protein expressed (AHRD V1 *-*- D8L9H8_WHEAT); contains Interpro domain(s) IPR007493 Protein of unknown function DUF538	28.3179	5.36724	4.02993	5.24608	26.3006	3.2857	5.22667	3.70653	5.50152	4.89364	2.90677	6.88385	5.79954	9.84601	3.84329	5.28206	3.80763
Solyc01g005990	GO:0006869	-	-	Non-specific lipid-transfer protein (AHRD V1 *-*- B9REN2_RICCO)	Non-specific lipid-transfer protein (AHRD V1 *-*- B9REN2_RICCO); contains Interpro domain(s) IPR003612 Plant lipid transfer protein/seed storage/trypsin-alpha amylase inhibitor	4.32356	4.10395	3.1954	4.10061	10.8501	4.13285	6.51897	7.05503	3.59534	3.13781	3.05968	3.11669	5.27855	3.33891	4.04981	4.72552	3.80137
Solyc01g006000	GO:0005789;GO:0006506;GO:0016021;GO:0016758	-	-	GPI mannosyltransferase 2 (AHRD V1 **** A8N6M5_COPC7)	GPI mannosyltransferase 2 (AHRD V1 **** A8N6M5_COPC7); contains Interpro domain(s) IPR007315 Mannosyltransferase, PIG-V	264.611	174.68	177.127	215.581	186.338	121.733	176.563	204.103	199.024	276.787	189.82	251.564	301.458	249.814	218.279	254.181	193.902
Solyc01g006010	GO:0003723	-	-	Branchpoint-bridging protein (AHRD V1 *--- C1FYD8_PARBD)	Branchpoint-bridging protein (AHRD V1 *--- C1FYD8_PARBD)	1366.55	1383.18	1276.27	1930.67	1266.96	1345.47	1369.73	1466.57	1307.44	1284.68	1342.22	1714.24	1593.02	1581.19	1638.99	1509.56	1629.1
Solyc01g006020	NA	-	-	-	At3g32930-like protein (Fragment) (AHRD V1 *-*- B3SKU7_ARAHA)	890.974	1203.65	873.215	962.834	825.2	850.148	888.465	918.227	268.786	305.63	343.349	580.796	520.204	758.605	425.356	475.857	374.266
Solyc01g006030	GO:0008270	-	-	E3 ubiquitin-protein ligase bre1 (AHRD V1 *-*- B6K254_SCHJY)	E3 ubiquitin-protein ligase bre1 (AHRD V1 *-*- B6K254_SCHJY); contains Interpro domain(s) IPR018957 Zinc finger, C3HC4 RING-type	336.71	348.944	345.089	431.051	265.434	286.38	360.586	336.305	303.114	327.11	274.975	465.988	336.594	416.651	422.747	332.128	329.708
Solyc01g006040	GO:0042803	-	-	E3 ubiquitin-protein ligase BRE1-like 2 (AHRD V1 ***- BRE1B_ARATH)	E3 ubiquitin-protein ligase BRE1-like 2 (AHRD V1 ***- BRE1B_ARATH)	39.6404	26.6593	61.7085	85.8225	41.4469	65.803	64.1293	51.0967	34.9563	34.6418	33.0068	63.0177	43.9972	54.2046	57.0359	61.4282	59.4067
Solyc01g006050	NA	-	-	-	Plant viral-response family protein (AHRD V1 **-- B6SQA7_MAIZE); contains Interpro domain(s) IPR006904 Protein of unknown function DUF716	3.94944	3.1328	2.69631	4.54527	2.84359	3.62624	4.49006	4.0591	3.38623	3.97039	3.67422	3.57809	4.33904	3.33749	3.45433	3.63852	3.64732
Solyc01g006060	NA	-	-	-	Disease resistance response protein (AHRD V1 ***- A8IXC7_BRACM); contains Interpro domain(s) IPR004265 Plant disease resistance response protein	3.79629	4.13682	3.50388	3.45997	3.87331	3.88833	4.04659	3.6713	3.4794	3.54175	3.0719	4.43658	3.09697	3.24693	3.73087	3.85974	3.66266
Solyc01g006070	NA	-	-	-	Plant viral-response family protein (AHRD V1 ***- B6SQA7_MAIZE); contains Interpro domain(s) IPR006904 Protein of unknown function DUF716	2.97205	2.81295	3.07747	3.14238	3.25694	3.38841	3.51971	2.97971	2.98484	3.41526	3.08623	3.1192	3.06831	3.09245	3.15377	3.17527	3.59545
Solyc01g006080	NA	-	-	-	Protein involved in mRNA turnover and stability (ISS) (AHRD V1 ***- Q00X49_OSTTA); contains Interpro domain(s) IPR008507 Protein of unknown function DUF789	2.89721	3.46296	2.84777	3.8811	2.98027	3.13142	3.89069	2.95842	3.08326	3.38482	4.16606	3.142	2.92685	2.87458	2.79902	3.13488	3.27705
Solyc01g006090	NA	-	-	-	rRNA processing protein Ebp2 (AHRD V1 **-- B6K460_SCHJY); contains Interpro domain(s) IPR008610 Eukaryotic rRNA processing	30.3235	22.1033	11.7269	45.5861	54.0953	27.9833	22.3719	33.5748	27.8342	20.9983	19.2478	29.6371	34.2661	25.514	25.3654	26.8402	37.7729
Solyc01g006100	GO:0000785;GO:0003682;GO:0005634;GO:0006333	-	-	Cytosine-specific methyltransferase (AHRD V1 *-*- B4XTS9_ELAGV)	Cytosine-specific methyltransferase (AHRD V1 *-*- B4XTS9_ELAGV); contains Interpro domain(s) IPR001525 C-5 cytosine-specific DNA methylase	19.68	4.14859	8.80833	3.62939	10.6007	6.11895	5.57211	12.5526	8.67665	6.02361	5.29434	4.10055	5.0793	6.33122	6.0525	16.8711	6.12375
Solyc01g006110	GO:0009607;GO:0009966	-	-	PP2A regulatory subunit TAP46 (AHRD V1 **-- B6TVR5_MAIZE)	PP2A regulatory subunit TAP46 (AHRD V1 **-- B6TVR5_MAIZE); contains Interpro domain(s) IPR007304 TAP42-like protein	1040.84	1368.18	1126.88	1608.78	1134.93	1399.59	1559.77	1697.29	1525.7	1182.47	1374.37	1980.83	1636.1	1520.91	1660.81	1296.12	1514.56
Solyc01g006120	GO:0006468	-	-	Casein kinase-like protein (AHRD V1 ***- Q9LID3_ARATH)	Casein kinase-like protein (AHRD V1 ***- Q9LID3_ARATH); contains Interpro domain(s) IPR002290 Serine/threonine protein kinase	808.349	989.027	994.411	979.068	1006.5	1141.8	1055.27	1164.96	1449.7	1279.33	1329.44	1014.01	936.817	892.699	1138.59	933.422	995.25
Solyc01g006130	GO:0006457;GO:0031072;GO:0051082	-	-	Homology to unknown gene (AHRD V1 *-*- Q010T6_OSTTA)	Homology to unknown gene (AHRD V1 *-*- Q010T6_OSTTA); contains Interpro domain(s) IPR001305 Heat shock protein DnaJ, cysteine-rich region	553.479	350.583	306.708	289.25	525.979	235.791	284.812	339.166	136.239	175.125	138.312	282.291	270.146	354.302	242.833	303.083	252.271
Solyc01g006140	GO:0005515;GO:0004693	-	-	DNA replication factor Cdt1 (AHRD V1 *-*- CDT1_HUMAN)	DNA replication factor Cdt1 (AHRD V1 *-*- CDT1_HUMAN); contains Interpro domain(s) IPR014939 DNA replication factor CDT1-like	3.26585	3.17223	3.42006	3.15908	3.56909	2.7861	3.09044	3.43835	3.26585	2.7445	4.53224	2.61687	4.83183	6.00064	2.34954	3.6232	3.99291
Solyc01g006150	GO:0006812;GO:0008324;GO:0016020	-	-	Cation-efflux pump fieF (AHRD V1 ***- FIEF_KLEPN)	Cation-efflux pump fieF (AHRD V1 ***- FIEF_KLEPN); contains Interpro domain(s) IPR002524 Cation efflux protein	17.0233	27.3893	19.922	23.3893	17.648	14.6236	18.8058	23.912	15.8456	23.7734	12.9761	42.5731	42.4252	23.112	35.8275	31.9185	32.282
Solyc01g006160	NA	-	-	-	Unknown Protein (AHRD V1)	4451.43	4166.56	3603.56	3345.25	4644.44	3571.33	3245.01	3880.15	3224.85	3223.23	2897.34	3636.94	3540.14	3246.55	3661.39	4007.99	3890.39
Solyc01g006170	GO:0005515	-	-	rRNA processing protein ebna1-binding protein-related (AHRD V1 *--* C4QG91_SCHMA)	rRNA processing protein ebna1-binding protein-related (AHRD V1 *--* C4QG91_SCHMA); contains Interpro domain(s) IPR008610 Eukaryotic rRNA processing	66.2758	56.1293	52.2004	124.603	125.511	58.2656	56.3081	130.284	159.102	113.793	110.897	115.33	144.988	101.628	129.67	108.83	163.894
Solyc01g006180	GO:0003924	-	-	GTP-binding protein-like (AHRD V1 ***- Q69NK1_ORYSJ)	GTP-binding protein-like (AHRD V1 ***- Q69NK1_ORYSJ)	40.7916	25.8497	30.9862	73.4164	37.8129	60.3539	43.1909	28.1234	19.3378	29.6793	51.4208	40.5244	34.1416	46.8331	63.9783	42.8163	56.6653
Solyc01g006190	GO:0008270;GO:0004842	-	-	E3 ubiquitin-protein ligase sina (AHRD V1 **-* B0WR23_CULQU)	E3 ubiquitin-protein ligase sina (AHRD V1 **-* B0WR23_CULQU); contains Interpro domain(s) IPR004162 Seven in absentia protein	38.896	42.0563	41.5317	59.2543	30.69	61.6085	31.3413	79.2876	70.2498	71.6607	46.7874	59.2559	63.4957	56.9938	83.717	67.8859	72.3616
Solyc01g006200	NA	-	-	-	Unknown Protein (AHRD V1)	63.853	81.5039	94.1578	111.861	69.4715	94.9027	83.2266	95.0126	75.9193	64.1053	64.1962	118.893	113.486	99.8682	80.4713	65.1199	74.3662
Solyc01g006210	NA	-	-	-	Non-structural maintenance of chromosomes element 1 homolog (AHRD V1 ***- B5X8H0_SALSA); contains Interpro domain(s) IPR011513 Nse1 non-SMC component of SMC5-6 complex	25.9373	27.4201	15.1885	29.8117	48.7916	20.6815	35.3053	25.42	16.4695	19.3985	25.5891	31.0265	40.5662	22.3621	23.6225	43.7714	31.7156
Solyc01g006220	GO:0005634;GO:0018024	-	-	Histone-lysine N-methyltransferase (AHRD V1 *-*- C1G685_PARBD)	Histone-lysine N-methyltransferase (AHRD V1 *-*- C1G685_PARBD); contains Interpro domain(s) IPR001214 SET	89.5665	30.3852	46.5459	72.3338	94.9207	12.9344	41.7616	51.301	23.1066	24.0337	15.1154	22.0839	50.7474	20.3798	78.2299	70.8413	65.4167
Solyc01g006230	GO:0005515;GO:0004197	-	-	Cysteine protease (AHRD V1 **** A8NLD6_COPC7)	Cysteine protease (AHRD V1 **** A8NLD6_COPC7); contains Interpro domain(s) IPR005078 Peptidase C54	163.041	318.564	310.878	318.711	184.062	307.594	288.757	384.628	252.458	341.723	340.607	379.818	363.363	351.205	350.072	404.649	359.557
Solyc01g006240	GO:0005529	-	-	Myrosinase-binding protein-like At3g16440 (AHRD V1 **-* MB32_ARATH)	Myrosinase-binding protein-like At3g16440 (AHRD V1 **-* MB32_ARATH); contains Interpro domain(s) IPR001229 Mannose-binding lectin	7.04116	3.51627	4.92406	4.27674	5.52623	4.96157	3.78677	4.21511	4.46339	3.63065	3.91949	4.066	3.54706	3.42458	3.85291	3.34165	3.11245
Solyc01g006250	NA	-	-	-	Unknown Protein (AHRD V1); contains Interpro domain(s) IPR001810 Cyclin-like F-box	99.5339	97.3055	47.1892	94.7455	62.2356	48.0519	65.4028	56.4456	48.7927	46.6941	32.5923	97.1111	122.327	117.299	97.9823	112.743	96.7176
Solyc01g006260	GO:0004540;GO:0008033	-	-	Ribonuclease P/MRP protein subunit POP5 (AHRD V1 **** POP5_HUMAN)	Ribonuclease P/MRP protein subunit POP5 (AHRD V1 **** POP5_HUMAN); contains Interpro domain(s) IPR002759 Ribonuclease P-related	192.826	113.092	56.1047	77.862	134.295	94.985	95.5796	52.7241	85.429	97.2749	86.7914	108.691	104.046	81.8989	153.894	146.608	179.239
Solyc01g006280	GO:0004329;GO:0005524;GO:0009396	-	-	Formate-tetrahydrofolate ligase (AHRD V1 ***- D0MR27_PHYIN)	Formate-tetrahydrofolate ligase (AHRD V1 ***- D0MR27_PHYIN); contains Interpro domain(s) IPR000559 Formate-tetrahydrofolate ligase, FTHFS	464.365	650.365	970.154	438.175	507.337	721.106	648.144	453.436	365.677	481.71	342.551	412.753	446.755	520.926	544.226	512.383	503.687
Solyc01g006290	GO:0004601;GO:0006979;GO:0020037;GO:0055114	-	-	Peroxidase (AHRD V1 **** Q42964_TOBAC)	Peroxidase (AHRD V1 **** Q42964_TOBAC); contains Interpro domain(s) IPR002016 Haem peroxidase, plant/fungal/bacterial	2.69725	2.56616	3.11017	2.69249	3.13193	3.79984	2.90807	3.24549	3.10446	3.30073	2.68121	3.17282	3.45285	3.45104	2.976	3.8487	3.12068
Solyc01g006300	GO:0004601;GO:0006979;GO:0020037;GO:0055114	-	-	Peroxidase (AHRD V1 **** Q43774_SOLLC)	Peroxidase (AHRD V1 **** Q43774_SOLLC); contains Interpro domain(s) IPR002016 Haem peroxidase, plant/fungal/bacterial	3.82847	5.6127	4.47047	3.71266	4.53558	4.2552	7.91622	5.58473	3.76825	4.45412	3.82075	3.76498	3.26207	4.95838	3.94194	3.25178	4.54736
Solyc01g006310	GO:0004601;GO:0006979;GO:0020037;GO:0055114	-	-	Peroxidase (AHRD V1 ***- D7LZC8_ARALY)	Peroxidase (AHRD V1 ***- D7LZC8_ARALY); contains Interpro domain(s) IPR002016 Haem peroxidase, plant/fungal/bacterial	3.39953	3.62771	3.2844	3.2135	3.40622	3.8874	2.9165	3.52026	3.57692	4.11761	3.21916	3.81168	3.65948	3.44148	3.06422	3.54142	3.67806
Solyc01g006320	GO:0005515;GO:0004871	-	-	Non-race specific disease resistance protein 1-like protein b (AHRD V1 ***- D2CFI3_COFAR)	Non-race specific disease resistance protein 1-like protein b (AHRD V1 ***- D2CFI3_COFAR); contains Interpro domain(s) IPR010847 Harpin-induced 1	6.61086	3.40248	4.14026	3.4375	15.4067	3.8841	3.43759	3.50214	5.37578	4.91131	4.52742	3.15236	3.50391	2.72815	6.38414	5.43091	15.7697
Solyc01g006330	GO:0005198	-	-	PAP fibrillin family protein (AHRD V1 *-*- B7KDB3_CYAP7)	PAP fibrillin family protein (AHRD V1 *-*- B7KDB3_CYAP7); contains Interpro domain(s) IPR006843 PAP fibrillin	10.8412	6.10755	6.49858	3.3892	3.54583	5.68192	3.26358	11.0391	5.10568	3.61521	4.94611	6.4167	6.25748	7.04436	5.15261	3.01489	4.53918
Solyc01g006340	GO:0005524	-	-	ATP dependent RNA helicase (AHRD V1 ***- B3LKV6_YEAS1)	ATP dependent RNA helicase (AHRD V1 ***- B3LKV6_YEAS1); contains Interpro domain(s) IPR011545 DNA/RNA helicase, DEAD/DEAH box type, N-terminal	46.2446	86.7892	86.3058	106.4	61.87	64.7061	64.5653	96.7534	67.4019	71.3371	66.3884	116.162	107.499	86.2893	82.7712	78.6391	76.6929
Solyc01g006350	GO:0000148;GO:0003843;GO:0006075;GO:0016020	-	-	Glucan synthase like 7 (AHRD V1 ***- D8TE42_SELML)	Glucan synthase like 7 (AHRD V1 ***- D8TE42_SELML); contains Interpro domain(s) IPR003440 Glycosyl transferase, family 48	153.572	126.04	172.09	117.433	159.305	151.613	116.676	92.574	217.974	141.454	174.093	143.968	115.514	155.32	150.591	148.985	186.305
Solyc01g006360	NA	-	-	-	Glucan synthase like 7 (AHRD V1 ***- D8T771_SELML)	553.88	506.116	621.963	490.817	464.259	510.709	406.723	492.811	565.048	690.588	600.86	431.854	472.181	404.551	444.202	407.274	451.951
Solyc01g006370	GO:0000148;GO:0003843;GO:0006075;GO:0016020	-	-	Glucan synthase like 3 (AHRD V1 ***- D8R8I5_SELML)	Glucan synthase like 3 (AHRD V1 ***- D8R8I5_SELML); contains Interpro domain(s) IPR003440 Glycosyl transferase, family 48	86.4694	51.8519	35.5032	35.9436	98.1052	24.5035	30.7676	30.4944	10.6008	24.6218	14.0272	25.2155	16.0651	30.1401	31.7304	26.425	46.4067
Solyc01g006380	NA	-	-	-	U-box domain-containing protein (AHRD V1 ***- B6V8G2_HELAN)	4.21809	4.76526	5.36729	3.64147	4.55692	6.03388	5.44521	6.44662	4.61248	4.53608	5.42061	5.61761	5.29834	6.3539	5.45205	5.50375	6.4816
Solyc01g006390	NA	-	-	-	Cysteine-rich extensin-like protein-4 (AHRD V1 *-*- Q08197_TOBAC)	3.65743	3.54563	3.75929	3.72828	3.74921	4.50466	3.92037	3.6153	3.64699	3.81313	4.46393	3.53464	3.69524	4.09625	4.57061	3.58624	3.11964
Solyc01g006400	NA	-	-	-	Cysteine-rich extensin-like protein-4 (AHRD V1 *-*- Q08197_TOBAC)	2.88	2.81976	2.62472	2.61952	3.36074	2.648	2.71855	4.3182	3.39114	2.56168	2.79633	2.59333	3.9898	3.63123	3.33627	2.51183	3.03856
Solyc01g006410	NA	-	-	-	Cysteine-rich extensin-like protein-4 (AHRD V1 ***- Q08197_TOBAC)	6.06312	3.54982	3.66692	3.22155	2.6777	5.81314	3.10999	2.6748	3.39067	3.81757	3.70804	2.7377	3.30057	3.66242	3.50623	4.05287	3.35089
Solyc01g006420	NA	-	-	-	Unknown Protein (AHRD V1)	5.76336	5.25153	5.78751	5.29404	5.66075	4.12194	6.4128	5.40745	5.55389	4.65054	6.42388	5.04778	5.02987	4.46101	6.21822	5.55707	5.55404
Solyc01g006430	GO:0006629;GO:0016491	-	-	Omega-6 fatty acid desaturase (AHRD V1 **** Q461Q1_HEVBR)	Omega-6 fatty acid desaturase (AHRD V1 **** Q461Q1_HEVBR); contains Interpro domain(s) IPR005804 Fatty acid desaturase, type 1	4114.12	2074	2477.34	4767.08	4492.05	2268.28	2712.62	3943.77	3782.56	3290.52	3477.3	3588.78	3907.39	3568.06	3581.11	3719.54	3542.38
Solyc01g006440	GO:0016020;GO:0042936	-	-	Peptide transporter-like protein (AHRD V1 **-* Q9SVS9_ARATH)	Peptide transporter-like protein (AHRD V1 **-* Q9SVS9_ARATH); contains Interpro domain(s) IPR000109 TGF-beta receptor, type I/II extracellular region	2.96575	3.70372	5.33761	5.3325	3.65966	3.56299	3.83929	3.45687	3.55752	3.74739	3.93033	3.87465	3.24367	3.95286	3.3645	4.14075	3.3056
Solyc01g006450	GO:0004318;GO:0006633;GO:0055114	-	-	Enoyl reductase (AHRD V1 ***- P93062_BRANA)	Enoyl reductase (AHRD V1 ***- P93062_BRANA); contains Interpro domain(s) IPR014358 Enoyl-[acyl-carrier-protein] reductase (NADH)	86.5571	109.083	113.572	131.362	158.527	175.204	183.195	140.255	77.2999	96.3108	73.8252	161.193	190.082	149.069	167.152	145.69	174.447
Solyc01g006460	NA	-	-	-	Non-structural maintenance of chromosome element 4 (AHRD V1 *--- B6K0D9_SCHJY); contains Interpro domain(s) IPR014854 Nse4	4.07708	3.30356	4.81385	5.92277	3.7257	3.97581	5.09979	3.47326	5.66128	3.86298	3.61278	4.91761	5.34122	3.79865	3.37214	3.61293	4.12492
Solyc01g006470	NA	-	-	-	Bromodomain protein (AHRD V1 *-*- B9GYV6_POPTR); contains Interpro domain(s) IPR001487 Bromodomain	4.56929	4.60876	3.44266	3.90973	3.33114	3.471	4.76506	4.82326	3.241	3.55116	3.67435	3.68518	3.41232	4.03312	3.86371	3.59961	4.40007
Solyc01g006480	GO:0004177;GO:0006508	-	-	Alpha/beta hydrolase (AHRD V1 ***- Q83AV9_COXBU)	Alpha/beta hydrolase (AHRD V1 ***- Q83AV9_COXBU)	40.4223	57.0125	68.2922	59.5548	37.6926	66.9758	59.5197	93.0161	34.4055	47.9511	48.2617	72.0762	63.6581	84.4411	79.9753	55.1598	85.4417
Solyc01g006490	NA	-	-	-	Protein YdiU (AHRD V1 ***- B5N5F2_SALET); contains Interpro domain(s) IPR003846 Uncharacterised protein family UPF0061	211.758	199.951	245.894	225.63	317.437	239.957	252.751	289.389	156.484	143.015	169.395	426.459	394.448	274.525	289.076	356.685	305.551
Solyc01g006500	NA	-	-	-	Pentatricopeptide repeat-containing protein (AHRD V1 ***- D7MMK8_ARALY); contains Interpro domain(s) IPR002885 Pentatricopeptide repeat	8.19511	10.8235	8.79607	12.262	9.86073	9.03923	13.012	8.39594	5.93316	5.31026	5.69377	15.6042	8.22192	9.4968	13.8215	12.3144	11.6923
Solyc01g006510	GO:0008270;GO:0016491	-	-	L-threonine 3-dehydrogenase (AHRD V1 ***- TDH_ANADF)	L-threonine 3-dehydrogenase (AHRD V1 ***- TDH_ANADF); contains Interpro domain(s) IPR002328 Alcohol dehydrogenase, zinc-containing, conserved site	48.9059	44.6277	70.5996	46.0289	25.5286	20.2722	54.3792	29.6066	15.4429	45.4908	33.7054	45.0713	40.7578	30.8912	17.8649	28.5053	51.4806
Solyc01g006520	GO:0004672;GO:0005524;GO:0006468	-	-	Receptor-like protein kinase (AHRD V1 ***- Q39202_ARATH)	Receptor-like protein kinase (AHRD V1 ***- Q39202_ARATH); contains Interpro domain(s) IPR002290 Serine/threonine protein kinase	11.4902	10.1813	8.44373	4.79759	9.95037	5.42658	6.6094	7.51631	5.73718	7.61024	6.04234	7.41133	8.2331	8.09715	6.75672	7.20357	7.47493
Solyc01g006530	GO:0004674;GO:0006468	-	-	Receptor-like protein kinase (AHRD V1 ***- Q39202_ARATH)	Receptor-like protein kinase (AHRD V1 ***- Q39202_ARATH); contains Interpro domain(s) IPR002290 Serine/threonine protein kinase	3.53026	4.56191	3.7939	3.19147	4.29599	3.47729	4.49079	3.98897	4.0325	3.73257	3.93549	3.8421	4.21555	4.65204	4.08479	5.40608	3.47257
Solyc01g006540	GO:0005506;GO:0009055;GO:0016165;GO:0055114	-	-	Lipoxygenase (AHRD V1 **** Q96573_SOLLC)	Lipoxygenase (AHRD V1 **** Q96573_SOLLC); contains Interpro domain(s) IPR001246 Lipoxygenase, plant	79.1146	214.305	433.154	590.578	20.3029	365.746	872.286	555.755	306.353	526.126	571.45	558.511	421.434	950.559	218.736	172.809	228.646
Solyc01g006550	GO:0005515	-	RLP:	LRR receptor-like serine/threonine-protein kinase, RLP	LRR receptor-like serine/threonine-protein kinase, RLP	5.34813	5.24861	6.55111	4.32057	4.42977	6.7167	3.72388	4.24713	18.403	26.7185	16.2402	3.55712	4.09392	5.42737	4.59636	3.88744	4.37202
Solyc01g006560	GO:0005506;GO:0009055;GO:0016165;GO:0055114	-	-	Lipoxygenase (AHRD V1 **** C0KKU8_SOLLC)	Lipoxygenase (AHRD V1 **** C0KKU8_SOLLC); contains Interpro domain(s) IPR001246 Lipoxygenase, plant	5.16623	5.05273	3.62253	3.00672	6.9426	8.94209	4.52054	9.00296	4.72378	3.49878	3.88818	3.60765	6.69829	4.14025	4.59593	4.01325	4.57925
Solyc01g006570	GO:0046872	-	-	Lipoxygenase (AHRD V1 ***- C0KKU8_SOLLC)	Lipoxygenase (AHRD V1 ***- C0KKU8_SOLLC); contains Interpro domain(s) IPR013819 Lipoxygenase, C-terminal	3.10615	3.79062	3.67536	3.11911	3.59513	4.17518	2.98188	3.56904	3.57275	3.73766	3.52831	3.54051	3.82646	3.13037	2.89347	3.19628	3.45263
Solyc01g006580	GO:0016491	-	-	2-oxoglutarate-dependent dioxygenase (AHRD V1 **** B9GL08_POPTR)	2-oxoglutarate-dependent dioxygenase (AHRD V1 **** B9GL08_POPTR); contains Interpro domain(s) IPR005123 Oxoglutarate and iron-dependent oxygenase	2.89341	2.97712	3.28473	3.71786	3.84233	3.04608	3.21211	3.61914	3.0611	3.48152	3.37569	3.06772	3.77843	3.37777	3.6207	3.04146	3.91893
Solyc01g006590	GO:0004675;GO:0006468	-	-	Receptor-like protein kinase (AHRD V1 **** Q39202_ARATH)	Receptor-like protein kinase (AHRD V1 **** Q39202_ARATH); contains Interpro domain(s) IPR002290 Serine/threonine protein kinase	3.97674	6.95394	3.8762	3.559	3.84185	3.49798	3.77006	3.93872	5.90489	5.55189	7.44241	3.22691	4.00079	4.97979	4.3924	4.04549	3.26422
Solyc01g006600	GO:0000036	-	-	Non-ribosomal peptide synthetase (AHRD V1 *-*- D0BWJ8_9GAMM)	Non-ribosomal peptide synthetase (AHRD V1 *-*- D0BWJ8_9GAMM); contains Interpro domain(s) IPR011614 Catalase, N-terminal	3.93032	5.54344	5.33444	3.45135	5.70712	11.5608	3.74331	9.48394	7.00924	7.24484	7.75617	3.89535	7.9205	5.67295	6.30641	8.42708	7.99967
Solyc01g006610	GO:0016491	-	-	2-oxoglutarate-dependent dioxygenase (AHRD V1 **** B9GL08_POPTR)	2-oxoglutarate-dependent dioxygenase (AHRD V1 **** B9GL08_POPTR); contains Interpro domain(s) IPR005123 Oxoglutarate and iron-dependent oxygenase	5.14439	5.26669	4.82654	4.22065	7.5696	3.85475	5.06656	4.8344	5.45004	4.97311	4.99094	5.29505	6.57456	6.05097	5.35959	9.52513	4.21916
Solyc01g006620	NA	-	-	-	Phosphoribosylanthranilate transferase (Fragment) (AHRD V1 *--- Q43085_PEA); contains Interpro domain(s) IPR013583 Phosphoribosyltransferase C-terminal, plant	4.21711	5.01658	4.86153	4.71011	3.96269	4.46015	6.40693	4.95867	5.0052	5.6048	4.65455	4.98508	4.24705	5.02098	5.47587	5.07004	4.45409
Solyc01g006630	GO:0003824;GO:0005488;GO:0008152	-	-	Oxidoreductase family protein (AHRD V1 ***- D7KZW5_ARALY)	Oxidoreductase family protein (AHRD V1 ***- D7KZW5_ARALY); contains Interpro domain(s) IPR016040 NAD(P)-binding domain	145.236	131.182	93.3226	75.2851	108.252	141.981	77.9738	80.0917	29.1472	50.6046	37.2785	82.2377	88.6084	88.2613	58.2418	33.2079	65.3033
Solyc01g006640	GO:0000036	-	-	AMP-dependent synthetase and ligase (AHRD V1 *--- B2J012_NOSP7)	AMP-dependent synthetase and ligase (AHRD V1 *--- B2J012_NOSP7); contains Interpro domain(s) IPR011614 Catalase, N-terminal	7.21153	6.04163	9.50856	6.01207	3.96308	4.16545	7.26887	5.44535	6.5855	5.66777	8.19063	6.64633	4.72341	5.19028	6.37558	11.2115	8.0322
Solyc01g006650	GO:0005634;GO:0030528	-	-	Ethylene insensitive 3 class transcription factor (AHRD V1 *-** D5L144_MALDO)	Ethylene insensitive 3 class transcription factor (AHRD V1 *-** D5L144_MALDO); contains Interpro domain(s) IPR006957 Ethylene insensitive 3	27.7147	26.658	28.341	32.6201	31.5446	38.1183	30.6201	22.924	41.7291	29.1942	16.9209	38.2712	47.669	38.6584	31.3871	24.674	48.8407
Solyc01g006660	GO:0004252;GO:0042802;GO:0043086	-	-	Subtilisin-like serine protease (AHRD V1 **-* Q8LAE1_ARATH)	Subtilisin-like serine protease (AHRD V1 **-* Q8LAE1_ARATH); contains Interpro domain(s) IPR015500 Peptidase S8, subtilisin-related	11.7753	9.65212	7.96953	10.0652	8.87976	5.92778	16.5985	10.8082	10.3925	12.4322	11.6268	16.4872	20.8559	9.73969	9.30016	10.8659	10.2702
Solyc01g006670	GO:0008152;GO:0016758	-	-	UDP-glucosyltransferase HvUGT5876 (AHRD V1 ***- D3WYW1_HORVD)	UDP-glucosyltransferase HvUGT5876 (AHRD V1 ***- D3WYW1_HORVD); contains Interpro domain(s) IPR002213 UDP-glucuronosyl/UDP-glucosyltransferase	9.43778	16.8722	12.2935	22.5355	9.19785	14.5554	13.0604	12.9637	5.93444	7.27682	7.81278	9.49607	9.64973	9.27707	6.85788	8.24798	10.5
Solyc01g006680	GO:0003700	-	-	Transcription factor jumonji jmjC domain protein (AHRD V1 *-** D5NKF9_9BURK)	Transcription factor jumonji jmjC domain protein (AHRD V1 *-** D5NKF9_9BURK); contains Interpro domain(s) IPR003347 Transcription factor jumonji/aspartyl beta-hydroxylase	492.773	1000.56	636.79	580.736	606.307	718.304	642.107	636.328	293.534	192.588	288.537	568.317	566.945	462.386	257.067	376.872	330.275
Solyc01g006690	GO:0005515	-	-	Unknown Protein (AHRD V1)	Unknown Protein (AHRD V1)	18.7126	32.5857	37.3703	14.0841	14.8859	44.725	23.0413	12.2787	8.88532	14.7944	9.58306	15.4752	13.8356	18.803	11.6459	8.35731	7.38194
Solyc01g006700	NA	-	-	-	Downstream neighbor of SON (AHRD V1 *-*- Q5U2V7_RAT)	116.626	73.53	45.5981	93.8275	120.293	52.0352	73.8688	81.4842	40.3273	61.0787	56.6684	80.3079	84.1245	81.4179	60.5765	136.014	84.1185
Solyc01g006710	GO:0005524;GO:0042802	-	-	ATP-dependent RNA helicase A-like protein (AHRD V1 ***- Q9FF84_ARATH)	ATP-dependent RNA helicase A-like protein (AHRD V1 ***- Q9FF84_ARATH); contains Interpro domain(s) IPR011545 DNA/RNA helicase, DEAD/DEAH box type, N-terminal	264.257	149.791	265.222	319.979	189.81	198.488	230.962	244.373	233.419	241.552	244.148	306.735	230.31	260.098	353.942	467.915	348.409
Solyc01g006720	GO:0016020	-	-	ABC transporter G family member 22 (AHRD V1 ***- AB22G_ARATH)	ABC transporter G family member 22 (AHRD V1 ***- AB22G_ARATH); contains Interpro domain(s) IPR013525 ABC-2 type transporter	17.5108	8.54066	7.05908	7.80529	14.2942	16.3686	26.7364	11.0352	11.2464	7.68613	7.44531	11.4925	5.34048	27.7061	9.47849	8.66626	8.55503
Solyc01g006730	GO:0004683;GO:0006468	-	-	Calcium dependent protein kinase 2 (AHRD V1 **** B9H9N5_POPTR)	Calcium dependent protein kinase 2 (AHRD V1 **** B9H9N5_POPTR); contains Interpro domain(s) IPR002290 Serine/threonine protein kinase	7.09185	19.3046	7.93262	3.70681	2.95627	9.90034	3.45083	3.23747	5.06595	9.5294	3.15252	3.76825	6.36501	2.89123	7.2435	3.2769	7.2303
Solyc01g006740	GO:0000287;GO:0005986;GO:0050307	-	-	Sucrose phosphate phosphatase (AHRD V1 ***- Q5J3P0_MALDO)	Sucrose phosphate phosphatase (AHRD V1 ***- Q5J3P0_MALDO); contains Interpro domain(s) IPR012847 Sucrose phosphatase, plant and cyanobacteria	56.0027	44.0546	68.8312	33.2711	51.4568	41.6035	39.1409	65.234	40.4957	44.4058	28.075	73.2563	71.7275	50.1127	56.9852	42.1939	53.8704
Solyc01g006750	NA	-	-	-	Unknown Protein (AHRD V1)	3.36566	3.39492	3.14597	3.61528	3.31509	3.78019	3.41598	4.78204	3.44984	3.20177	3.18157	2.75878	3.09413	3.21518	3.38387	3.2545	2.79602
Solyc01g006760	NA	-	-	-	Unknown Protein (AHRD V1)	3.02435	2.81174	3.0226	2.81222	3.43463	4.34736	2.96723	3.21174	2.9821	3.80493	3.49568	3.09176	3.87468	3.06597	3.27324	3.38585	3.92433
Solyc01g006770	GO:0016757	-	-	Glycoprotein-N-acetylgalactosamine 3-beta-galactosyltransferase 1 (AHRD V1 *--- C1GLT_HUMAN)	Glycoprotein-N-acetylgalactosamine 3-beta-galactosyltransferase 1 (AHRD V1 *--- C1GLT_HUMAN); contains Interpro domain(s) IPR006740 Protein of unknown function DUF604	4.51144	3.86232	3.88526	5.82576	6.40749	3.58259	5.83841	6.58307	5.07939	6.86859	3.92135	4.20277	4.52289	6.80634	7.41428	5.20494	4.13342
Solyc01g006790	NA	-	-	-	Unknown Protein (AHRD V1)	7.61081	7.48716	9.07881	7.15868	9.86792	8.16032	8.42464	7.37409	9.20347	8.29956	7.91574	7.35688	6.39866	7.88472	9.39849	9.64815	9.26075
Solyc01g006800	GO:0004177;GO:0006508;GO:0008235	-	-	Methionine aminopeptidase (AHRD V1 ***- B9ST99_RICCO)	Methionine aminopeptidase (AHRD V1 ***- B9ST99_RICCO); contains Interpro domain(s) IPR002468 Peptidase M24A, methionine aminopeptidase, subfamily 2	978.531	651.656	602.683	844.758	597.119	525.357	577.261	661.721	618.835	622.368	626.565	528.502	755.172	777.598	842.117	774.367	836.627
Solyc01g006810	GO:0008270	-	-	RING-H2 zinc finger protein (Fragment) (AHRD V1 *-*- A1IW10_9LAMI)	RING-H2 zinc finger protein (Fragment) (AHRD V1 *-*- A1IW10_9LAMI); contains Interpro domain(s) IPR018957 Zinc finger, C3HC4 RING-type	60.3252	124.129	73.3148	34.9529	83.7095	73.1637	33.6673	47.7711	35.1654	31.4628	42.3957	34.7187	34.6955	25.3096	29.587	16.2242	36.0658
Solyc01g006820	NA	-	-	-	Unknown Protein (AHRD V1)	2525.83	1366.18	1405.65	1327.72	2706.36	1327.84	1554.8	1546.71	3448.55	2737.37	3148.34	1074.03	1590.95	1310.2	1210.45	1008.43	1523.49
Solyc01g006830	NA	-	-	-	Os02g0200800 protein (Fragment) (AHRD V1 *-*- Q0E303_ORYSJ); contains Interpro domain(s) IPR009675 Targeting for Xklp2	333.396	322.897	287.378	324.709	309.105	278.456	225.428	294.68	310.542	317.557	236.967	274.132	196.786	257.144	267.375	182.902	212.293
Solyc01g006840	GO:0004683;GO:0006468	-	-	Calcium dependent protein kinase 26 (AHRD V1 **** B9H9M4_POPTR)	Calcium dependent protein kinase 26 (AHRD V1 **** B9H9M4_POPTR); contains Interpro domain(s) IPR002290 Serine/threonine protein kinase	5.05367	7.93053	9.27594	5.26082	6.13502	8.22543	4.20142	3.42057	3.9786	4.87645	10.6327	5.85183	4.29804	7.82665	4.57134	6.70925	5.46982
Solyc01g006850	NA	-	-	-	Pentatricopeptide repeat-containing protein (AHRD V1 ***- D7LZQ2_ARALY); contains Interpro domain(s) IPR002885 Pentatricopeptide repeat	6.94087	7.56131	6.01454	9.45263	5.18375	6.83327	4.32623	7.20114	8.59792	7.24474	6.52986	7.93724	6.39073	6.909	8.63067	6.05115	7.40298
Solyc01g006860	GO:0006457;GO:0051087	-	-	Co-chaperone HscB-like protein (AHRD V1 ***- A8IK66_CHLRE)	Co-chaperone HscB-like protein (AHRD V1 ***- A8IK66_CHLRE); contains Interpro domain(s) IPR001623 Heat shock protein DnaJ, N-terminal	56.7793	38.6961	43.5477	43.5239	39.8014	45.1044	45.047	52.5143	26.5309	34.043	45.9447	49.5128	67.4405	31.2884	68.0472	57.5746	39.741
Solyc01g006870	NA	-	-	-	cDNA clone J023119C16 full insert sequence (AHRD V1 *-*- B7F733_ORYSJ)	302.49	301.997	250.364	196.585	407.939	309.508	249.228	191.811	164.276	156.663	133.086	205.774	150.778	179.191	166.153	92.9986	139.183
Solyc01g006880	NA	-	-	-	Histone-lysine N-methyltransferase (AHRD V1 *-*- B6JWJ3_SCHJY); contains Interpro domain(s) IPR001214 SET	376.437	589.464	820.014	624.745	387.888	726.195	665.226	511.887	372.738	454.217	398.537	980.801	682.298	582.503	833.336	702.749	772.652
Solyc01g006890	NA	-	-	-	Genomic DNA chromosome 5 P1 clone MUK11 (AHRD V1 ***- Q9FMC4_ARATH)	94.1713	29.9765	30.6844	46.6542	100.459	40.0648	33.2831	27.9529	37.2691	39.4643	21.5629	23.4572	39.3285	20.4653	30.7482	24.2913	33.8085
Solyc01g006900	NA	-	-	-	Phosphatidylglycerol/phosphatidylinositol transfer protein (AHRD V1 -**- C5M4H0_CANTT); contains Interpro domain(s) IPR003172 MD-2-related lipid-recognition	1000.97	679.148	610.257	847.051	895.286	691.588	860.83	713.475	396.621	464.926	431.444	728.977	627.579	766.239	586.978	623.938	572.062
Solyc01g006910	GO:0008270	-	-	Ring finger protein (AHRD V1 *-*- O49869_HORVU)	Ring finger protein (AHRD V1 *-*- O49869_HORVU); contains Interpro domain(s) IPR018957 Zinc finger, C3HC4 RING-type	3.60802	3.61945	3.52026	3.84571	3.53871	3.1446	2.91334	3.74286	3.38361	3.16208	3.25799	3.29645	3.60301	3.43364	3.42148	3.88951	3.33487
Solyc01g006920	NA	-	-	-	Pentatricopeptide repeat-containing protein (AHRD V1 ***- D7KZF9_ARALY); contains Interpro domain(s) IPR002885 Pentatricopeptide repeat	26.6411	17.0814	15.4512	21.5336	24.756	19.2458	12.9304	10.7232	14.1693	15.9658	13.1715	17.48	21.7884	15.1841	18.3252	13.2548	18.2189
Solyc01g006930	GO:0003700;GO:0005634;GO:0006355	-	-	Nuclear transcription factor Y subunit A-2 (AHRD V1 **** B6SM21_MAIZE)	Nuclear transcription factor Y subunit A-2 (AHRD V1 **** B6SM21_MAIZE); contains Interpro domain(s) IPR001289 CCAAT-binding transcription factor, subunit B	13.0347	13.5834	6.98176	12.0616	6.93138	7.83633	7.63428	6.6384	9.17871	10.9348	15.9539	11.1104	9.19617	8.7704	11.2644	10.5237	7.61218
Solyc01g006940	GO:0003676	-	-	Poly(U)-binding-splicing factor PUF60 (AHRD V1 *--* PUF60_BOVIN)	Poly(U)-binding-splicing factor PUF60 (AHRD V1 *--* PUF60_BOVIN); contains Interpro domain(s) IPR003954 RNA recognition, region 1	174.208	190.446	88.7706	61.8163	193.438	102.143	109.792	66.9356	45.5994	44.6687	32.654	79.3934	110.728	88.5307	25.7607	50.1694	50.2765
Solyc01g006950	GO:0016020	-	-	Syntaxin (AHRD V1 ***- Q6X9V9_HORVD)	Syntaxin (AHRD V1 ***- Q6X9V9_HORVD); contains Interpro domain(s) IPR010989 t-SNARE	4.09829	2.89084	4.35367	3.2308	3.30019	6.02121	8.34015	3.63105	23.1328	7.85907	5.66333	3.93413	3.19529	3.30356	4.05634	3.52026	5.21446
Solyc01g006960	NA	-	-	-	Transport protein particle subunit trs85-2 (AHRD V1 *--- TR852_SCHPO)	111.279	99.475	95.1789	147.917	154.072	90.8711	75.8131	106.065	96.657	94.3347	120.061	101.273	195.41	170.813	119.425	150.037	102.533
Solyc01g006970	GO:0005524;GO:0042802	-	-	ATP-dependent RNA helicase A-like protein (AHRD V1 ***- Q9FF84_ARATH)	ATP-dependent RNA helicase A-like protein (AHRD V1 ***- Q9FF84_ARATH); contains Interpro domain(s) IPR007502 Helicase-associated region	245.314	243.535	214.263	249.285	220.176	236.562	206.222	163.398	159.142	124.634	131.464	212.697	237.432	190.753	285.265	185.59	227.442
Solyc01g006980	GO:0003824;GO:0005488;GO:0008152	-	-	Malonyl CoA-acyl carrier protein transacylase containing protein expressed (AHRD V1 ***- Q10MS3_ORYSJ)	Malonyl CoA-acyl carrier protein transacylase containing protein expressed (AHRD V1 ***- Q10MS3_ORYSJ); contains Interpro domain(s) IPR004410 Malonyl CoA-acyl carrier protein transacylase	23.9442	32.293	30.7886	15.8732	43.0437	35.3476	26.9666	22.0098	10.0625	11.5519	6.74841	20.468	11.7973	12.957	10.086	15.0602	17.6836
Solyc01g006990	GO:0003779	-	-	F-box family protein (AHRD V1 ***- D7KNJ0_ARALY)	F-box family protein (AHRD V1 ***- D7KNJ0_ARALY); contains Interpro domain(s) IPR001810 Cyclin-like F-box	122.665	155.822	101.736	203.474	109.945	104.426	127.315	106.501	178.955	178.936	232.396	169.939	222.621	185.246	140.048	152.683	126.133
Solyc01g007010	GO:0005488	-	-	U-box domain-containing protein (AHRD V1 ***- D7LU64_ARALY)	U-box domain-containing protein (AHRD V1 ***- D7LU64_ARALY); contains Interpro domain(s) IPR003613 U box domain	3.93637	4.33585	3.75761	3.14629	3.04109	3.52869	3.16249	4.0399	4.9877	9.07068	7.34213	2.91242	2.9975	2.83549	3.07769	2.82783	3.5202
Solyc01g007020	GO:0005488	-	-	U-box domain-containing protein (AHRD V1 ***- D7LU64_ARALY)	U-box domain-containing protein (AHRD V1 ***- D7LU64_ARALY); contains Interpro domain(s) IPR003613 U box domain	3.01443	3.68733	2.94889	2.80806	2.67367	2.49328	2.90675	3.54408	44.3332	38.4025	95.7895	2.68404	3.09517	2.87178	2.70059	2.9852	3.26141
Solyc01g007050	GO:0005488	-	-	U-box domain-containing protein 24 (AHRD V1 ***- D7LAS1_ARALY)	U-box domain-containing protein 24 (AHRD V1 ***- D7LAS1_ARALY); contains Interpro domain(s) IPR003613 U box domain	4.35863	5.31747	4.77417	5.03981	3.89493	6.35375	5.50031	4.99727	5.37989	5.75794	5.30061	4.57616	4.47783	4.79105	5.84707	6.422	5.07488
Solyc01g007060	NA	-	-	-	At5g63850 (Fragment) (AHRD V1 *-*- Q3YIL4_ARATH)	42.8226	58.979	87.5943	76.5761	28.6009	63.3685	68.9756	71.2783	51.0809	53.6895	47.6101	86.941	75.6272	73.2743	70.7967	71.4334	84.8572
Solyc01g007070	GO:0003677;GO:0045449	-	-	BEL1-like homeodomain protein 1 (AHRD V1 **-- BLH1_ARATH)	BEL1-like homeodomain protein 1 (AHRD V1 **-- BLH1_ARATH); contains Interpro domain(s) IPR006563 POX	4467.06	3826.15	3433.98	4118.22	3953.28	4018.04	3772.52	3344.46	2328.77	2464.54	2277.86	3097.58	3375.84	3863.63	3214.74	3651.21	3063.2
Solyc01g007080	GO:0010044	-	-	Aluminum-activated malate transporter (Fragment) (AHRD V1 *--* Q071L4_AVESA)	Aluminum-activated malate transporter (Fragment) (AHRD V1 *--* Q071L4_AVESA); contains Interpro domain(s) IPR006214 Uncharacterised protein family UPF0005	2.92556	3.95183	4.72937	3.08162	2.86486	3.2003	3.59678	4.33956	3.64322	3.97238	2.96584	3.40367	4.64673	3.65733	3.14593	3.52267	3.51485
Solyc01g007090	GO:0010044	-	-	Aluminum-activated malate transporter (Fragment) (AHRD V1 *--* Q07DQ0_WHEAT)	Aluminum-activated malate transporter (Fragment) (AHRD V1 *--* Q07DQ0_WHEAT); contains Interpro domain(s) IPR006214 Uncharacterised protein family UPF0005	3.78109	4.83077	4.58159	4.75108	4.30817	4.12126	4.35558	5.33257	5.44104	5.21451	4.65905	4.17017	4.16894	4.685	5.68757	4.52399	4.96402
Solyc01g007100	GO:0009058	-	-	Digalactosyldiacylglycerol synthase 1, chloroplastic (AHRD V1 ***- DGDG1_LOTJA)	Digalactosyldiacylglycerol synthase 1, chloroplastic (AHRD V1 ***- DGDG1_LOTJA); contains Interpro domain(s) IPR001296 Glycosyl transferase, group 1	51.1271	40.78	45.3352	42.7633	35.9353	33.6067	39.5234	46.2631	17.7457	26.1037	36.8661	38.1352	43.5824	29.2974	39.585	37.0295	35.6484
Solyc01g007110	NA	-	-	-	NC domain-containing protein (AHRD V1 **-- D7LZP9_ARALY); contains Interpro domain(s) IPR007053 NC	403.097	388.265	568.608	562	405.206	533.391	501.745	704.895	1212.15	1171.99	1125.21	606.733	759.362	586.941	678.702	544.826	712.106
Solyc01g007120	GO:0005524;GO:0004672;GO:0005487	-	-	Serine/threonine protein kinase (AHRD V1 **** Q2U6C8_ASPOR)	Serine/threonine protein kinase (AHRD V1 **** Q2U6C8_ASPOR); contains Interpro domain(s) IPR000687 RIO kinase	88.3817	61.4102	80.1362	86.668	98.6781	132.793	95.7206	100.675	58.2261	122.954	73.8476	143.579	143.005	138.903	143.273	135.781	136.751
Solyc01g007130	GO:0004674;GO:0006468	-	RLK:	Receptor like kinase, RLK	Receptor like kinase, RLK	215.292	143.867	50.2575	33.4178	199.07	110.513	75.0616	44.7405	20.8559	31.3314	18.3786	38.1877	52.7064	76.1915	29.7681	42.9168	40.909
Solyc01g007140	GO:0005488	-	-	Pre-rRNA-processing protein ipi1 (AHRD V1 *--- B6K6C3_SCHJY)	Pre-rRNA-processing protein ipi1 (AHRD V1 *--- B6K6C3_SCHJY); contains Interpro domain(s) IPR016024 Armadillo-type fold	170.521	192.494	180.124	239.814	195.942	205	172.421	235.893	228.441	189.334	208.394	371.51	221.779	181.561	328.751	348.646	292.684
Solyc01g007150	GO:0005515;GO:0006886;GO:0016192;GO:0030117	-	-	Coatomer subunit beta-1 (AHRD V1 ***- D7MB61_ARALY)	Coatomer subunit beta-1 (AHRD V1 ***- D7MB61_ARALY); contains Interpro domain(s) IPR016460 Coatomer, beta subunit	232.277	235.534	276.128	259.371	307.221	228.648	217.302	255.855	195.868	210.991	186.966	221.218	227.314	226.889	216.832	186.438	240.761
Solyc01g007160	GO:0003684;GO:0003887;GO:0006281	-	-	N-acetyltransferase ESCO1 (AHRD V1 **-- B6TTW6_MAIZE)	N-acetyltransferase ESCO1 (AHRD V1 **-- B6TTW6_MAIZE); contains Interpro domain(s) IPR001126 DNA-repair protein, UmuC-like	8.70642	6.6419	4.75554	5.43271	5.68039	4.62268	5.31682	3.64431	5.36108	6.29829	6.51842	5.33327	4.79054	4.10789	3.44726	3.77426	7.06083
Solyc01g007170	NA	-	-	-	Protein unc-13 homolog C (AHRD V1 *--- UN13C_RAT); contains Interpro domain(s) IPR013583 Phosphoribosyltransferase C-terminal, plant	5.86654	5.70228	5.67434	6.68345	7.23926	8.29847	4.4212	5.85608	7.39466	9.77053	6.2831	7.05342	11.7924	5.93588	8.09233	5.16457	5.37494
Solyc01g007180	NA	-	-	-	Unknown Protein (AHRD V1)	492.099	234.879	231.709	306.586	290.341	131.305	207.96	257.591	245.812	202.157	277.329	379.518	487.48	415.321	378.15	400.495	409.312
Solyc01g007190	NA	-	-	-	Unknown Protein (AHRD V1)	29.3495	14.8644	32.2093	33.0029	11.5634	21.0085	29.7011	51.4798	19.5985	22.2498	23.6461	68.8757	66.6651	48.5793	65.1129	69.0774	79.0418
Solyc01g007200	NA	-	-	-	Unknown Protein (AHRD V1)	4.53287	4.88114	5.42184	3.25816	5.47633	5.86791	4.56284	8.61186	4.45796	5.43553	3.94732	4.30222	4.87457	5.12212	2.93719	4.026	3.57505
Solyc01g007210	NA	-	-	-	Unknown Protein (AHRD V1)	3.21269	7.94589	3.65985	2.53569	2.77758	6.02121	5.20952	3.43381	3.16927	2.51908	3.88164	3.36807	4.15532	4.41683	4.21144	3.10877	3.47175
Solyc01g007220	NA	-	-	-	NHL1 (Fragment) (AHRD V1 **-- B0LZM3_ARATH); contains Interpro domain(s) IPR010847 Harpin-induced 1	152.734	105.003	72.3923	76.2651	134.877	84.0976	84.1732	95.4937	80.5443	69.1881	82.7723	77.4689	74.1205	80.4539	66.8868	75.9062	77.9303
Solyc01g007230	NA	-	-	-	Harpin-induced protein-like (Fragment) (AHRD V1 *--- D2CFH8_COFAR); contains Interpro domain(s) IPR010847 Harpin-induced 1	198.173	202.762	189.24	225.395	164.747	195.372	193.127	194.409	163.745	181.011	164.369	215.509	258.432	265.295	190.121	185.053	194.448
Solyc01g007240	NA	-	-	-	NHL3 (Fragment) (AHRD V1 **-- B0ZVP8_ARATH); contains Interpro domain(s) IPR010847 Harpin-induced 1	3.8841	2.97204	3.48897	3.46507	2.86431	4.26715	3.43584	3.04815	2.98152	3.76713	3.85022	3.46444	3.35818	3.30356	4.23352	4.16733	3.80649
Solyc01g007250	GO:0004812;GO:0005524;GO:0006412	-	-	U3 small nucleolar ribonucleoprotein protein IMP4 (AHRD V1 ***- D0N3A6_PHYIN)	U3 small nucleolar ribonucleoprotein protein IMP4 (AHRD V1 ***- D0N3A6_PHYIN); contains Interpro domain(s) IPR007109 Brix domain	9.06121	8.45811	5.4654	8.20598	5.87867	6.40207	6.52944	5.70169	5.66191	4.18819	8.23917	6.56819	7.69181	10.3472	8.31798	6.06441	10.9188
Solyc01g007260	GO:0005515;GO:0019538	-	-	Os04g0416500 protein (Fragment) (AHRD V1 ***- Q0JDA8_ORYSJ)	Os04g0416500 protein (Fragment) (AHRD V1 ***- Q0JDA8_ORYSJ); contains Interpro domain(s) IPR004176 Clp, N-terminal	3.91675	3.65953	3.99504	3.79841	3.81615	4.4753	4.97135	6.46905	3.53823	4.28591	3.58958	3.76897	3.88598	3.95124	4.04298	4.18464	3.96775
Solyc01g007270	NA	-	-	-	Cytokinin riboside 5&apos;-monophosphate phosphoribohydrolase LOG (AHRD V1 **-- LOG_ORYSJ)	4.61263	4.77574	5.95434	5.91429	5.06878	7.57183	4.39763	5.20776	3.83414	6.02258	7.19246	8.31547	4.89531	6.80893	6.1887	8.43205	5.333
Solyc01g007280	GO:0003735;GO:0006412;GO:0015935	-	-	30S ribosomal protein S4 chloroplastic (AHRD V1 ***- B5MF80_PETIN)	30S ribosomal protein S4 chloroplastic (AHRD V1 ***- B5MF80_PETIN); contains Interpro domain(s) IPR005709 Ribosomal protein S4, bacterial-type	503.833	518.125	430.041	391.333	580.104	549.406	432.166	395.229	474.166	414.031	479.166	312.146	425.562	363.396	460	410.666	408.062
Solyc01g007290	GO:0055114	-	-	NAD(P)H-quinone oxidoreductase subunit J (AHRD V1 ***- NDHJ_TRIEI)	NAD(P)H-quinone oxidoreductase subunit J (AHRD V1 ***- NDHJ_TRIEI); contains Interpro domain(s) IPR020396 NADH:ubiquinone oxidoreductase, 30 kDa subunit, conserved site IPR001268 NADH:ubiquinone oxidoreductase, 30 kDa subunit	3854.52	3154.25	2462.38	3157.4	3885.91	2762.49	2942.03	2900.18	2830.26	2688.65	2940.52	2823.57	3102.91	2925.72	2980.81	2768.02	2935.58
Solyc01g007300	GO:0008137;GO:0048038;GO:0051539	-	-	NAD(P)H-quinone oxidoreductase subunit K chloroplastic (AHRD V1 ***- D3WB90_9BORA)	NAD(P)H-quinone oxidoreductase subunit K chloroplastic (AHRD V1 ***- D3WB90_9BORA); contains Interpro domain(s) IPR006138 NADH:ubiquinone oxidoreductase, 20 kDa subunit	2828.19	2451.55	1785.54	2519.27	3119.19	2013.02	2309.53	2122.96	2140.87	1774.94	2268.51	2419.44	2609.5	2557.11	2446.36	2183.39	2185.49
Solyc01g007310	GO:0008137;GO:0055114	-	-	NAD(P)H-quinone oxidoreductase subunit 3 (AHRD V1 ***- D3WDC8_BULAR)	NAD(P)H-quinone oxidoreductase subunit 3 (AHRD V1 ***- D3WDC8_BULAR); contains Interpro domain(s) IPR000440 NADH:ubiquinone/plastoquinone oxidoreductase, chain 3	2579.43	2234.83	1948.35	2657.26	2550.2	1979.16	2504.55	1956.43	2159.11	1861.8	2273.03	2250.83	2332.13	2523.03	2104.42	2148.92	2139.22
Solyc01g007320	GO:0015986;GO:0016820;GO:0033178	-	-	ATP synthase subunit beta chloroplastic (AHRD V1 ***- Q8MBF8_9SOLA)	ATP synthase subunit beta chloroplastic (AHRD V1 ***- Q8MBF8_9SOLA); contains Interpro domain(s) IPR005722 ATPase, F1 complex, beta subunit	10.2089	2.16336	2.62992	3.46244	1.91168	2.63723	4.39763	8.0168	2.6829	3.28978	2.23651	3.29912	2.65978	3.07931	2.65217	2.54781	2.27663
Solyc01g007330	GO:0015977;GO:0016984	-	-	Ribulose bisphosphate carboxylase large chain (AHRD V1 ***- RBL_SOLLC)	Ribulose bisphosphate carboxylase large chain (Fragment) (AHRD V1 ***- D0G881_SOLME); contains Interpro domain(s) IPR017444 Ribulose bisphosphate carboxylase, large subunit, N-terminal	5206.14	4789.15	5025.53	4164.67	6029.21	4676.33	5518.37	4913.03	4392.61	4259.41	4740.87	4316.09	4915.71	4473.81	5111.53	5049.55	4811.63
Solyc01g007340	GO:0003989;GO:0006633;GO:0009317	-	-	Acetyl-coenzyme A carboxylase carboxyl transferase subunit beta (AHRD V1 ***- ACCD_EPIVI)	Acetyl-coenzyme A carboxylase carboxyl transferase subunit beta (AHRD V1 ***- ACCD_EPIVI); contains Interpro domain(s) IPR000438 Acetyl-CoA carboxylase carboxyl transferase, beta subunit	1965.92	1903.51	2222.66	2263.05	2022.08	2354.79	2308	2037.3	2216.25	2181.66	2366.14	2632.23	2685.99	2174.5	2276.99	2372.83	2365.25
Solyc01g007360	GO:0009579;GO:0015979;GO:0016021	-	-	Photosystem I assembly protein ycf4 (AHRD V1 ***- Q06R54_9LAMI)	Photosystem I assembly protein ycf4 (AHRD V1 ***- Q06R54_9LAMI); contains Interpro domain(s) IPR003359 Photosystem I assembly Ycf4	802.723	553	507.12	591.971	745.161	547.789	578.458	475.247	541.877	475.588	633.69	463.714	423.509	624.893	568.276	680.333	562.108
Solyc01g007370	GO:0016021	-	-	Chloroplast envelope membrane protein A (AHRD V1 ***- D7KRA3_ARALY)	Chloroplast envelope membrane protein A (AHRD V1 ***- D7KRA3_ARALY); contains Interpro domain(s) IPR004282 CemA	5.62015	5.2825	4.68985	5.85483	6.7504	5.22219	5.15843	5.12843	4.90715	4.91114	5.75773	4.86154	5.084	5.37844	5.2498	5.27697	5.21574
Solyc01g007380	GO:0031361	-	-	Apocytochrome f (AHRD V1 ***- D3WBH0_9AQUA)	Apocytochrome f (AHRD V1 ***- D3WBH0_9AQUA); contains Interpro domain(s) IPR002325 Cytochrome f	5.24626	3.51346	3.02791	6.09698	3.82201	3.8841	2.99348	3.52026	3.81567	4.01781	4.32486	3.38153	2.86231	2.77399	4.51404	3.79324	3.56501
Solyc01g007420	GO:0009055;GO:0009512	-	-	Cytochrome b6-f complex subunit 6 (AHRD V1 *-*- Q5K3U2_9MAGN)	Cytochrome b6-f complex subunit 6 (AHRD V1 *-*- Q5K3U2_9MAGN); contains Interpro domain(s) IPR007802 Cytochrome b6/f complex subunit VI	1058.73	555.782	383.043	671.56	1150.07	349.842	541.722	309.481	475.84	538.184	693.511	450.156	423.948	608.276	470.226	629.654	466.992
Solyc01g007430	GO:0009512	-	-	Cytochrome b6-f complex subunit 5 (AHRD V1 ***- B7T2X6_EROTE)	Cytochrome b6-f complex subunit 5 (AHRD V1 ***- B7T2X6_EROTE); contains Interpro domain(s) IPR003683 Cytochrome b6/f complex, subunit 5	5437.45	4707.67	3543.24	4080.15	5300.34	3874.17	3990.05	3198.35	3779.82	3366.87	3858.6	3600.33	3579.29	3870.72	4241.12	3628.61	3845.16
Solyc01g007460	GO:0003735;GO:0005622;GO:0005840;GO:0006412	-	-	30S ribosomal protein S18 chloroplastic (AHRD V1 ***- D3WEG6_HEUSA)	30S ribosomal protein S18 chloroplastic (AHRD V1 ***- D3WEG6_HEUSA); contains Interpro domain(s) IPR001648 Ribosomal protein S18	152.563	105.104	115.396	127.194	130.187	106.182	131.188	96.3377	87.9373	99.8281	101.781	94.6083	87.2006	113.222	88.2304	104.256	73.8123
Solyc01g007490	GO:0004252;GO:0006508	-	-	ATP-dependent Clp protease proteolytic subunit (AHRD V1 ***- D3WCC1_NEROL)	ATP-dependent Clp protease proteolytic subunit (AHRD V1 ***- D3WCC1_NEROL); contains Interpro domain(s) IPR001907 Peptidase S14, ClpP	82.1053	70.3003	67.8082	62.3173	82.1254	71.0298	62.3769	56.0818	58.6368	63.4356	73.8982	56.8639	53.9397	65.3359	70.9122	73.6039	75.433
Solyc01g007500	GO:0009523;GO:0015979;GO:0016168	-	-	Photosystem II CP47 chlorophyll apoprotein (AHRD V1 ***- D3WBA3_9BORA)	Photosystem II CP47 chlorophyll apoprotein (AHRD V1 ***- D3WBA3_9BORA); contains Interpro domain(s) IPR017486 Photosystem II, PsbB	5203.83	4364.03	3843.77	3865.15	5165.75	4435.4	3357.53	3247.36	3225.49	3119.1	3465.77	2696.52	2747.76	2570.9	3048.01	2728.6	2629.42
Solyc01g007520	GO:0009523;GO:0016020;GO:0042301;GO:0050821	-	-	Photosystem II reaction center protein H (AHRD V1 ***- C6JT33_9MYRT)	Photosystem II reaction center protein H (AHRD V1 ***- C6JT33_9MYRT); contains Interpro domain(s) IPR001056 Photosystem II phosphoprotein PsbH	1162.27	914.827	718.72	774.658	1220.68	744.593	628.497	447.389	576.848	586.445	702.673	477.623	489.714	581.662	553.13	510.132	440.937
Solyc01g007550	GO:0003677;GO:0003899;GO:0006350	-	-	DNA-directed RNA polymerase subunit alpha (AHRD V1 ***- D3WBC7_9BORA)	DNA-directed RNA polymerase subunit alpha (AHRD V1 ***- D3WAW9_AUCJA); contains Interpro domain(s) IPR011262 DNA-directed RNA polymerase, insert	2.92089	2.37885	2.64484	3.33565	3.17328	2.49892	2.56818	3.89395	3.0526	5.38293	2.95411	3.19057	3.63376	3.11714	2.56165	3.52187	3.02626
Solyc01g007580	GO:0003735;GO:0005622;GO:0005840;GO:0006412	-	-	30S ribosomal protein S8 (AHRD V1 ***- D4PBE7_PHODC)	30S ribosomal protein S8 (AHRD V1 ***- D4PBE7_PHODC); contains Interpro domain(s) IPR000630 Ribosomal protein S8	26.2967	38.1901	45.6224	47.5499	53.0411	21.5253	27.0924	20.0117	27.1622	46.2433	28.0634	33.0606	23.2576	31.9085	24.8318	25.0526	24.3969
Solyc01g007610	GO:0003735;GO:0006412;GO:0015935	-	-	30S ribosomal protein S3 chloroplastic (AHRD V1 ***- D3WBD9_9BORA)	30S ribosomal protein S3 chloroplastic (AHRD V1 *-*- D3WBD9_9BORA); contains Interpro domain(s) IPR008282 Ribosomal protein S3, N-terminal	135.672	60.9275	111.248	163.499	113.862	40.5533	97.9635	64.6398	132.711	97.2551	117.184	85.5131	118.853	119.487	121.67	88.2087	121.798
Solyc01g007630	GO:0003735;GO:0005622;GO:0005840;GO:0006412	-	-	50S ribosomal protein L2 chloroplastic (AHRD V1 ***- A6YA71_9MAGN)	50S ribosomal protein L2 chloroplastic (AHRD V1 ***- A6YA71_9MAGN); contains Interpro domain(s) IPR005880 Ribosomal protein L2, bacterial-type	4193.95	4138.34	3189.61	3553.97	4568.14	3105.97	3005.76	2989.54	3933.29	3398.82	3979.86	3380.51	3496.66	2693.21	3398.15	2971.77	3698.36
Solyc01g007640	GO:0005524;GO:0009507	-	-	Ycf2 (AHRD V1 ***- D2KLP5_OLEEU)	Ycf2 (AHRD V1 ***- A6Y9Y0_HEUMI); contains Interpro domain(s) IPR008543 Chloroplast Ycf2	3.56159	3.16596	2.55071	4.17713	4.29833	6.53589	3.45713	3.20998	3.80245	3.19892	5.18249	3.66987	3.32373	4.23423	3.39322	4.73105	3.26829
Solyc01g007660	GO:0008137;GO:0042773	-	-	NAD(P)H-quinone oxidoreductase subunit 2 chloroplastic (AHRD V1 ***- D3WB81_9BORA)	NAD(P)H-quinone oxidoreductase subunit 2 chloroplastic (AHRD V1 ***- D3WB81_9BORA); contains Interpro domain(s) IPR010096 NADH-quinone oxidoreductase, chain N	62.3165	45.9357	37.2402	74.0145	49.7025	33.9899	47.9864	58.8894	30.8207	38.9769	56.3044	43.4653	61.7178	49.4729	53.0362	38.3006	59.2535
Solyc01g007670	GO:0003735;GO:0005622;GO:0005840;GO:0006412	-	-	30S ribosomal protein S7 chloroplastic (AHRD V1 ***- D3WBE1_9BORA)	30S ribosomal protein S7 chloroplastic (AHRD V1 *-*- D3WBE1_9BORA); contains Interpro domain(s) IPR005717 Ribosomal protein S7, bacterial-type	7282.33	6203.6	4725.58	5021.15	7720.75	5682.15	4844.04	4318.62	5440.51	5506.48	5730.49	5342.75	3898.02	3773.41	6493.87	4631.98	5461.9
Solyc01g007690	NA	-	-	-	Conserved protein (AHRD V1 *-*- C7TFZ2_LACRL)	3.01443	1.81729	25.1853	2.08066	2.95627	9.90034	3.45083	2.97971	2.85328	2.22881	3.30906	1.99189	3.30906	2.4073	3.25285	3.52026	4.30241
Solyc01g007720	NA	-	-	-	ORF42f (AHRD V1 *-*- Q32989_PINTH)	32.7109	56.4581	64.0831	20.1644	50.1039	71.4998	61.9164	51.4373	39.9793	11.7578	54.6248	22.7626	26.3049	22.7417	38.2295	50.8539	25.3727
Solyc01g007740	GO:0016491	-	-	Peroxiredoxin (AHRD V1 **-- Q9FE12_PHAVU)	Peroxiredoxin (AHRD V1 **-- Q9FE12_PHAVU); contains Interpro domain(s) IPR000866 Alkyl hydroperoxide reductase/ Thiol specific antioxidant/ Mal allergen	69.0303	84.4624	132.624	151.828	78.6848	103.166	156.012	146.742	107.007	121.36	127.236	145.142	146.28	148.053	147.775	147.417	152.05
Solyc01g007750	NA	-	-	-	Mitochondrial transcription termination factor (Fragment) (AHRD V1 *--- C6FB10_PSEMZ); contains Interpro domain(s) IPR003690 Mitochodrial transcription termination factor-related	358.778	230.174	169.457	236.884	302.456	123.165	147.349	182.651	87.5775	126.774	101.746	202.13	249.043	271.141	259.73	237.689	249.853
Solyc01g007760	GO:0005667;GO:0003700;GO:0003714	-	-	Transcription factor E2F (AHRD V1 **** Q9LEL4_DAUCA)	Transcription factor E2F (AHRD V1 **** Q9LEL4_DAUCA); contains Interpro domain(s) IPR015633 E2F Family	17.6796	19.3046	55.5414	34.6681	27.9042	46.4373	16.3499	24.5207	26.4715	25.5977	52.2081	41.7916	59.9581	44.5623	37.2713	28.2993	46.9373
Solyc01g007770	NA	-	-	-	Genomic DNA chromosome 5 P1 clone MHF15 (AHRD V1 ***- Q9FNI0_ARATH)	34.9202	23.5126	32.6918	59.4067	31.0162	44.9982	59.103	81.7014	101.6	99.5632	97.5645	39.8098	48.4578	44.9847	39.7791	50.6232	48.4345
Solyc01g007780	NA	-	-	-	Receptor expression-enhancing protein 3 (AHRD V1 *--- B6TB01_MAIZE); contains Interpro domain(s) IPR004345 TB2/DP1 and HVA22 related protein	44.3833	41.9568	68.7243	79.2052	52.4491	62.1671	88.9945	111.984	231.843	148.663	224.495	114.295	84.6039	79.5801	73.668	88.4581	95.0492
Solyc01g007790	NA	-	-	-	UPF0554 protein C2orf43 homolog (AHRD V1 **-- CB043_CHICK); contains Interpro domain(s) IPR019363 Protein of unknown function DUF2305	25.3053	26.3056	31.8423	39.014	29.2372	31.8672	41.3464	28.9025	32.842	52.6022	57.5188	47.7122	33.0938	71.2883	32.1499	59.8527	37.0036
Solyc01g007800	NA	-	-	-	Plant-specific domain TIGR01568 family protein (AHRD V1 *--- B6SZV1_MAIZE); contains Interpro domain(s) IPR006458 Protein of unknown function DUF623, plant	6.18798	5.34727	5.12937	4.23061	4.86203	5.1255	5.09153	4.59655	4.59219	4.44502	4.56495	5.42476	5.21801	4.59762	5.20573	6.64321	5.59155
Solyc01g007810	NA	-	-	-	Plant-specific domain TIGR01568 family protein (AHRD V1 *--- B6U9N9_MAIZE); contains Interpro domain(s) IPR006458 Protein of unknown function DUF623, plant	3.7315	3.51992	3.35296	2.94123	3.35574	3.48272	3.62315	3.01313	3.36914	3.33798	3.51242	3.09003	3.51992	2.98534	3.12753	3.06538	3.1095
Solyc01g007840	GO:0003676	-	-	CCR4-NOT transcription complex subunit 7 (AHRD V1 ***- B4FG48_MAIZE)	CCR4-NOT transcription complex subunit 7 (AHRD V1 ***- B4FG48_MAIZE); contains Interpro domain(s) IPR006941 Ribonuclease CAF1	171.757	238.232	254.556	238.187	163.893	221.19	227.659	246.078	135.427	150.772	136.625	276.981	280.713	258.642	262.977	276.727	265.864
Solyc01g007850	NA	-	-	-	Pentatricopeptide repeat-containing protein (AHRD V1 ***- D7MHD4_ARALY); contains Interpro domain(s) IPR002885 Pentatricopeptide repeat	35.3344	57.0575	81.6542	75.423	49.0808	65.6237	56.1466	68.5594	37.0679	53.0233	42.3957	68.9699	56.6716	56.2237	65.6456	57.4506	67.2251
Solyc01g007860	GO:0019787;GO:0043687;GO:0051246	-	-	Ubiquitin-conjugating enzyme family protein-like (AHRD V1 ***- Q3HVN0_SOLTU)	Ubiquitin-conjugating enzyme family protein-like (AHRD V1 ***- Q3HVN0_SOLTU); contains Interpro domain(s) IPR000608 Ubiquitin-conjugating enzyme, E2	665.008	694.096	693.554	525.76	767.237	735.748	653.58	595.685	446.145	481.207	430.077	721.507	561.905	650.784	660.728	621.2	636.969
Solyc01g007870	NA	-	-	-	Cyclin B-like protein (AHRD V1 *-*- Q5U8T5_9SOLA)	78.2232	38.2081	62.0678	12.5954	79.1043	70.9511	70.8807	51.4637	184.288	16.7933	17.2549	20.9674	36.0258	43.7478	44.9102	34.9044	78.3384
Solyc01g007880	GO:0043234;GO:0005515	-	-	MORN repeat protein (AHRD V1 *--- D4V7H0_BACVU)	MORN repeat protein (AHRD V1 *--- D4V7H0_BACVU); contains Interpro domain(s) IPR019746 Tubulin/FtsZ, N-terminal	254.619	306.875	319.481	338.272	188.984	345.528	288.558	415.667	209.432	190.259	217.928	363.957	321.448	297.551	364.764	322.874	303.418
Solyc01g007890	NA	-	-	-	Unknown Protein (AHRD V1)	23.9444	8.58977	9.55346	6.82024	19.1473	7.8641	8.43093	7.04435	8.17472	7.06048	7.91641	8.60776	9.62797	11.7508	7.18321	10.2258	8.58725
Solyc01g007900	GO:0046790;GO:0005515	-	-	Tobamovirus multiplication protein (Fragment) (AHRD V1 ***- B0ZZ80_ARAHY)	Tobamovirus multiplication protein (Fragment) (AHRD V1 ***- B0ZZ80_ARAHY); contains Interpro domain(s) IPR009457 Protein of unknown function DUF1084	455.979	482.219	519.95	600.254	284.494	430	518.176	555.365	422.937	598.015	532.223	691.947	672.238	774.186	643.757	669.101	714.797
Solyc01g007910	GO:0008152	-	-	Succinyl-CoA ligase (AHRD V1 ***- B9RL91_RICCO)	Succinyl-CoA ligase (AHRD V1 ***- B9RL91_RICCO); contains Interpro domain(s) IPR005810 Succinyl-CoA ligase, alpha subunit	1385.63	1539.36	1749.77	1826.2	1029.57	1571.75	1299.94	1774.12	2018.03	2305.6	1869.86	1499.28	1939.41	1701.57	1787.34	1742.1	1615.83
Solyc01g007920	GO:0003824;GO:0008152	-	-	Isochorismatase family protein (AHRD V1 ***- B5IAW4_ACIB4)	Isochorismatase family protein (AHRD V1 ***- B5IAW4_ACIB4); contains Interpro domain(s) IPR000868 Isochorismatase-like	49.5977	54.5484	50.3619	48.2564	59.4369	48.8083	48.7626	64.5417	34.7517	24.0872	30.591	55.8573	73.4777	65.7977	34.7163	40.7114	47.9931
Solyc01g007930	GO:0005488	-	-	Sel1 domain protein repeat-containing protein (AHRD V1 *-*- A5GBQ0_GEOUR)	Sel1 domain protein repeat-containing protein (AHRD V1 *-*- A5GBQ0_GEOUR); contains Interpro domain(s) IPR011990 Tetratricopeptide-like helical	281.222	105.618	155.225	220.897	172.421	130.046	147.511	240.283	178.055	174.278	216.534	223.544	155.059	161.159	236.431	263.834	203.934
Solyc01g007940	GO:0003824;GO:0030170	-	-	Alanine aminotransferase 2 (AHRD V1 **** A8IKE5_SOYBN)	Alanine aminotransferase 2 (AHRD V1 **** A8IKE5_SOYBN); contains Interpro domain(s) IPR004839 Aminotransferase, class I and II	2.3604	15.2724	12.807	7.56417	17.6461	9.00648	8.10981	12.7909	7.72897	8.65149	11.0275	6.27368	8.53391	8.21202	16.2093	27.1188	21.8402
Solyc01g007950	GO:0004601;GO:0006979;GO:0020037;GO:0055114	-	-	Peroxidase 1 (AHRD V1 *-*- B6T173_MAIZE)	Peroxidase 1 (AHRD V1 *-*- B6T173_MAIZE); contains Interpro domain(s) IPR000823 Plant peroxidase	4.18943	4.5013	3.70609	3.67998	4.25027	4.60179	3.13004	4.83407	3.91772	3.49445	3.90844	4.62313	4.20416	6.40011	4.03095	3.8705	3.92926
Solyc01g007960	GO:0004672;GO:0005524;GO:0006468	-	RLK-GNK2:	RLK, Receptor like protein, putative resistance protein with an antifungal domain	RLK, Receptor like protein, putative resistance protein with an antifungal domain	7.4216	10.6097	21.3279	11.9059	10.9223	17.4206	12.151	7.35223	22.0783	31.5295	18.0486	10.6622	8.49761	10.1711	15.094	13.5256	9.74005
Solyc01g007970	GO:0004672;GO:0005524;GO:0006468	-	RLK-GNK2:	RLK, Receptor like protein, putative resistance protein with an antifungal domain	RLK, Receptor like protein, putative resistance protein with an antifungal domain	3.31792	6.242	4.95496	4.32057	4.64031	3.34142	3.25526	4.55059	3.76825	3.53066	2.69361	4.32694	9.33545	5.53856	3.85465	2.25106	3.26141
Solyc01g007980	GO:0004672;GO:0005524;GO:0006468	-	RLK-GNK2:	RLK, Receptor like protein, putative resistance protein with an antifungal domain	RLK, Receptor like protein, putative resistance protein with an antifungal domain	474.375	294.989	140.282	170.311	488.271	194.552	201.662	165	248.491	269.375	162.725	126.365	144.938	213.062	167.902	146.32	131.406
Solyc01g007990	GO:0004672;GO:0005524;GO:0006468	-	RLK-GNK2:	RLK, Receptor like protein, putative resistance protein with an antifungal domain	RLK, Receptor like protein, putative resistance protein with an antifungal domain	105.573	83.7953	105.312	129.236	123.75	80.0567	155.421	192.222	180.844	153.25	180.166	107.403	178.056	140.758	143.354	150.864	146.265
Solyc01g008000	GO:0005525	-	-	ADP-ribosylation factor (AHRD V1 ***- Q76ME3_WHEAT)	ADP-ribosylation factor (AHRD V1 ***- Q76ME3_WHEAT); contains Interpro domain(s) IPR006688 ADP-ribosylation factor	58.5124	59.4175	58.0134	47.7747	70.2137	81.3783	54.566	51.0165	59.0142	50.9808	48.4761	66.3359	71.8289	98.6218	75.691	52.7853	75.2023
Solyc01g008010	NA	-	-	-	Os09g0327550 protein (Fragment) (AHRD V1 *-*- C7J753_ORYSJ); contains Interpro domain(s) IPR003863 Protein of unknown function DUF220	6.42043	6.48687	5.41634	6.56299	7.79787	5.97797	7.30282	7.58023	5.3952	5.56267	4.73776	6.38731	4.74903	5.01789	3.61902	4.46162	5.46347
Solyc01g008020	GO:0005337;GO:0006810;GO:0016020	-	-	Equilibrative nucleoside transporter 1 (AHRD V1 **** Q4W6L4_ORYSJ)	Equilibrative nucleoside transporter 1 (AHRD V1 **** Q4W6L4_ORYSJ); contains Interpro domain(s) IPR002259 Delayed-early response protein/equilibrative nucleoside transporter	138.173	14.0176	11.6887	7.94121	222.25	6.20272	16.301	17.9105	9.15008	4.96576	7.58762	7.10992	8.44589	9.33713	7.15053	7.45422	5.66025
Solyc01g008030	NA	-	-	-	Unknown Protein (AHRD V1)	3.99433	4.69541	5.43829	4.57303	5.60835	4.14079	3.80268	4.38444	4.604	5.40571	4.66051	4.00355	3.74592	4.91308	4.36	5.24845	6.3477
Solyc01g008040	NA	-	-	-	S-locus F-box-like protein a (Fragment) (AHRD V1 ***- B0F0G3_PETIN); contains Interpro domain(s) IPR006527 F-box associated	5.89465	6.86718	6.86119	5.69823	4.36081	4.91289	7.26395	8.84684	6.69912	5.87699	8.65525	7.07245	5.54579	6.25087	6.30304	7.40506	5.83439
Solyc01g008050	NA	-	-	-	Leaf senescence protein-like (AHRD V1 ***- Q67V91_ORYSJ); contains Interpro domain(s) IPR004253 Protein of unknown function DUF231, plant	4.04184	3.54507	3.95699	3.89948	3.36734	4.51039	3.56699	3.33797	3.93536	4.61373	3.3318	3.83478	3.03385	3.05139	3.56117	3.09858	3.14202
Solyc01g008060	GO:0003676;GO:0004523	-	-	Phosphoglycerate mutase (AHRD V1 *--- A4TBN9_MYCGI)	Phosphoglycerate mutase (AHRD V1 *--- A4TBN9_MYCGI); contains Interpro domain(s) IPR002156 Ribonuclease H	36.7701	30.837	63.2196	61.0813	40.6392	26.5341	33.2829	47.3378	28.6892	34.2472	17.1702	41.4293	74.9632	41.074	38.8855	63.2122	60.6775
Solyc01g008070	NA	-	-	-	Alpha/beta superfamily hydrolase (AHRD V1 *--- D0CIF5_9SYNE); contains Interpro domain(s) IPR010765 Protein of unknown function DUF1350	378.66	589.19	707.126	820.934	275.493	623.49	1018.01	901.764	599.467	839.075	672.161	1099.85	892.919	1018.14	819.967	888.596	752.808
Solyc01g008080	GO:0003735;GO:0005622;GO:0005840;GO:0006412	-	-	Ribosomal protein S27 (AHRD V1 ***- Q3HVK9_SOLTU)	Ribosomal protein S27 (AHRD V1 ***- Q3HVK9_SOLTU); contains Interpro domain(s) IPR000592 Ribosomal protein S27e	159.4	112.117	98.5617	50.1766	228.555	121.129	68.1048	54.9576	62.0388	65.786	68.2207	47.5525	43.4311	50.9116	70.6769	89.4474	72.2425
Solyc01g008090	GO:0003735;GO:0005622;GO:0005840;GO:0006412	-	-	Ribosomal protein S27 (AHRD V1 ***- Q3HVK9_SOLTU)	Ribosomal protein S27 (AHRD V1 ***- Q3HVK9_SOLTU); contains Interpro domain(s) IPR000592 Ribosomal protein S27e	1648.58	1414.01	1285.87	1225.22	1542.97	1420.67	1110.65	1402.66	1150.23	1088.2	1354.24	1180.05	1424.44	1302.13	1415.55	1431.09	1506.44
Solyc01g008100	GO:0016757	-	-	Transferase transferring glycosyl groups (AHRD V1 **-* D7MH74_ARALY)	Transferase transferring glycosyl groups (AHRD V1 **-* D7MH74_ARALY)	67.2151	45.4497	41.7242	33.325	52.6586	53.8875	35.2402	31.6316	25.3312	24.9009	24.5589	26.1521	19.0416	30.9782	38.0435	26.1313	29.5952
Solyc01g008110	n/a	CYP51G1	-	Cytochrome P450	Cytochrome P450	204.4	278.455	348.978	316.161	265.563	347.993	324.301	398.732	335.215	345.892	331.291	434.894	336.544	332.117	418.742	421.434	420.683
Solyc01g008120	GO:0005634;GO:0004402	-	-	Histone acetyltransferase (AHRD V1 **** B9HG17_POPTR)	Histone acetyltransferase (AHRD V1 **** B9HG17_POPTR); contains Interpro domain(s) IPR009255 Transcriptional coactivation	456.68	402.823	543.792	624.227	398.454	566.005	498.681	466.29	305.147	361.223	433.081	423.857	516.89	495.219	522.388	437.997	530.895
Solyc01g008130	GO:0007242	-	-	DEP domain-containing protein 1B (AHRD V1 *--- DEP1B_HUMAN)	DEP domain-containing protein 1B (AHRD V1 *--- DEP1B_HUMAN); contains Interpro domain(s) IPR006869 Protein of unknown function DUF547	64.985	33.183	22.7401	19.9277	56.8035	36.9028	33.8521	11.6357	25.2594	20.5412	19.1607	15.1759	11.5395	10.7143	18.9471	11.2493	11.0641
Solyc01g008140	GO:0004672;GO:0005524;GO:0006468	-	-	Receptor kinase (AHRD V1 **** B8XA57_GOSBA)	Receptor kinase (AHRD V1 **** B8XA57_GOSBA); contains Interpro domain(s) IPR002290 Serine/threonine protein kinase	300.836	304.651	392.895	271.353	185.624	314.533	289.2	307.616	203.535	207.139	217.628	289.476	285.016	312.444	261.312	270.917	226.152
Solyc01g008150	NA	-	-	-	Unknown Protein (AHRD V1)	3.74198	8.16791	7.06807	10.5334	10.1178	10.748	16.8797	8.6219	14.8807	12.9198	16.7012	9.14087	14.0088	14.1662	17.9605	13.7894	9.43091
Solyc01g008160	GO:0005488	-	-	Tetratricopeptide repeat-containing protein (AHRD V1 ***- D7L8H9_ARALY)	Tetratricopeptide repeat-containing protein (AHRD V1 ***- D7L8H9_ARALY); contains Interpro domain(s) IPR011990 Tetratricopeptide-like helical	41.4937	79.1117	116.728	104.318	72.7661	92.4272	116.114	111.161	58.2211	90.4357	68.0873	131.838	127.84	120.737	102.671	98.8879	98.9874
Solyc01g008170	GO:0003676;GO:0008270	-	-	Zinc finger CCCH domain-containing protein 17 (AHRD V1 ***- C3H17_ARATH)	Zinc finger CCCH domain-containing protein 17 (AHRD V1 ***- C3H17_ARATH); contains Interpro domain(s) IPR000571 Zinc finger, CCCH-type	288.849	269.585	242.01	280.451	250.894	279.587	249.481	235.825	223.514	209.078	204.751	234.458	285.583	254.704	276.757	292.986	304.16
Solyc01g008180	GO:0003677	-	-	DNA-binding protein (Fragment) (AHRD V1 *--* Q42051_ARATH)	DNA-binding protein (Fragment) (AHRD V1 *--* Q42051_ARATH); contains Interpro domain(s) IPR005516 Remorin, C-terminal region	9.44279	4.87713	4.39343	5.2198	3.59099	7.75902	4.88716	5.4605	7.3274	7.3824	8.33201	6.24392	4.89778	6.51372	4.56607	6.17795	6.41252
Solyc01g008190	NA	-	-	-	Os05g0304100 protein (Fragment) (AHRD V1 *-*- Q0DJB8_ORYSJ)	130.24	175.101	192.185	266.855	93.6964	154.319	206.423	193.186	184.012	177.86	173.305	209.06	226.402	218.431	185.925	203.804	218.469
Solyc01g008200	NA	-	-	-	Os05g0304100 protein (Fragment) (AHRD V1 ***- Q0DJB8_ORYSJ)	19.0314	27.0379	23.2253	37.6846	18.2856	29.5074	44.9946	32.1725	21.7553	29.8761	23.8344	38.1537	28.0193	37.9023	32.5653	26.409	37.1323
Solyc01g008220	NA	-	-	-	Arabinogalactan protein (AHRD V1 ***- B6SST2_MAIZE)	50.4986	60.691	68.3682	46.6457	108.628	75.2878	25.6177	38.3942	486.552	444.454	336.742	34.046	41.2081	23.9808	38.0158	10.7402	39.0987
Solyc01g008230	GO:0003700	-	-	TCP family transcription factor (AHRD V1 *-** A6MCZ2_9ORYZ)	TCP family transcription factor (AHRD V1 *-** A6MCZ2_9ORYZ); contains Interpro domain(s) IPR005333 Transcription factor, TCP	220.483	98.6308	154.127	130.229	230.619	149.908	149.828	163.156	130.275	147.428	158.647	162.19	130.477	142.824	150.489	176.206	140.335
Solyc01g008240	GO:0016021	-	-	Solute carrier family 2, facilitated glucose transporter member 3 (AHRD V1 ***- GTR3_BOVIN)	Solute carrier family 2, facilitated glucose transporter member 3 (AHRD V1 ***- GTR3_BOVIN); contains Interpro domain(s) IPR003663 Sugar/inositol transporter	3.75433	7.4123	3.8197	3.11705	4.55296	3.93115	4.12502	3.08677	4.22566	3.40008	3.61401	3.2967	2.83362	4.04659	3.91551	4.20852	3.77716
Solyc01g008250	GO:0045454	-	-	Thioredoxin X (AHRD V1 ***- B6T9S0_MAIZE)	Thioredoxin X (AHRD V1 ***- B6T9S0_MAIZE); contains Interpro domain(s) IPR015467 Thioredoxin, core	13.4757	17.8817	27.9903	37.6034	26.9515	13.3806	17.292	22.8716	14.6962	15.9631	11.9389	22.0602	20.2723	20.4328	19.5196	17.3083	16.3201
Solyc01g008260	NA	-	-	-	E2F-associated phosphoprotein (AHRD V1 ***- Q0P5M4_BOVIN); contains Interpro domain(s) IPR019370 E2F-associated phosphoprotein, C-terminal	86.6873	68.2655	37.9101	52.8487	42.7311	51.6409	72.0156	32.7734	24.5572	28.5038	44.0176	57.4186	58.5068	49.1831	35.8111	45.6019	38.2204
Solyc01g008270	GO:0006457;GO:0016272;GO:0051082	-	-	Prefoldin subunit 5 (AHRD V1 ***- B6TVU2_MAIZE)	Prefoldin subunit 5 (AHRD V1 ***- B6TVU2_MAIZE); contains Interpro domain(s) IPR011599 Prefoldin alpha subunit	423.644	659.925	696.755	583.098	444.474	809.074	426.01	609.064	617.351	648.883	580.178	789.301	865.678	615.373	821.745	834.619	823.006
Solyc01g008280	GO:0019211	-	-	Serine/threonine-protein phosphatase 2A activator 2 (AHRD V1 **** B6TQY2_MAIZE)	Serine/threonine-protein phosphatase 2A activator 2 (AHRD V1 **** B6TQY2_MAIZE); contains Interpro domain(s) IPR004327 Phosphotyrosyl phosphatase activator, PTPA	215.44	247.664	113.981	209.783	179.04	173.036	155.561	174.261	92.113	91.8711	141.943	237.42	194.309	207.371	171.399	180.036	209.188
Solyc01g008290	GO:0004152;GO:0006222	-	-	Dihydroorotate dehydrogenase (AHRD V1 ***- B6U892_MAIZE)	Dihydroorotate dehydrogenase (AHRD V1 ***- B6U892_MAIZE); contains Interpro domain(s) IPR005719 Dihydroorotate dehydrogenase, class 2	20.7873	20.3287	15.3307	49.6569	35.0934	4.7201	16.4592	16.4957	24.2231	12.3102	18.4172	17.4338	17.9473	20.0645	21.3287	13.4015	26.3534
Solyc01g008300	GO:0016747	-	-	Hydroxycinnamoyl CoA shikimate/quinate hydroxycinnamoyltransferase-like protein (AHRD V1 **-* B9IAS9_POPTR)	Hydroxycinnamoyl CoA shikimate/quinate hydroxycinnamoyltransferase-like protein (AHRD V1 **-* B9IAS9_POPTR); contains Interpro domain(s) IPR003480 Transferase	15.7937	17.4548	19.1133	10.6129	12.3228	19.6631	17.2535	9.20667	12.0503	13.3633	12.4274	12.4656	11.5665	9.75746	12.6209	15.8311	8.95822
Solyc01g008310	GO:0003723;GO:0004826;GO:0006412	-	-	Phenylalanyl-tRNA synthetase beta chain (AHRD V1 **** B6SHI1_MAIZE)	Phenylalanyl-tRNA synthetase beta chain (AHRD V1 **** B6SHI1_MAIZE); contains Interpro domain(s) IPR004531 Phenylalanyl-tRNA synthetase, class IIc, beta subunit, archae/euk cytosolic	599.945	516.351	553.845	480.434	554.921	507.098	531.9	407.697	320.419	347.145	370.751	376.27	471.296	386.549	453.714	578.05	571.787
Solyc01g008320	GO:0046872	-	-	DDHD domain containing 1 (AHRD V1 *--- Q3ZAU5_RAT)	DDHD domain containing 1 (AHRD V1 *--- Q3ZAU5_RAT); contains Interpro domain(s) IPR004177 DDHD	2521.54	2889.71	2722.64	3480.71	1774.62	2822.49	3196.81	2970.85	3273.8	3370.6	3195	3786.06	4214.1	3735.96	3763.09	3558.18	3562.97
Solyc01g008330	GO:0003824;GO:0005524	-	-	Acetyl-CoA carboxylase biotin carboxylase (AHRD V1 ***- B4VQU4_9CYAN)	Acetyl-CoA carboxylase biotin carboxylase (AHRD V1 ***- B4VQU4_9CYAN); contains Interpro domain(s) IPR004549 Acetyl-CoA carboxylase, biotin carboxylase	100.753	119.993	128.655	164.014	83.3538	117.78	106.884	172.499	106.121	149.118	171.099	222.31	186.416	174.581	216.243	132.871	148.381
Solyc01g008340	GO:0003735;GO:0005622;GO:0005840;GO:0006412	-	-	50S ribosomal protein L19 (AHRD V1 *-*- B6T8M1_MAIZE)	50S ribosomal protein L19 (AHRD V1 *-*- B6T8M1_MAIZE); contains Interpro domain(s) IPR001857 Ribosomal protein L19	32.7109	41.5968	41.0363	19.0886	25.8779	36.7147	35.8518	36.0358	40.6615	35.5307	38.3471	56.7564	45.4079	59.8159	45.8797	49.401	38.7375
Solyc01g008350	NA	-	-	-	DNAJ heat shock N-terminal domain-containing protein-like (AHRD V1 ***- Q5QMD6_ORYSJ)	4.60835	5.10692	5.51476	5.85708	4.45256	6.65882	5.21106	4.48192	3.8918	5.23832	5.65473	5.18536	6.18176	6.84748	6.45767	7.68642	5.43274
Solyc01g008360	GO:0000166	-	-	Pre-mRNA branch site p14-like protein (AHRD V1 **-- B6T0W0_MAIZE)	Pre-mRNA branch site p14-like protein (AHRD V1 **-- B6T0W0_MAIZE); contains Interpro domain(s) IPR012677 Nucleotide-binding, alpha-beta plait	24.5879	9.94554	13.6245	33.0161	10.6604	24.9826	27.347	35.7402	14.4663	21.1058	18.9604	24.4387	28.3299	24.3181	40.1235	25.0179	23.5172
Solyc01g008370	GO:0004175;GO:0005515	-	-	26S proteasome regulatory subunit (AHRD V1 ***- A8J8V5_CHLRE)	26S proteasome regulatory subunit (AHRD V1 ***- A8J8V5_CHLRE); contains Interpro domain(s) IPR000555 Mov34/MPN/PAD-1	773.4	651.003	723.314	955.665	713.519	764.503	827.495	581.27	811.038	670.459	1091.99	991.714	943.223	1609.91	1347.67	1426.84	944.543
Solyc01g008390	GO:0005515	-	RLP:	LRR receptor-like serine/threonine-protein kinase, RLP	LRR receptor-like serine/threonine-protein kinase, RLP	3.35946	3.3299	3.02915	3.63199	4.06273	4.06695	3.56262	3.06064	3.72205	3.37926	3.25623	2.90373	3.16142	3.88448	3.16857	3.44915	3.61614
Solyc01g008410	GO:0005515	-	RLP:	LRR receptor-like serine/threonine-protein kinase, RLP	LRR receptor-like serine/threonine-protein kinase, RLP	2.98595	3.01577	3.2291	3.95573	2.93908	3.56088	4.31546	3.25766	3.2743	3.48058	2.80806	3.29061	3.90149	4.52402	2.99601	3.0652	3.30257
Solyc01g008420	GO:0006855;GO:0015238;GO:0015297;GO:0016020	-	-	Mate efflux family protein (AHRD V1 **-- D7KHQ9_ARALY)	Mate efflux family protein (AHRD V1 **-- D7KHQ9_ARALY); contains Interpro domain(s) IPR002528 Multi antimicrobial extrusion protein MatE	27.1875	14.354	12.4684	8.93466	28.7152	14.228	13.569	9.94901	12.5827	13.3598	11.1667	10.4762	9.40234	29.3851	22.7211	14.3628	14.576
Solyc01g008430	NA	-	-	-	Unknown Protein (AHRD V1)	5.47031	3.5416	4.51048	5.55911	6.58368	4.06651	4.1832	4.88751	5.64899	3.4544	2.88065	3.65881	4.31562	5.73521	4.06979	6.65508	5.25496
Solyc01g008440	GO:0004683;GO:0005509	-	-	Calcium-dependent protein kinase 8 (AHRD V1 **** Q6KC54_NICPL)	Calcium-dependent protein kinase 8 (AHRD V1 **** Q6KC54_NICPL); contains Interpro domain(s) IPR002290 Serine/threonine protein kinase	3.61243	6.02576	7.64791	7.20358	3.83845	4.71699	8.11256	8.10981	3.66187	7.18408	5.50888	6.08061	7.71848	7.88191	4.21209	3.52937	6.23144
Solyc01g008450	NA	-	-	-	Unknown Protein (AHRD V1)	4.56488	5.06972	4.50031	4.10815	3.51706	4.26713	3.28277	4.56858	3.62752	3.64323	4.11379	4.0597	4.91609	4.67386	3.49974	3.57637	3.87681
Solyc01g008460	GO:0009055;GO:0051537	-	-	2Fe-2S ferredoxin (AHRD V1 **-- B6U5I8_MAIZE)	2Fe-2S ferredoxin (AHRD V1 **-- B6U5I8_MAIZE); contains Interpro domain(s) IPR001041 Ferredoxin	109.38	112.303	89.9463	117.297	78.8857	89.3409	91.214	138.142	116.092	122.734	93.3326	116.416	130.239	119.625	116.929	145.162	144.163
Solyc01g008470	GO:0008565;GO:0015031;GO:0016021	-	-	Non-selective cation channel-2 family (AHRD V1 **-- C1N231_MICPS)	Non-selective cation channel-2 family (AHRD V1 **-- C1N231_MICPS); contains Interpro domain(s) IPR004728 Translocation protein Sec62	13.7333	12.7786	11.3971	9.05841	14.9823	11.1416	13.145	17.175	12.7782	11.7615	13.0776	17.2001	10.5425	14.987	14.5477	18.5325	22.6639
Solyc01g008480	NA	-	-	-	Pentatricopeptide repeat-containing protein (AHRD V1 ***- D7MTZ6_ARALY); contains Interpro domain(s) IPR002885 Pentatricopeptide repeat	19.1619	11.3802	37.241	24.8333	13.683	25.9115	14.7847	29.3405	8.6069	12.7522	11.0221	32.8776	33.9147	23.5737	26.0123	24.6399	28.1549
Solyc01g008490	GO:0003677;GO:0016602	-	-	Nuclear transcription factor Y subunit A-1 (AHRD V1 *-** B6TAR1_MAIZE)	Nuclear transcription factor Y subunit A-1 (AHRD V1 *-** B6TAR1_MAIZE); contains Interpro domain(s) IPR001289 CCAAT-binding transcription factor, subunit B	221.833	299.166	199.687	281.458	286.041	159.5	211.187	281.604	203.25	157.521	218.791	423.354	257.854	349.364	234.521	265.021	337.041
Solyc01g008500	GO:0005515;GO:0004674;GO:0006468	-	-	Receptor serine/threonine kinase (AHRD V1 **** O49202_ORYSJ)	Receptor serine/threonine kinase (AHRD V1 **** O49202_ORYSJ); contains Interpro domain(s) IPR002290 Serine/threonine protein kinase	4.63623	4.60699	4.16663	5.07648	4.71023	4.78384	4.31484	4.86041	5.65727	6.01006	4.53061	5.22122	3.96214	4.86043	4.01805	4.81458	5.54984
Solyc01g008510	NA	-	-	-	Photosystem II 5 kDa protein, chloroplastic (AHRD V1 *-*- PST2_GOSHI)	5.37281	18.6107	30.651	25.0817	6.51933	15.3042	25.6718	15.643	20.8263	22.2488	13.8831	17.0254	17.1803	15.3223	15.0649	9.83931	10.9009
Solyc01g008520	NA	-	-	-	DNA repair protein XRCC2 (AHRD V1 ***- XRCC2_HUMAN)	189.646	54.4373	71.2706	82.6039	66.2706	56.3956	22.3263	133.552	63.7289	72.0414	58.7081	22.7626	32.2528	130.229	56.4581	77.3331	103.469
Solyc01g008530	GO:0003824;GO:0005488;GO:0008152	-	-	Cinnamoyl CoA reductase-like protein (AHRD V1 ***- B9HNY0_POPTR)	Cinnamoyl CoA reductase-like protein (AHRD V1 ***- B9HNY0_POPTR); contains Interpro domain(s) IPR016040 NAD(P)-binding domain	9.81577	5.49036	4.38379	5.97228	13.4519	5.29753	4.2127	13.1518	3.16927	3.29653	5.67091	4.92137	3.18955	11.8666	4.15273	7.09451	10.6793
Solyc01g008540	GO:0003824;GO:0005488;GO:0008152	-	-	Cinnamoyl CoA reductase-like protein (AHRD V1 ***- B9HNY0_POPTR)	Cinnamoyl CoA reductase-like protein (AHRD V1 ***- B9HNY0_POPTR); contains Interpro domain(s) IPR016040 NAD(P)-binding domain	2.4073	5.79865	17.7995	2.79237	7.57843	76.8676	36.7921	17.7932	7.19209	6.54423	7.09223	2.95776	3.70171	3.169	3.56537	3.24383	3.34049
Solyc01g008550	GO:0003824;GO:0005488;GO:0008152	-	-	Cinnamoyl CoA reductase-like protein (AHRD V1 ***- B9HNY0_POPTR)	Cinnamoyl CoA reductase-like protein (AHRD V1 ***- B9HNY0_POPTR); contains Interpro domain(s) IPR016040 NAD(P)-binding domain	13.9922	10.5305	8.47012	7.24605	57.3485	13.9348	15.2632	22.0086	13.4007	5.45076	7.22305	5.65243	6.99338	6.92197	6.2686	4.10426	6.08058
Solyc01g008560	GO:0003951;GO:0008152	-	-	NAD kinase 1 (AHRD V1 **** B6SWV6_MAIZE)	NAD kinase 1 (AHRD V1 **** B6SWV6_MAIZE); contains Interpro domain(s) IPR002504 ATP-NAD/AcoX kinase	295.239	469.849	341.971	663.529	450.076	543.38	673.952	548.736	922.733	1064.19	1048.01	436.112	347.443	406.613	570.419	327.591	400.946
Solyc01g008570	GO:0006468	-	-	Receptor-like protein kinase (AHRD V1 ***- Q9M577_ORYSA)	Receptor-like protein kinase (AHRD V1 ***- Q9M577_ORYSA); contains Interpro domain(s) IPR002290 Serine/threonine protein kinase	2.97539	4.02713	2.67697	2.62586	3.16866	2.66099	3.21928	2.77623	3.06759	3.05875	3.00162	2.78079	2.70737	3.09561	3.05018	2.86195	3.29079
Solyc01g008580	GO:0016020;GO:0030001;GO:0046873	-	-	Zinc transporter protein (AHRD V1 ***- D5LMF9_9FABA)	Zinc transporter protein (AHRD V1 ***- D5LMF9_9FABA); contains Interpro domain(s) IPR003689 Zinc/iron permease	4.07392	3.37458	4.27048	3.85533	3.41856	4.44561	2.66687	3.34003	2.61662	3.0427	3.42507	3.52415	2.86231	3.42464	3.10606	3.34003	3.69144
Solyc01g008590	GO:0016020;GO:0030001;GO:0046873	-	-	Zinc transporter protein (AHRD V1 *-*- C0L438_9MAGN)	Zinc transporter protein (AHRD V1 *-*- C0L438_9MAGN); contains Interpro domain(s) IPR003689 Zinc/iron permease	3.37911	3.60183	3.44527	3.43529	3.65583	4.91198	3.86455	3.49714	3.5755	4.07105	4.27111	3.65771	3.01068	3.61409	4.16015	3.96113	4.08994
Solyc01g008600	GO:0000166	-	-	Zinc finger CCCH domain-containing protein 53 (AHRD V1 ***- C3H53_ORYSJ)	Zinc finger CCCH domain-containing protein 53 (AHRD V1 ***- C3H53_ORYSJ); contains Interpro domain(s) IPR000571 Zinc finger, CCCH-type	142.078	104.523	84.9537	141.776	217.072	115.457	106.427	193.363	90.6493	74.4523	84.2007	148.782	167.792	121.48	121.106	114.594	158.026
Solyc01g008610	GO:0003824;GO:0005975;GO:0043169	-	-	Beta-1 3-glucanase (AHRD V1 ***- Q9SYX6_TOBAC)	Beta-1 3-glucanase (AHRD V1 ***- Q9SYX6_TOBAC); contains Interpro domain(s) IPR000490 Glycoside hydrolase, family 17	3.10196	4.22506	3.67673	4.44845	3.84428	4.26478	3.70518	4.16227	3.77032	3.68152	3.28352	3.69746	3.31728	3.95108	4.05502	4.24493	3.25371
Solyc01g008620	GO:0003824;GO:0005975;GO:0043169	-	-	Beta-1 3-glucanase (AHRD V1 ***- Q9SYX6_TOBAC)	Beta-1 3-glucanase (AHRD V1 ***- Q9SYX6_TOBAC); contains Interpro domain(s) IPR000490 Glycoside hydrolase, family 17	4.3464	5.22333	45.8951	26.0108	4.38899	43.9701	8.78074	17.2858	4.24233	4.98179	4.19533	11.5108	66.3275	55.4789	8.3175	4.90918	6.53187
Solyc01g008640	GO:0004497;GO:0005506;GO:0020037;GO:0055114	CYP71D186	-	Cytochrome P450	Cytochrome P450	4.18397	3.57142	3.32284	4.53316	3.65651	3.62963	4.24048	4.49571	2.76331	3.91118	5.23881	3.5018	4.16416	4.00477	3.79409	3.82622	3.78514
Solyc01g008650	GO:0004497;GO:0005506;GO:0020037	CYP71D185	-	Cytochrome P450	Cytochrome P450	5.12602	4.29469	5.36727	3.12026	3.47064	3.18445	4.2977	4.36283	3.44241	4.01196	4.69354	3.14364	2.95662	3.87204	4.44698	5.93951	4.24405
Solyc01g008660	NA	-	-	-	F-box family protein (AHRD V1 ***- B9HCS6_POPTR); contains Interpro domain(s) IPR001810 Cyclin-like F-box	72.2751	36.1422	25.8304	49.8474	30.5549	23.8946	26.3409	29.4396	22.3615	30.9941	30.0785	51.7706	46.5721	56.1364	46.802	60.3005	44.8298
Solyc01g008670	n/a	CYP71D184	-	Cytochrome P450	Cytochrome P450	3.65289	3.07471	3.71665	4.7489	4.16581	3.74368	5.21088	4.75936	3.52026	3.90006	3.58679	4.46708	3.18942	3.90006	4.79516	4.33737	4.57788
Solyc01g008680	NA	-	-	-	S2 self-incompatibility locus-linked pollen 3.2 protein (AHRD V1 ***- Q7XAE8_PETIN)	16.6401	44.2583	88.0861	138.65	11.4369	49.8361	121.465	190.313	121.724	113.182	119.061	202.598	158.587	181.363	143.402	130.431	133.499
Solyc01g008690	GO:0005458;GO:0005515	-	-	GDP-mannose transporter (AHRD V1 **** B2VUF6_PYRTR)	GDP-mannose transporter (AHRD V1 **** B2VUF6_PYRTR)	4.57765	4.0154	5.14117	4.33455	4.14372	7.77625	3.3726	7.4668	8.54739	4.37439	2.6615	4.80501	7.56025	8.02017	3.60596	3.49559	4.54758
Solyc01g008700	NA	-	-	-	cDNA clone 001-102-C05 full insert sequence (AHRD V1 **-- B7E7M9_ORYSJ)	178.194	851.551	809.481	353.125	109.208	780.529	621.602	340.854	202.83	276.019	238.032	537.19	442.118	619.995	391.749	451.151	402.497
Solyc01g008710	GO:0003824;GO:0005975;GO:0043169	-	-	Mannan endo-1 4-beta-mannosidase (AHRD V1 ***- D2S259_HALTV)	Mannan endo-1 4-beta-mannosidase (AHRD V1 ***- D2S259_HALTV); contains Interpro domain(s) IPR018087 Glycoside hydrolase, family 5, conserved site IPR013781 Glycoside hydrolase, subgroup, catalytic core	7.13236	355.279	1358.87	335.222	4.98278	953.45	1019.13	284.465	249.6	402.061	365.522	170.079	83.6139	428.541	115.48	23.2729	47.6955
Solyc01g008720	GO:0003824;GO:0005975;GO:0043169	-	-	Mannan endo-1 4-beta-mannosidase (AHRD V1 ***- A8FDC6_BACP2)	Mannan endo-1 4-beta-mannosidase (AHRD V1 ***- A8FDC6_BACP2); contains Interpro domain(s) IPR001547 Glycoside hydrolase, family 5	3.67994	5.27445	6.46303	5.06588	3.98931	5.60414	7.77026	4.38966	5.89087	6.9907	5.01286	4.68338	5.97244	5.88102	4.4144	2.89189	3.98145
Solyc01g008730	GO:0003700;GO:0005634;GO:0006355;GO:0043565;GO:0046983	-	-	BZIP transcription factor (AHRD V1 **** Q9SQK1_TOBAC)	BZIP transcription factor (AHRD V1 **** Q9SQK1_TOBAC); contains Interpro domain(s) IPR011616 bZIP transcription factor, bZIP-1	594.018	654.559	819.954	788.689	403.212	739.693	717.009	890.496	619.44	638.479	530.82	733.495	557.085	683.398	618.282	593.101	754.75
Solyc01g008740	GO:0004683;GO:0006468	-	-	Calcium-dependent protein kinase 17 (AHRD V1 **** Q6KC53_NICPL)	Calcium-dependent protein kinase 17 (AHRD V1 **** Q6KC53_NICPL); contains Interpro domain(s) IPR002290 Serine/threonine protein kinase	3.90652	3.60292	6.23499	3.0996	4.56161	5.11247	5.0056	5.31197	4.24093	3.89696	6.19469	5.28864	5.33	5.46314	4.73072	8.88103	4.83919
Solyc01g008760	NA	-	-	-	Genomic DNA chromosome 5 P1 clone MUB3 (AHRD V1 *-*- Q9FLF2_ARATH)	32.2753	19.3863	20.6368	20.8565	19.6592	21.8318	17.9731	29.1132	16.644	11.6018	14.9815	36.6241	36.5759	22.52	44.009	47.1456	22.7499
Solyc01g008770	GO:0005100;GO:0035091;GO:0005622	-	-	Rho GTPase activating protein 12 (AHRD V1 *--* Q6P4P5_DANRE)	Rho GTPase activating protein 12 (AHRD V1 *--* Q6P4P5_DANRE); contains Interpro domain(s) IPR000198 RhoGAP	382.486	366.39	349.019	304.793	354.396	288.813	304.396	289.941	287.455	238.91	263.469	291.796	302.028	332.403	248.868	293.946	347.901
Solyc01g008780	NA	-	-	-	Phospholipase A22 (AHRD V1 ***- B9SJ74_RICCO); contains Interpro domain(s) IPR016090 Phospholipase A2	57.0833	44.3027	51.6756	73.051	54.4211	55.4199	66.1831	70.639	43.976	50.0618	48.5489	78.1249	79.7717	86.0479	61.6804	96.2678	79.1575
Solyc01g008790	GO:0016788	-	-	Phosphoesterase family protein (AHRD V1 ***- D7LEV5_ARALY)	Phosphoesterase family protein (AHRD V1 ***- D7LEV5_ARALY); contains Interpro domain(s) IPR007312 Phosphoesterase	3.01443	19.3046	60.7498	45.5832	16.5636	3.54923	9.11318	13.713	33.335	20.2267	18.2649	17.7398	27.2615	15.8109	9.37152	10.799	3.8841
Solyc01g008800	GO:0004888;GO:0007165;GO:0031224;GO:0045087	-	TNL:	Tir-nbs-lrr, resistance protein	Tir-nbs-lrr, resistance protein	55.3418	44.5778	61.0824	55.3014	68.2808	58.6859	67.1039	37.2855	71.7278	83.7866	66.3541	50.6818	36.0067	35.682	34.8875	31.4457	35.2742
Solyc01g008810	GO:0008270	-	-	Zinc finger family protein (AHRD V1 **-- D7LZ79_ARALY)	Zinc finger family protein (AHRD V1 **-- D7LZ79_ARALY); contains Interpro domain(s) IPR018957 Zinc finger, C3HC4 RING-type	48.8098	49.2422	47.6001	59.8918	35.8042	46.1261	43.4458	47.5352	40.7613	51.8774	41.5809	44.7874	46.247	37.1937	72.987	66.5068	53.1031
Solyc01g008820	GO:0004190;GO:0016021	-	-	Signal peptide peptidase family protein (AHRD V1 ***- D7LQE4_ARALY)	Signal peptide peptidase family protein (AHRD V1 ***- D7LQE4_ARALY); contains Interpro domain(s) IPR007369 Peptidase A22B, signal peptide peptidase	634.235	900.893	1105.3	1102.26	732.351	1109.97	968.299	1014.29	1084.23	979.161	849.745	1068.32	1195.88	1253.44	1126.35	1013.85	1190.92
Solyc01g008830	GO:0016491	-	-	L-ascorbate oxidase (AHRD V1 ***- B9HQ45_POPTR)	L-ascorbate oxidase (AHRD V1 ***- B9HQ45_POPTR); contains Interpro domain(s) IPR017760 L-ascorbate oxidase, plants	3.26585	4.89915	4.43428	4.15196	3.72895	4.73161	7.0528	3.97236	6.13251	4.34553	4.39087	2.72891	3.59881	3.17545	3.7591	3.44731	3.79943
Solyc01g008840	GO:0003714	-	-	COP9 signalosome complex subunit 2 (AHRD V1 ***- B6TIW9_MAIZE)	COP9 signalosome complex subunit 2 (AHRD V1 ***- B6TIW9_MAIZE); contains Interpro domain(s) IPR013143 PCI/PINT associated module	1015.63	1063.28	1074.31	1515.28	955.778	1165.68	1168.72	1210.64	997.148	999.65	956.018	1302.91	1298.54	1200.78	1235.98	1399.64	1414.69
Solyc01g008850	GO:0004672;GO:0005524;GO:0006468	-	-	CBL-interacting protein kinase 18 (AHRD V1 ***- C4P7W7_VITVI)	CBL-interacting protein kinase 18 (AHRD V1 ***- C4P7W7_VITVI); contains Interpro domain(s) IPR002290 Serine/threonine protein kinase	2882.34	3408	4016.42	3121.41	2503.07	5192.17	4442.28	4484.27	4414.09	4498.28	5748.9	3418.33	3762.73	3336.41	4668.12	3280.96	3905.35
Solyc01g008860	GO:0004674;GO:0006468	-	-	ATP binding / serine-threonine kinase (AHRD V1 **** C5DB71_VITVI)	ATP binding / serine-threonine kinase (AHRD V1 **** C5DB71_VITVI); contains Interpro domain(s) IPR002290 Serine/threonine protein kinase	2.91413	5.15099	3.73506	3.59917	3.6735	3.96843	3.84857	3.54547	4.81525	4.0642	6.11918	3.75368	4.30217	3.97999	3.97018	4.20086	3.1584
Solyc01g008870	GO:0004674;GO:0006468	-	-	ATP binding / serine-threonine kinase (AHRD V1 **** C5DB71_VITVI)	ATP binding / serine-threonine kinase (AHRD V1 **** C5DB71_VITVI); contains Interpro domain(s) IPR002290 Serine/threonine protein kinase	4.723	5.26431	4.28058	4.6996	4.70835	3.72362	5.84629	3.54467	4.16512	5.79753	4.86132	4.87136	4.24964	5.59352	3.225	3.81701	4.7226
Solyc01g008880	GO:0003700;GO:0006355	-	-	Ethylene responsive transcription factor 1b (AHRD V1 *-*- C0J9I8_9ROSA)	Ethylene responsive transcription factor 1b (AHRD V1 *-*- C0J9I8_9ROSA); contains Interpro domain(s) IPR001471 Pathogenesis-related transcriptional factor and ERF, DNA-binding	3.37917	3.20342	3.00418	3.07075	3.40622	4.83357	3.17159	3.18521	2.85328	3.47446	3.55357	3.2763	3.58793	3.30356	2.87854	2.98652	3.97869
Solyc01g008890	GO:0003700;GO:0006355	-	-	Ethylene responsive transcription factor 2a (AHRD V1 *-*- C0J9I7_9ROSA)	Ethylene responsive transcription factor 2a (AHRD V1 *-*- C0J9I7_9ROSA); contains Interpro domain(s) IPR001471 Pathogenesis-related transcriptional factor and ERF, DNA-binding	179.06	156.494	173.351	191.649	253.25	95.9861	163.471	200.522	129.041	132.022	114.383	225.22	164.368	163.166	207.422	162.637	182.472
Solyc01g008900	GO:0003824;GO:0008152;GO:0030170	-	-	Genomic DNA chromosome 3 P1 clone MJL14 (AHRD V1 **-- Q9LJG2_ARATH)	Genomic DNA chromosome 3 P1 clone MJL14 (AHRD V1 **-- Q9LJG2_ARATH); contains Interpro domain(s) IPR001926 Pyridoxal phosphate-dependent enzyme, beta subunit	26.5756	27.3362	32.0217	19.1295	21.2298	22.2573	17.9804	14.5311	26.2204	11.1616	11.5615	18.7088	18.0328	13.7678	18.6631	18.4237	13.4259
Solyc01g008910	GO:0003700	-	-	Scarecrow transcription factor family protein (AHRD V1 **-* D7MIP9_ARALY)	Scarecrow transcription factor family protein (AHRD V1 **-* D7MIP9_ARALY); contains Interpro domain(s) IPR005202 GRAS transcription factor	15.9046	33.6541	36.426	44.2851	13.8393	27.4561	31.9116	35.0831	31.7968	32.1788	32.0041	42.9571	39.1859	45.2348	37.8124	42.5434	41.3966
Solyc01g008920	GO:0003854;GO:0006694	-	-	NAD dependent epimerase/dehydratase family protein expressed (AHRD V1 **-- Q10L97_ORYSJ)	NAD dependent epimerase/dehydratase family protein expressed (AHRD V1 **-- Q10L97_ORYSJ); contains Interpro domain(s) IPR013120 Male sterility, NAD-binding	5.79175	8.24281	2.83247	2.82581	5.90544	3.65263	15.112	7.40316	8.48842	5.57668	9.11608	5.30161	6.64342	5.02398	4.6167	5.36171	7.37845
Solyc01g008930	GO:0010024;GO:0016636;GO:0050897;GO:0055114	-	-	Phycoerythrobilin ferredoxin oxidoreductase (AHRD V1 **** Q6E5A3_MAIZE)	Phycoerythrobilin ferredoxin oxidoreductase (AHRD V1 **** Q6E5A3_MAIZE); contains Interpro domain(s) IPR009249 Ferredoxin-dependent bilin reductase	14.4925	28.4178	9.54175	15.2468	22.3953	11.1905	14.8196	20.4133	20.6548	7.1718	15.359	13.3779	15.1545	15.8109	15.6862	18.3001	9.6159
Solyc01g008940	NA	-	-	-	Anther protein (AHRD V1 ***- Q8RX90_TOBAC)	7.50039	6.36739	7.65804	6.85163	24.5484	7.06939	8.89461	7.08679	8.66579	10.3019	8.5423	8.13133	7.38339	7.63497	7.79389	7.55541	10.6835
Solyc01g008950	GO:0005509	-	-	Calmodulin 5/6/7/8-like protein (AHRD V1 ***- Q3HVL6_SOLTU)	Calmodulin 5/6/7/8-like protein (AHRD V1 ***- Q3HVL6_SOLTU); contains Interpro domain(s) IPR011992 EF-Hand type	202.623	236.394	237.828	230.634	303.583	266.715	284.888	248.336	177.92	161.707	210.675	271.496	207.665	288.657	272.964	193.706	254.48
Solyc01g008960	GO:0003676;GO:0019899	-	-	Argonaute 4-like protein (AHRD V1 ***- D5FQ91_PELHO)	Argonaute 4-like protein (AHRD V1 ***- D5FQ91_PELHO); contains Interpro domain(s) IPR003165 Stem cell self-renewal protein Piwi	273.186	241.146	256.531	193.403	334.651	258.588	162.51	161.715	104.809	113.712	99.3436	166.214	120.19	137.073	166.249	171.733	161.825
Solyc01g008970	GO:0000166	-	-	Heterogeneous nuclear ribonucleoprotein A3-like protein 2 (AHRD V1 *--- B6TV58_MAIZE)	Heterogeneous nuclear ribonucleoprotein A3-like protein 2 (AHRD V1 *--- B6TV58_MAIZE); contains Interpro domain(s) IPR000504 RNA recognition motif, RNP-1	141.496	188.179	184.664	159.01	175.244	148.54	109.487	135.416	92.2706	128.525	102.382	124.136	128.464	133.154	130.495	158.738	175.461
Solyc01g008980	GO:0003700;GO:0005634;GO:0006355;GO:0043565;GO:0046983	-	-	BZIP transcription factor (AHRD V1 **-- Q32WR6_MALDO)	BZIP transcription factor (AHRD V1 **-- Q32WR6_MALDO); contains Interpro domain(s) IPR011616 bZIP transcription factor, bZIP-1	4.99073	9.70243	5.8585	5.79863	4.65851	7.13438	8.34015	4.98055	5.4418	4.1138	4.64906	6.56223	5.50701	5.32594	5.53473	5.94586	4.64906
Solyc01g008990	GO:0005515	-	-	THO complex subunit 7 homolog (AHRD V1 ***- B5XFL3_SALSA)	THO complex subunit 7 homolog (AHRD V1 ***- B5XFL3_SALSA); contains Interpro domain(s) IPR018018 Tho complex subunit 7	78.0924	140.58	147.665	107.215	91.5815	153.126	163.079	155.695	86.8048	112.451	146.406	253.553	155.32	188.94	188.712	196.995	200.277
Solyc01g009000	GO:0005515;GO:0008270	-	-	RING finger protein 6 (AHRD V1 *--- RNF6_HUMAN)	RING finger protein 6 (AHRD V1 *--- RNF6_HUMAN); contains Interpro domain(s) IPR018957 Zinc finger, C3HC4 RING-type	587.94	545.202	550.82	503.293	634.319	544.886	493.734	572.199	472.086	423.549	477.61	641.54	641.06	587.362	608.532	624.391	565.507
Solyc01g009010	GO:0016114	-	-	4-diphosphocytidyl-2-C-methyl-D-erythritol kinase (AHRD V1 ***- A4USB3_NICBE)	4-diphosphocytidyl-2-C-methyl-D-erythritol kinase (AHRD V1 ***- A4USB3_NICBE); contains Interpro domain(s) IPR004424 4-diphosphocytidyl-2C-methyl-D-erythritol kinase	384.309	602.184	1033.19	979.032	331.525	700.025	1111.18	766.789	474.896	664.043	549.64	691.92	708.113	929.157	640.881	599.443	629.555
Solyc01g009020	GO:0004869	-	-	Cysteine proteinase inhibitor (AHRD V1 **** Q2VY67_9ERIC)	Cysteine proteinase inhibitor (AHRD V1 **** Q2VY67_9ERIC); contains Interpro domain(s) IPR000010 Proteinase inhibitor I25, cystatin	283.303	350.318	310.016	188.315	405.673	385.976	337.886	267.49	168.252	195.243	207.168	269.293	193.612	221.613	177.115	190.433	143.107
Solyc01g009030	NA	-	-	-	Nuclear control of ATPase protein (AHRD V1 *--- C9SK53_VERA1); contains Interpro domain(s) IPR013946 Nuclear control of ATP synthase 2	32.0247	34.0049	41.5532	22.6397	33.4501	26.3659	33.4849	25.6744	38.7009	30.2213	36.3426	42.2723	53.6729	27.0356	54.427	34.0706	41.5376
Solyc01g009040	GO:0005634;GO:0016538	-	-	Cyclin B1 (AHRD V1 **** Q9LD02_TOBAC)	Cyclin B1 (AHRD V1 **** Q9LD02_TOBAC); contains Interpro domain(s) IPR014400 Cyclin, A/B/D/E	3.64059	7.12446	3.63165	3.64398	3.59397	3.54923	3.50384	3.94248	3.97704	3.06765	4.80081	3.40352	3.58715	3.83428	4.86785	4.17463	2.86592
Solyc01g009050	GO:0006777	-	-	Molybdenum cofactor biosynthesis protein (AHRD V1 ***- Q309F9_MAIZE)	Molybdenum cofactor biosynthesis protein (AHRD V1 ***- Q309F9_MAIZE); contains Interpro domain(s) IPR005110 MoeA, N-terminal, domain I and II	328.011	353.713	412.077	521.875	310.027	235.378	462.359	425.35	328.441	411.782	308.333	511.203	539.633	551.474	445.308	477.776	473.307
Solyc01g009060	GO:0005515;GO:0042802	-	-	BTB/POZ domain containing protein expressed (AHRD V1 ***- Q10C73_ORYSJ)	BTB/POZ domain containing protein expressed (AHRD V1 ***- Q10C73_ORYSJ); contains Interpro domain(s) IPR013089 Kelch related	339.85	438.598	384.337	476.134	298.277	558.326	354.537	409.205	403.01	396.086	392.161	423.75	609.328	482.574	473.688	478.679	501.575
Solyc01g009070	GO:0003677;GO:0045449	-	-	MYB transcription factor (AHRD V1 **-* Q9FR97_ARATH)	MYB transcription factor (AHRD V1 **-* Q9FR97_ARATH); contains Interpro domain(s) IPR015495 Myb transcription factor	56.3736	55.7682	63.2362	45.3009	81.4239	66.5231	47.4115	29.632	41.2298	48.5463	58.0675	54.9891	54.01	39.7024	49.2277	48.0326	57.7675
Solyc01g009080	NA	-	-	-	FHA domain containing protein (AHRD V1 ***- B6TP39_MAIZE); contains Interpro domain(s) IPR000253 Forkhead-associated	22.0268	30.8822	10.3788	14.0759	17.1719	18.2082	15.0358	6.11368	7.5226	5.87138	9.08933	8.34905	9.32973	8.83508	6.89845	3.40598	5.61467
Solyc01g009090	GO:0005622;GO:0008270	-	-	Serrate RNA effector molecule homolog (AHRD V1 *-*- SRRT_DROWI)	Serrate RNA effector molecule homolog (AHRD V1 *-*- SRRT_DROWI)	217.868	181.918	221.416	246.189	200.103	207.671	221.215	269.074	372.744	338.329	324.741	237.998	237.419	226.408	270.561	264.155	205.183
Solyc01g009100	GO:0003735;GO:0005622;GO:0005840;GO:0006412	-	-	Ribosomal protein L30 (AHRD V1 ***- B3TLP4_ELAGV)	Ribosomal protein L30 (AHRD V1 ***- B3TLP4_ELAGV); contains Interpro domain(s) IPR000231 Ribosomal protein L30e	139.791	171.396	187.865	294.196	155.375	197.396	163.982	156.189	203.476	206.698	217.773	274.753	266.153	212.512	232.562	301.911	310.547
Solyc01g009110	GO:0005634	-	-	Histone deacetylase family protein expressed (AHRD V1 ***- Q2QWU2_ORYSJ)	Histone deacetylase family protein expressed (AHRD V1 ***- Q2QWU2_ORYSJ); contains Interpro domain(s) IPR000286 Histone deacetylase superfamily	32.2685	38.2702	62.0749	154.562	21.7531	49.446	63.2675	79.3978	76.8421	89.4007	58.0244	122.187	95.3991	71.215	76.0483	75.1361	68.5474
Solyc01g009120	GO:0005634	-	-	Histone deacetylase family protein expressed (AHRD V1 ***- Q2QWU2_ORYSJ)	Histone deacetylase family protein expressed (AHRD V1 ***- Q2QWU2_ORYSJ); contains Interpro domain(s) IPR000286 Histone deacetylase superfamily	15.1791	5.86032	25.1853	42.2242	5.58698	13.505	20.0119	6.46869	11.3037	18.604	27.1023	28.466	55.4164	25.8054	8.91316	28.1569	24.2515
Solyc01g009130	NA	-	-	-	ND	1.69262	2.03418	3.8197	5.13248	9.5294	11.0045	2.40097	2.56437	2.36995	2.51908	2.36021	5.27817	3.94303	2.5579	3.76825	7.45422	2.80806
Solyc01g009140	NA	-	-	-	Dicer-like protein (AHRD V1 ***- B9HHX6_POPTR)	2.79992	3.53439	5.41634	3.70681	3.89801	3.7874	2.40097	2.75597	3.52026	2.58475	2.42899	2.75597	2.76387	3.34191	5.14652	3.52026	4.11604
Solyc01g009150	NA	-	-	-	Glycosyl hydrolase (Fragment) (AHRD V1 *-*- D9ZCE7_9CARY)	168.271	135.255	120.399	119.63	181.552	184.527	121.519	166.916	118.499	190	112.88	158.469	151.817	113.945	165.082	128.342	181.799
Solyc01g009160	NA	-	-	-	Harpin-induced protein-like (Fragment) (AHRD V1 **-- D2CFH8_COFAR); contains Interpro domain(s) IPR010847 Harpin-induced 1	22.3999	12.5267	13.3995	20.1663	9.06505	12.1687	19.9263	27.256	238.327	297.344	279.636	11.6148	15.627	10.5756	11.6025	10.9397	13.959
Solyc01g009170	GO:0005634;GO:0030528	-	-	Ethylene insensitive 3 class transcription factor (AHRD V1 **** D5L146_MALDO)	Ethylene insensitive 3 class transcription factor (AHRD V1 **** D5L146_MALDO); contains Interpro domain(s) IPR006957 Ethylene insensitive 3	411.353	437.98	359.061	209.613	390.239	486.794	457.828	326.141	185.924	219.223	183.453	437.034	368.318	457.745	268.149	325.416	231.986
Solyc01g009180	GO:0003871;GO:0009086	-	-	5-methyltetrahydropteroyltriglutamate--homocysteine methyltransferase (AHRD V1 ***- B6UF55_MAIZE)	5-methyltetrahydropteroyltriglutamate--homocysteine methyltransferase (AHRD V1 ***- B6UF55_MAIZE); contains Interpro domain(s) IPR006276 5-methyltetrahydropteroyltriglutamate--homocysteine S-methyltransferase	120.001	145.103	149.955	262.384	73.798	125.621	112.809	163.721	117.825	139.128	137.251	193.507	223.739	196.325	187.823	222.919	216.886
Solyc01g009190	GO:0003723;GO:0005622	-	-	Double-stranded RNA binding protein (AHRD V1 *-** A9T6E4_PHYPA)	Double-stranded RNA binding protein (AHRD V1 *-** A9T6E4_PHYPA); contains Interpro domain(s) IPR001159 Double-stranded RNA binding	4.43269	4.15544	5.46152	7.22903	2.75755	5.68658	4.85526	5.33024	3.0968	3.39149	9.89184	6.23648	3.42729	3.95835	5.53297	5.14872	5.89616
Solyc01g009200	NA	-	-	-	Restricted tev movement 2 (AHRD V1 *--- D5K219_ARATH); contains Interpro domain(s) IPR008978 HSP20-like chaperone	4.26635	4.32057	4.09943	4.12958	3.41004	3.97214	3.75634	5.69812	4.82043	3.30516	4.21851	4.65334	3.7991	4.80688	4.44482	3.63162	4.72583
Solyc01g009210	NA	-	-	-	Unknown Protein (AHRD V1)	8.37236	20.5625	25.1853	22.9944	7.5817	9.17683	45.3718	30.2565	18.2311	27.1496	10.9404	21.5423	12.6987	25.0167	12.2157	13.1074	7.36608
Solyc01g009220	NA	-	-	-	Restricted tev movement 2 (AHRD V1 *--- D5K205_ARATH); contains Interpro domain(s) IPR008978 HSP20-like chaperone	3.32779	3.61769	4.24453	3.28333	3.77482	3.90697	3.58232	3.53434	3.79376	4.21903	3.49584	3.27811	3.38884	3.60103	3.87822	3.71555	3.85184
Solyc01g009230	GO:0009055;GO:0016491	-	-	Xanthine dehydrogenase/oxidase (AHRD V1 ***- A9YL93_RABIT)	Xanthine dehydrogenase/oxidase (AHRD V1 ***- A9YL93_RABIT); contains Interpro domain(s) IPR016208 Aldehyde oxidase/xanthine dehydrogenase	87.2659	46.5657	34.5523	41.379	88.1272	40.0944	39.9625	17.4181	30.9932	31.8258	24.2209	51.7204	27.5204	34.9208	38.1912	64.9717	44.3212
Solyc01g009240	GO:0005975	-	-	Beta-D-glucosidase (AHRD V1 ***- O82074_TROMA)	Beta-D-glucosidase (AHRD V1 ***- O82074_TROMA); contains Interpro domain(s) IPR001764 Glycoside hydrolase, family 3, N-terminal	6.2093	10.5175	7.76072	7.1655	12.901	8.84196	11.4852	23.0595	7.00461	10.4003	9.41551	7.81757	7.41453	5.96798	8.28095	8.70176	8.9463
Solyc01g009250	NA	-	-	-	Unknown Protein (AHRD V1)	17.6299	13.8048	15.0406	12.5935	12.6846	13.6107	15.4762	10.9135	15.6673	16.0871	16.552	14.4425	15.0805	14.1965	15.7419	12.5829	19.8023
Solyc01g009260	NA	-	-	-	60S ribosomal protein L5, mitochondrial (AHRD V1 *-*- RM05_SOLTU)	3.65732	3.83463	4.46142	3.26075	3.61667	3.81701	3.78633	3.58085	2.99906	3.3153	3.80879	3.45545	4.01661	4.26245	3.70316	3.938	3.14465
Solyc01g009270	NA	-	-	-	Unknown Protein (AHRD V1)	3.8841	3.92129	4.18369	4.33526	3.7704	3.54487	4.14703	3.8479	3.72826	3.90977	3.68513	3.57937	3.1506	3.92615	3.39976	3.55346	3.84878
Solyc01g009280	GO:0016787	-	-	Serine/threonine-protein phosphatase (AHRD V1 **** D7LGU6_ARALY)	Serine/threonine-protein phosphatase (AHRD V1 **** D7LGU6_ARALY); contains Interpro domain(s) IPR012391 Serine/threonine protein phosphatase, BSU1	130.217	113.562	131.169	206.217	93.2993	105.271	116.194	141.333	153.583	116.729	112.083	154.138	177.525	169.229	156.761	120.104	182.287
Solyc01g009290	GO:0005515;GO:0051736	-	-	Polyribonucleotide 5&apos;-hydroxyl-kinase Clp1 (AHRD V1 **** CLP1_CHICK)	Polyribonucleotide 5&apos;-hydroxyl-kinase Clp1 (AHRD V1 **** CLP1_CHICK); contains Interpro domain(s) IPR010655 Pre-mRNA cleavage complex II Clp1	317.146	325.895	401.273	491.004	232.589	377.599	367.177	489.189	389.624	397.304	306.744	441.089	564.371	383.587	461.268	450.431	489.276
Solyc01g009300	GO:0004672;GO:0005524;GO:0006468	-	-	Serine/threonine kinase (AHRD V1 *-** C4QNN2_SCHMA)	Serine/threonine kinase (AHRD V1 *-** C4QNN2_SCHMA); contains Interpro domain(s) IPR002290 Serine/threonine protein kinase	523.544	381.844	202.999	153.25	703.213	296.384	161.579	126.16	90.439	70.5445	110.401	158.449	117.22	183.213	217.146	105.804	186.69
Solyc01g009310	GO:0016020	-	-	Sterol reductase (AHRD V1 **** A8IA67_CHLRE)	Sterol reductase (AHRD V1 **** A8IA67_CHLRE); contains Interpro domain(s) IPR001171 Ergosterol biosynthesis ERG4/ERG24	2302.85	1657.85	1335.71	1719.11	1743.64	1175.61	1238.92	1344.23	1715.43	1835.57	1474.6	1425.04	1868.79	1640.32	1885.4	2545.63	2440.52
Solyc01g009320	GO:0005488	-	-	U-box domain-containing protein 24 (AHRD V1 ***- D7LAS1_ARALY)	U-box domain-containing protein 24 (AHRD V1 ***- D7LAS1_ARALY); contains Interpro domain(s) IPR003613 U box domain	3.28005	3.23447	3.86979	3.29751	3.69019	3.9319	4.21974	4.06079	3.1707	4.15151	4.14693	3.60201	3.44273	3.262	3.47675	3.58501	3.08857
Solyc01g009330	GO:0005488	-	-	U-box domain-containing protein (AHRD V1 ***- D7LU64_ARALY)	U-box domain-containing protein (AHRD V1 ***- D7LU64_ARALY); contains Interpro domain(s) IPR003613 U box domain	3.28073	3.44725	3.29585	3.73466	3.79589	4.05304	3.38486	3.6619	4.00461	3.5834	4.12348	3.93214	3.04125	3.40738	4.38301	3.52932	3.08481
Solyc01g009340	GO:0005516	-	-	Calmodulin-binding protein family-like (AHRD V1 **-* Q6YXT2_ORYSJ)	Calmodulin-binding protein family-like (AHRD V1 **-* Q6YXT2_ORYSJ); contains Interpro domain(s) IPR000048 IQ calmodulin-binding region	5.01816	5.86032	4.20739	4.7591	7.43836	4.30578	4.73702	3.78317	6.00321	6.02659	5.79915	7.13942	5.01622	6.89367	4.15648	7.83195	3.98981
Solyc01g009350	GO:0003676	-	-	CCR4-NOT transcription complex subunit 7 (AHRD V1 ***- B4FG48_MAIZE)	CCR4-NOT transcription complex subunit 7 (AHRD V1 ***- B4FG48_MAIZE); contains Interpro domain(s) IPR006941 Ribonuclease CAF1	4.98711	3.84207	4.23413	4.3925	3.80534	5.83765	5.43905	4.3205	4.51908	4.87501	5.11723	4.24389	4.72341	5.2636	4.44129	5.25082	4.51032
Solyc01g009360	GO:0003676	-	-	CCR4-NOT transcription complex subunit 7 (AHRD V1 ***- B4FG48_MAIZE)	CCR4-NOT transcription complex subunit 7 (AHRD V1 ***- B4FG48_MAIZE); contains Interpro domain(s) IPR006941 Ribonuclease CAF1	5.64754	6.11004	6.27011	6.33777	5.89321	6.9714	5.60395	5.83027	6.67278	6.39862	6.68107	6.25588	7.62651	7.29893	5.54596	6.995	5.28765
Solyc01g009370	GO:0004497;GO:0005506;GO:0020037	CYP98A55	-	Cytochrome P450	Cytochrome P450	23.8407	8.40527	7.6198	5.04548	7.11377	5.26093	6.01984	9.1107	5.2197	6.88267	7.81343	10.0223	8.67564	16.9545	7.48581	6.25191	9.49147
Solyc01g009380	GO:0005515;GO:0016021	-	-	Nicalin (AHRD V1 ***- B4FZF8_MAIZE)	Nicalin (AHRD V1 ***- B4FZF8_MAIZE); contains Interpro domain(s) IPR008710 Nicastrin	400.44	504.909	570.294	657.692	461.009	637.389	534.297	672.524	581.929	452.61	427.27	741.119	577.32	513.223	594.528	433.214	482.959
Solyc01g009390	NA	-	-	-	MRNA decapping enzyme (AHRD V1 *-*- Q45NB8_XENLA); contains Interpro domain(s) IPR010334 Dcp1-like decapping	620.98	504.682	714.798	1034.13	423.083	600.118	687.714	725.677	602.195	638.605	657.208	947.813	996.816	1083.15	857.612	776.229	799.511
Solyc01g009400	GO:0004601;GO:0006979;GO:0020037;GO:0055114	-	-	Peroxidase 57 (AHRD V1 ***- D7LXN0_ARALY)	Peroxidase 57 (AHRD V1 ***- D7LXN0_ARALY); contains Interpro domain(s) IPR002016 Haem peroxidase, plant/fungal/bacterial	4.58513	3.73834	3.46353	3.53217	3.95065	3.43167	3.19701	3.67762	5.82834	4.05828	3.75643	4.71693	4.14236	4.12943	4.65418	3.80381	2.99826
Solyc01g009410	GO:0004601;GO:0006979;GO:0020037;GO:0055114	-	-	Peroxidase 57 (AHRD V1 **** D7LXN0_ARALY)	Peroxidase 57 (AHRD V1 **** D7LXN0_ARALY); contains Interpro domain(s) IPR002016 Haem peroxidase, plant/fungal/bacterial	3.68839	4.68578	4.29152	5.13248	3.63049	5.01314	4.50866	3.92523	5.03019	4.73425	5.38454	4.82569	3.39003	4.13135	3.78975	4.22639	4.30739
Solyc01g009420	GO:0003824;GO:0005488;GO:0008152	-	-	Bifunctional polymyxin resistance arnA protein (AHRD V1 ***- B6TQB1_MAIZE)	Bifunctional polymyxin resistance arnA protein (AHRD V1 ***- B6TQB1_MAIZE); contains Interpro domain(s) IPR001509 NAD-dependent epimerase/dehydratase	266.523	234.909	242.975	140.807	375.941	232.254	201.213	257.789	178.785	187.222	200.56	303.078	181.917	239.507	247.646	265.052	235.344
Solyc01g009430	NA	-	-	-	Os02g0448600 protein (Fragment) (AHRD V1 *--- Q0E1G8_ORYSJ)	136.949	318.731	192.456	170.561	120.369	243.724	183.281	198.936	120.979	95.0328	121.318	239.023	202.108	283.667	206.024	292.208	195.817
Solyc01g009440	GO:0003700;GO:0006355	-	-	Ethylene-responsive transcription factor 10 (AHRD V1 *-** ERF77_ARATH)	Ethylene-responsive transcription factor 10 (AHRD V1 *-** ERF77_ARATH); contains Interpro domain(s) IPR001471 Pathogenesis-related transcriptional factor and ERF, DNA-binding	3.6146	4.34645	3.70373	3.95453	3.55431	4.1092	4.03843	3.80174	3.50728	4.07105	3.52889	3.88704	4.30978	4.29914	4.3612	4.56301	3.96898
Solyc01g009450	GO:0004222;GO:0004677	-	-	Mitochondrial inner membrane protease ATP23 (AHRD V1 ***- D0NY32_PHYIN)	Mitochondrial inner membrane protease ATP23 (AHRD V1 ***- D0NY32_PHYIN); contains Interpro domain(s) IPR019165 Peptidase M76, ATP23	227.521	241.125	187.675	101.046	224.094	187.076	168.201	188.726	113.958	122.602	124.926	145.242	145.94	226.95	200.296	216.575	188.671
Solyc01g009470	GO:0005622	-	-	Poly (AHRD V1 ***- B9SCR8_RICCO)	Poly (AHRD V1 ***- B9SCR8_RICCO); contains Interpro domain(s) IPR012317 Poly(ADP-ribose) polymerase, catalytic region	5.94859	3.01272	7.36594	5.89307	4.50194	4.12393	2.65594	2.88133	4.38303	3.98852	3.22463	3.08559	5.58205	19.3725	10.783	10.1191	10.9449
Solyc01g009480	GO:0016787	-	-	Hydrolase alpha/beta fold family protein (AHRD V1 **** D7LRW3_ARALY)	Hydrolase alpha/beta fold family protein (AHRD V1 **** D7LRW3_ARALY); contains Interpro domain(s) IPR000073 Alpha/beta hydrolase fold-1	7.5704	6.19284	9.12071	5.88987	6.33382	5.05697	4.64805	5.76966	4.47563	4.74846	6.15566	4.13398	7.80119	5.95625	3.87201	4.66582	5.93671
Solyc01g009490	NA	-	-	-	cDNA clone J100026I16 full insert sequence (AHRD V1 **-- B7FA06_ORYSJ)	3.57801	4.25036	4.19223	3.55273	3.35483	4.32885	4.10954	3.71891	3.70886	4.21942	3.92772	3.72471	3.71523	4.13566	3.87377	4.17487	4.19612
Solyc01g009500	GO:0016787	-	-	Hydrolase alpha/beta fold family protein (AHRD V1 **** D7LRW3_ARALY)	Hydrolase alpha/beta fold family protein (AHRD V1 **** D7LRW3_ARALY); contains Interpro domain(s) IPR000073 Alpha/beta hydrolase fold-1	88.7706	89.9658	68.1981	53.5893	71.6242	76.5732	67.8172	64.2993	92.7695	82.7241	102.884	71.0745	97.6453	74.8227	66.0517	62.1219	95.2289
Solyc01g009520	GO:0003735;GO:0005622;GO:0005840;GO:0006412	-	-	Ribosomal protein (AHRD V1 ***- Q6ER67_ORYSJ)	Ribosomal protein (AHRD V1 ***- Q6ER67_ORYSJ); contains Interpro domain(s) IPR002143 Ribosomal protein L1	652.018	472.282	412.724	414.426	583.69	461.989	366.891	479.166	443.845	376.28	405.07	547.989	639.991	469.825	520.995	603.166	644.585
Solyc01g009530	NA	-	-	-	Genomic DNA chromosome 3 TAC clone K7P8 (AHRD V1 *--- Q9LRY2_ARATH)	4.20594	4.97419	5.16938	6.7198	5.00915	4.9116	5.6343	4.44945	3.79856	4.1024	4.53224	4.42294	5.99269	6.86582	6.59951	5.47507	6.04096
Solyc01g009540	NA	-	-	-	Genomic DNA chromosome 3 TAC clone K7P8 (AHRD V1 ***- Q9LRY2_ARATH)	4.58142	4.63433	4.82183	6.02121	3.37702	5.19055	5.48454	6.10328	4.93831	3.76147	3.74642	4.94377	6.02505	6.55662	4.48153	6.59272	4.45088
Solyc01g009560	GO:0008429	-	-	Terminal flower 1 (Fragment) (AHRD V1 **-- B3VT07_9ROSA)	Terminal flower 1 (Fragment) (AHRD V1 **-- B3VT07_9ROSA); contains Interpro domain(s) IPR008914 Phosphatidylethanolamine-binding protein PEBP	3.25969	3.44567	3.5669	3.84706	3.17499	4.02918	3.58354	3.42486	3.88708	2.76571	2.95664	3.5389	3.10823	2.88187	3.88551	2.771	3.38499
Solyc01g009570	NA	-	-	-	Unknown Protein (AHRD V1)	3.69218	4.22395	3.03057	3.93388	2.95598	6.18247	3.81213	3.1713	3.06497	3.304	3.33554	3.31681	3.80919	3.80851	3.24592	3.2769	3.92966
Solyc01g009580	GO:0008429	SP-like	ATC-like	Self Pruning-like	Terminal flower 1 (Fragment) (AHRD V1 **-- B3VT07_9ROSA); contains Interpro domain(s) IPR008914 Phosphatidylethanolamine-binding protein PEBP	4.4771	3.59449	6.36738	3.83926	5.80515	3.7651	4.21424	4.18356	3.94032	3.00566	4.29084	2.93074	3.36077	5.49017	4.13162	3.70816	4.24602
Solyc01g009590	GO:0005548;GO:0008289	-	-	A9-like protein (Fragment) (AHRD V1 **-- A4L798_SINAL)	A9-like protein (Fragment) (AHRD V1 **-- A4L798_SINAL); contains Interpro domain(s) IPR003612 Plant lipid transfer protein/seed storage/trypsin-alpha amylase inhibitor	4.39375	5.02807	2.89839	5.01403	2.65783	6.9706	2.93147	3.16307	4.15472	3.78323	5.0765	4.20766	4.1734	4.10972	5.25572	3.95812	3.65045
Solyc01g009600	NA	-	-	-	Dehydration-responsive family protein (AHRD V1 **-- D7M5L0_ARALY); contains Interpro domain(s) IPR004159 Protein of unknown function DUF248, methyltransferase putative	3.93032	2.96204	3.15617	2.14218	3.81031	3.06721	2.30626	2.51155	2.95086	2.77291	2.79448	3.78816	4.13648	3.30356	3.41751	2.60544	4.108
Solyc01g009610	NA	-	-	-	Unknown Protein (AHRD V1)	84.2984	101.448	116.354	52.8063	121.61	124.875	75.8802	80.4024	60.0172	79.7905	94.0203	68.6526	83.8559	79.1906	79.5167	78.281	73.7507
Solyc01g009620	GO:0016787	-	-	Cleavage and polyadenylation specificity factor subunit 5 (AHRD V1 ***- C1BVK1_9MAXI)	Cleavage and polyadenylation specificity factor subunit 5 (AHRD V1 ***- C1BVK1_9MAXI); contains Interpro domain(s) IPR016706 Cleavage and polyadenylation specificity factor, 25 kDa subunit	375.923	498.561	387.117	406.262	452.401	416.859	488.638	539.511	454.583	385.73	477.423	525.449	539.71	434.788	443.4	421.433	517.933
Solyc01g009630	GO:0016787	-	-	Cleavage and polyadenylation specificity factor subunit 5 (AHRD V1 ***- C1BVK1_9MAXI)	Cleavage and polyadenylation specificity factor subunit 5 (AHRD V1 ***- C1BVK1_9MAXI); contains Interpro domain(s) IPR016706 Cleavage and polyadenylation specificity factor, 25 kDa subunit	30.6166	26.7955	29.246	66.9568	25.4877	22.9978	27.5851	49.6026	39.958	34.6273	31.3857	45.4578	33.9237	56.1282	53.9589	34.9939	52.9214
Solyc01g009640	GO:0004650;GO:0005975	-	-	Polygalacturonase (AHRD V1 ***- C0JAE6_9ORYZ)	Polygalacturonase (AHRD V1 ***- C0JAE6_9ORYZ); contains Interpro domain(s) IPR012334 Pectin lyase fold	4.86624	3.58715	4.91253	3.39383	3.53718	3.20113	3.49495	3.33283	3.20113	3.00446	3.69357	3.53718	4.08698	3.50148	3.25285	3.17929	3.54923
Solyc01g009650	GO:0003677;GO:0045449	-	-	MYB transcription factor (AHRD V1 **-- Q9LTJ5_ARATH)	MYB transcription factor (AHRD V1 **-- Q9LTJ5_ARATH); contains Interpro domain(s) IPR015495 Myb transcription factor	2.85465	2.76887	3.12754	3.35539	2.76842	2.57991	3.01637	3.10591	4.73422	3.59619	7.77559	4.47315	5.01443	3.94955	5.70831	3.64622	5.00691
Solyc01g009670	GO:0003723;GO:0006396;GO:0016779	-	-	CCA-adding enzyme (AHRD V1 *-*- CCA_STAES)	CCA-adding enzyme (AHRD V1 *-*- CCA_STAES); contains Interpro domain(s) IPR002646 Polynucleotide adenylyltransferase region	12.9083	3.30356	7.93262	3.2135	8.19862	3.26585	4.80787	3.84013	5.06595	2.22881	3.15252	4.62975	3.30906	2.5579	3.51008	5.42642	2.43239
Solyc01g009690	GO:0005515	-	RLP:Cf Homologue	LRR receptor-like serine/threonine-protein kinase, RLP	LRR receptor-like serine/threonine-protein kinase, RLP	12.5688	9.82988	19.5508	11.0346	11.1268	30.8793	15.0459	9.78382	14.2922	15.3676	15.074	7.5974	10.0516	9.00826	9.82609	9.57721	13.2138
Solyc01g009700	GO:0005515	-	RLP:	LRR receptor-like serine/threonine-protein kinase, RLP	LRR receptor-like serine/threonine-protein kinase, RLP	3.52801	3.03351	3.22077	2.46269	2.94814	3.63989	2.73427	4.22571	3.56958	3.60739	2.82377	3.07124	3.84705	2.82541	3.51008	4.01543	3.47906
Solyc01g009720	NA	-	-	-	Zinc finger family protein (AHRD V1 *-*- D7LC67_ARALY)	5.83613	9.01466	5.74035	2.94129	2.93065	5.21985	3.73685	3.69662	5.00286	3.93646	4.37619	3.35832	3.68571	3.75169	4.96508	2.79122	5.73968
Solyc01g009730	NA	-	-	-	Unknow protein (AHRD V1 *-*- Q5W7C9_ORYSJ); contains Interpro domain(s) IPR010399 Tify	3.94475	3.3075	5.12527	4.33455	3.21321	7.82542	5.12087	5.35468	3.78916	5.04769	4.166	4.25406	4.21886	4.30695	3.63076	3.98636	5.87165
Solyc01g009740	NA	-	-	-	Unknown Protein (AHRD V1); contains Interpro domain(s) IPR010399 Tify	3.67859	3.16315	2.83225	3.12591	4.65485	4.81062	4.11143	4.00898	4.21012	3.28896	3.41668	3.76529	10.8779	3.65442	3.48477	2.61993	6.9993
Solyc01g009750	NA	-	-	-	Unknown Protein (AHRD V1)	125.486	155.631	121.575	149.961	125.262	136.517	144.198	147.583	128.543	146.406	134.254	161.775	195.268	138.344	139.919	147.868	158.112
Solyc01g009760	NA	-	-	-	GRAM-containing/ABA-responsive protein (Fragment) (AHRD V1 *--- C6FBQ3_PSEMZ); contains Interpro domain(s) IPR004182 GRAM	3.35212	6.24421	2.72148	5.34208	2.72843	4.21671	3.0978	2.77639	4.2677	4.85588	4.0083	2.97936	4.03574	3.52165	3.05015	3.5478	4.99351
Solyc01g009770	GO:0005515	-	-	Major ampullate spidroin 2-2 (AHRD V1 *-*- B6TJV0_MAIZE)	Major ampullate spidroin 2-2 (AHRD V1 *-*- B6TJV0_MAIZE); contains Interpro domain(s) IPR001202 WW/Rsp5/WWP	6.45874	12.9907	18.0428	12.7752	7.46687	26.6405	15.905	17.1266	12.7833	8.92124	12.5526	33.8364	14.9573	21.5648	23.2669	18.7795	10.3579
Solyc01g009780	NA	-	-	-	LITAF-domain-containing protein (AHRD V1 ***- Q4U6G1_PEA); contains Interpro domain(s) IPR006629 LPS-induced tumor necrosis factor alpha factor	113.377	77.4011	124.377	175.351	93.8824	105.254	168.583	205.09	292.855	323.833	313.106	184.13	185.284	216.168	165.492	146.692	179.33
Solyc01g009810	GO:0005515;GO:0004675	-	RLP:	LRR receptor-like serine/threonine-protein kinase, RLP	LRR receptor-like serine/threonine-protein kinase, RLP	6.36119	4.57499	2.97059	4.03387	3.30486	5.7127	4.59818	4.72489	2.60161	3.65963	3.53119	6.27776	5.4963	2.49621	2.57147	3.28486	4.76538
Solyc01g009820	NA	-	-	-	Hydroxyproline-rich glycoprotein family protein (AHRD V1 ***- D7LGA9_ARALY)	2153.05	2264.83	2325.84	3158.1	1716.03	1960.11	2648.76	2825.54	3993.81	3943.42	4019.39	2559.55	3257.11	2925.88	3348.89	3028.29	3278.35
Solyc01g009840	NA	-	-	-	GAI-like protein 1 (Fragment) (AHRD V1 **-- A1YWS4_9ROSI); contains Interpro domain(s) IPR005202 GRAS transcription factor	6.21112	5.67509	5.59641	4.82426	4.68277	5.56291	5.86343	7.73986	4.63488	4.02133	5.9309	5.68001	4.51934	6.24604	6.87571	3.50849	4.46732
Solyc01g009850	NA	-	-	-	Unknown Protein (AHRD V1)	26.9073	29.9305	33.2936	32.9436	40.8473	35.0848	28.6552	37.9395	31.3292	49.1105	29.4839	41.8424	44.1146	35.6022	36.9708	40.7411	41.8255
Solyc01g009860	GO:0003677;GO:0045449	-	-	NAC domain transcription factor (AHRD V1 **** Q5DM36_WHEAT)	NAC domain transcription factor (AHRD V1 **** Q5DM36_WHEAT); contains Interpro domain(s) IPR003441 No apical meristem (NAM) protein	75.6796	57.6997	51.0711	36.9653	86.3475	71.5301	42.1709	64.1148	29.6835	33.1815	29.1351	28.3338	22.8724	26.2781	20.6388	14.8326	16.2463
Solyc01g009870	GO:0006071;GO:0008889	-	-	Glycerophosphodiester phosphodiesterase GDE1 (AHRD V1 ***- B2WNF5_PYRTR)	Glycerophosphodiester phosphodiesterase GDE1 (AHRD V1 ***- B2WNF5_PYRTR); contains Interpro domain(s) IPR004129 Glycerophosphoryl diester phosphodiesterase	15.7281	7.2303	6.54423	4.28852	32.4194	4.62534	6.26045	3.84013	40.4162	49.2285	44.629	4.31356	3.58715	4.26717	5.11442	6.84285	4.14442
Solyc01g009880	GO:0000145;GO:0006887	-	-	Exocyst complex protein EXO70 (AHRD V1 *--- EXO70_KLULA)	Exocyst complex protein EXO70 (AHRD V1 *--- EXO70_KLULA); contains Interpro domain(s) IPR004140 Exo70 exocyst complex subunit	3.70055	3.68416	4.45287	3.83955	4.19299	4.37321	3.86254	3.73727	3.97856	3.49675	4.62098	5.02428	4.44594	4.27255	4.36167	3.95525	5.0748
Solyc01g009890	GO:0045454	-	-	Glutaredoxin (AHRD V1 ***- B9GZC7_POPTR)	Glutaredoxin (AHRD V1 ***- B9GZC7_POPTR); contains Interpro domain(s) IPR011905 Glutaredoxin-like, plant II	5.93288	6.26117	5.13739	6.31742	6.33327	6.22549	7.46263	5.81349	5.65393	8.03384	6.46553	6.10663	5.59135	5.58968	5.02736	5.36795	5.72739
Solyc01g009900	GO:0045454	-	-	Glutaredoxin (AHRD V1 ***- B9GF65_POPTR)	Glutaredoxin (AHRD V1 ***- B9GF65_POPTR); contains Interpro domain(s) IPR011905 Glutaredoxin-like, plant II	5.14719	5.62848	6.5481	6.38069	5.68765	5.21202	6.13726	6.64436	5.70798	5.2762	5.66149	6.12671	4.37134	6.85354	6.10443	6.65525	6.47581
Solyc01g009910	GO:0045454	-	-	Glutaredoxin (AHRD V1 ***- B9GF65_POPTR)	Glutaredoxin (AHRD V1 ***- B9GF65_POPTR); contains Interpro domain(s) IPR011905 Glutaredoxin-like, plant II	5.73228	7.1151	6.45189	5.4084	5.56731	6.19313	6.55314	4.7236	6.60348	7.24661	7.57819	6.62219	7.128	6.81956	5.44023	9.30856	6.68658
Solyc01g009920	GO:0005524	-	-	MORC family CW-type zinc finger 3 (AHRD V1 *--- Q0D2C9_XENTR)	MORC family CW-type zinc finger 3 (AHRD V1 *--- Q0D2C9_XENTR); contains Interpro domain(s) IPR003594 ATP-binding region, ATPase-like	4.92781	3.08932	4.79973	3.00748	5.01851	4.85876	3.21325	8.54863	2.78609	3.27604	2.23775	5.46438	8.00449	4.73223	3.12752	2.80128	3.8841
Solyc01g009930	GO:0005515	-	RLP:	LRR receptor-like serine/threonine-protein kinase, RLP	LRR receptor-like serine/threonine-protein kinase, RLP	3.90945	4.65893	6.32103	3.58223	3.58246	5.02421	4.95406	3.62601	5.65103	4.30413	5.41783	3.93628	5.24299	3.53066	4.86581	4.26547	3.38129
Solyc01g009940	GO:0016787	-	-	5-methylthioadenosine/S-adenosylhomocysteine deaminase (AHRD V1 **-- C0QS54_PERMH)	5-methylthioadenosine/S-adenosylhomocysteine deaminase (AHRD V1 **-- C0QS54_PERMH); contains Interpro domain(s) IPR006680 Amidohydrolase 1	5.53334	5.48757	5.87943	7.38983	2.95691	2.77983	6.64965	3.55671	3.24596	4.44174	5.42836	5.73261	6.4159	4.48336	6.0276	4.34823	5.3097
Solyc01g009960	GO:0006633;GO:0016491	-	-	Stearoyl-acyl-carrier protein desaturase (AHRD V1 **** C0KWD3_RICCO)	Stearoyl-acyl-carrier protein desaturase (AHRD V1 **** C0KWD3_RICCO); contains Interpro domain(s) IPR005067 Fatty acid desaturase, type 2	3.69435	4.64948	4.75319	4.72473	4.3416	3.26585	4.39763	6.13345	4.5394	4.35733	4.59141	3.93292	5.98684	4.26981	4.88421	3.96173	3.34116
Solyc01g009970	GO:0003824;GO:0008152	-	-	Amidohydrolase 2 (AHRD V1 ***- Q01SB2_SOLUE)	Amidohydrolase 2 (AHRD V1 ***- Q01SB2_SOLUE); contains Interpro domain(s) IPR006992 Amidohydrolase 2	145.397	204.237	207.107	183.608	114.347	166.372	179.965	187.379	96.5984	119.349	157.502	315.246	342.937	256.559	154.606	279.146	242.151
Solyc01g009990	GO:0003755	-	-	Peptidyl-prolyl cis-trans isomerase (AHRD V1 ***- B9RMA5_RICCO)	Peptidyl-prolyl cis-trans isomerase (AHRD V1 ***- B9RMA5_RICCO); contains Interpro domain(s) IPR002130 Peptidyl-prolyl cis-trans isomerase, cyclophilin-type	70.5745	135.081	125.46	154.731	112.59	106.254	149.896	152.563	115.594	105.663	118.768	193.895	186.205	153.824	118.948	131.525	142.635
Solyc01g010000	GO:0008152;GO:0016597	-	-	ACT domain-containing protein (AHRD V1 **-- D7M3X3_ARALY)	ACT domain-containing protein (AHRD V1 **-- D7M3X3_ARALY); contains Interpro domain(s) IPR002912 Amino acid-binding ACT	103.213	106.725	204.582	90.1891	80.688	194.464	150.464	164.982	69.0401	101.105	75.0051	141.875	150.296	106.048	152.708	151.747	107.399
Solyc01g010020	GO:0005509	-	-	Calmodulin (AHRD V1 ***- B6SJJ2_MAIZE)	Calmodulin (AHRD V1 ***- B6SJJ2_MAIZE); contains Interpro domain(s) IPR003299 Flagellar calcium-binding protein (calflagin)	3.50879	4.28817	4.28139	3.86258	3.5694	3.85365	3.853	3.83055	4.84177	3.97106	4.85117	3.83076	3.60901	3.79851	4.27163	3.71813	3.99394
Solyc01g010030	GO:0004672;GO:0005524;GO:0006468	-	-	Receptor-like protein kinase At3g21340 (AHRD V1 *-*- RLK6_ARATH)	Receptor-like protein kinase At3g21340 (AHRD V1 *-*- RLK6_ARATH); contains Interpro domain(s) IPR002290 Serine/threonine protein kinase	4.71814	5.89701	5.71066	3.72615	4.69127	20.5488	5.83613	3.05519	3.86433	3.44663	3.55072	5.87721	5.48339	7.07851	3.77129	5.75417	13.0287
Solyc01g010060	NA	-	-	-	Unknown Protein (AHRD V1)	76.1495	22.3519	81.1032	33.7362	58.9045	61.9512	115.103	62.6872	123.002	115.737	135.441	81.369	64.943	26.0037	95.0596	94.6201	75.0502
Solyc01g010070	NA	-	-	-	Unknown Protein (AHRD V1)	5.37129	3.1857	6.36034	3.68247	5.4636	3.54031	3.55108	3.59623	5.26996	5.33792	4.26036	4.04172	6.53196	3.99825	2.81265	4.04659	4.57375
Solyc01g010080	GO:0030551;GO:0005242;GO:0016020	-	-	Potassium/sodium hyperpolarization-activated cyclic nucleotide-gated channel 4 (AHRD V1 **** HCN4_MOUSE)	Potassium/sodium hyperpolarization-activated cyclic nucleotide-gated channel 4 (AHRD V1 **** HCN4_MOUSE); contains Interpro domain(s) IPR000595 Cyclic nucleotide-binding	4.11582	4.99871	13.7288	3.55054	9.41565	8.81397	9.9965	13.4156	8.35236	4.10968	5.91901	7.36231	5.23946	5.17729	5.22765	3.82395	6.61696
Solyc01g010090	NA	-	-	-	Unknown Protein (AHRD V1)	2.59918	4.30439	4.86093	3.63062	2.62108	3.87933	3.76176	3.98146	2.89839	2.62974	2.94057	2.77265	3.91115	3.54028	3.27386	3.07959	4.08256
Solyc01g010100	GO:0006508;GO:0008234	-	-	Ulp1 protease family C-terminal catalytic domain containing protein (AHRD V1 ***- Q60D46_SOLDE)	Ulp1 protease family C-terminal catalytic domain containing protein (AHRD V1 *-*- Q60D46_SOLDE); contains Interpro domain(s) IPR003653 Peptidase C48, SUMO/Sentrin/Ubl1	8.70796	11.7907	12.4701	7.64657	6.80871	11.9977	11.2898	5.27955	3.9069	5.63486	8.29168	5.08789	9.03672	8.34507	6.16155	11.6484	4.2581
Solyc01g010110	NA	-	-	-	Mutator-like transposase (AHRD V1 *-*- Q9SI31_ARATH); contains Interpro domain(s) IPR004332 Transposase, MuDR, plant	30.6712	80.6664	76.5206	44.7707	17.4962	46.4373	64.0414	22.3055	38.2504	17.6593	31.8362	51.7706	39.1251	39.146	49.7081	68.7914	61.5518
Solyc01g010130	GO:0005634;GO:0030528;GO:0045449	-	-	Transcription factor (AHRD V1 *-** D6MKM4_9ASPA)	Transcription factor (AHRD V1 *-** D6MKM4_9ASPA); contains Interpro domain(s) IPR011598 Helix-loop-helix DNA-binding	182.2	78.5574	77.1982	115.656	210.177	92.1922	79.8384	63.1799	58.3396	43.36	41.3841	87.2934	88.0923	66.6225	86.7611	71.8945	109.196
Solyc01g010140	NA	-	-	-	Unknown Protein (AHRD V1)	4.50657	7.48094	3.61639	4.55874	3.6826	4.90754	4.38625	4.33775	5.24496	4.43195	4.4978	5.92122	5.06996	5.55953	4.70087	4.03549	3.7144
Solyc01g010150	GO:0008152;GO:0016597	-	-	Unknown protein DS12 from 2D-PAGE of leaf, chloroplastic (AHRD V1 *--- UP12_ORYSJ)	Unknown protein DS12 from 2D-PAGE of leaf, chloroplastic (AHRD V1 *--- UP12_ORYSJ); contains Interpro domain(s) IPR002912 Amino acid-binding ACT	23.102	20.563	42.1359	21.9455	16.2919	88.0887	53.033	36.054	26.3752	23.1203	26.5589	26.3144	34.9485	26.4152	44.7907	17.9189	29.0325
Solyc01g010180	NA	-	-	-	Unknown Protein (AHRD V1)	25.6781	6.23329	4.69422	7.62044	33.7559	8.20346	6.09392	5.2471	4.70357	10.0062	6.76281	4.70785	4.99814	5.10877	6.65584	7.23042	14.1026
Solyc01g010190	NA	-	-	-	Unknown Protein (AHRD V1)	313.409	166.297	253.775	250.687	314.611	202.685	160.571	235.021	174.525	157.521	193.973	352.026	372.3	304.977	405.212	407.053	474.182
Solyc01g010200	NA	-	-	-	LTRGag-pol-polymerase 3 (AHRD V1 ***- B2BXJ4_ARALY)	342.422	109.758	71.674	104.559	373.768	58.2866	71.4712	46.9506	67.7347	87.3635	65.1575	111.136	101.23	116.146	108.742	123.04	110.409
Solyc01g010220	NA	-	-	-	Unknown Protein (AHRD V1)	25.4949	12.293	10.8867	16.3159	24.6192	18.118	15.2939	17.3867	11.74	16.3295	13.6649	17.1496	17.3705	15.5569	12.6687	16.4208	16.2312
Solyc01g010230	NA	-	-	-	Unknown Protein (AHRD V1)	152.789	56.416	71.5101	181.501	183.013	69.5058	69.3703	89.7649	77.9125	77.4214	71.9399	133.301	152.479	107.255	134.763	206.329	165.741
Solyc01g010240	GO:0003700;GO:0005515	-	-	CRABS CLAW (Fragment) (AHRD V1 ***- Q5EMM8_GOSHI)	CRABS CLAW (Fragment) (AHRD V1 ***- Q5EMM8_GOSHI); contains Interpro domain(s) IPR006780 YABBY protein	12.6902	7.09785	6.38785	8.61146	8.79977	15.9843	8.97517	13.8708	15.3546	18.3768	10.8114	8.0259	4.72341	11.5187	13.0759	8.32425	12.6902
Solyc01g010250	GO:0006098;GO:0017057	-	-	6-phosphogluconolactonase (AHRD V1 ***- B6U0H2_MAIZE)	6-phosphogluconolactonase (AHRD V1 ***- B6U0H2_MAIZE); contains Interpro domain(s) IPR005900 6-phosphogluconolactonase	169.3	403.779	332.061	223.203	147.814	405.56	349	418.257	217.036	215.046	193.292	337.937	235.189	385.905	290.107	268.611	257.396
Solyc01g010260	n/a	CYP93A42	-	Cytochrome P450	Cytochrome P450	4.81679	3.62872	3.68443	3.56886	4.37873	3.93808	6.90768	6.92183	8.67111	5.38725	3.72119	5.02033	4.29549	3.05119	4.03395	5.2042	3.953
Solyc01g010270	NA	-	-	-	Nitrilase associated protein-like (Fragment) (AHRD V1 *--- Q1HEA6_MUSAC)	226.278	127.35	127.583	127.215	304.94	130.708	164.902	163.78	104.934	80.6797	95.686	196.479	190.088	168.362	127.179	144.038	101.627
Solyc01g010280	NA	-	-	-	Unknown Protein (AHRD V1)	5.26232	10.107	5.49315	10.8193	6.84017	4.87761	7.65044	8.53988	7.28464	4.86056	6.216	4.351	4.53208	5.51158	12.2167	7.05788	6.18952
Solyc01g010290	GO:0015505;GO:0005274	-	-	Ureide permease 2 (AHRD V1 ***- B6U6B9_MAIZE)	Ureide permease 2 (AHRD V1 ***- B6U6B9_MAIZE); contains Interpro domain(s) IPR009834 Fatty acid elongase 3-ketoacyl-CoA synthase 1	152.344	113.511	111.63	73.6351	123.499	188.825	115.667	84.6488	52.5662	47.7033	48.1501	85.1729	69.3528	94.794	132.096	126.696	181.142
Solyc01g010310	NA	-	-	-	Glucan endo-1 3-beta-glucosidase 3 (AHRD V1 *-*- B6UAN6_MAIZE); contains Interpro domain(s) IPR012946 X8	311.566	184.231	72.9376	25.7166	538.352	182.945	94.7346	42.8784	31.7532	20.3716	14.2387	32.3077	26.3049	50.447	37.2713	32.2688	16.0367
Solyc01g010340	NA	-	-	-	Serine/threonine-protein phosphatase 7 long form homolog (AHRD V1 ***- PPP7L_ARATH); contains Interpro domain(s) IPR019557 Aminotransferase-like, plant mobile domain	4.3359	4.5997	4.7663	3.96513	4.48248	3.99956	4.54237	3.56545	4.88804	3.20269	4.58773	3.77007	5.30649	4.60364	3.62812	4.94333	5.35569
Solyc01g010350	GO:0005215;GO:0006810;GO:0016021	-	-	Glucose-6-phosphate/phosphate translocator (AHRD V1 **** Q7XY15_WHEAT)	Glucose-6-phosphate/phosphate translocator (AHRD V1 **** Q7XY15_WHEAT); contains Interpro domain(s) IPR004696 Tpt phosphate/phosphoenolpyruvate translocator	4.61492	3.83776	3.8068	8.57321	5.36537	7.64109	10.4069	4.70143	7.48071	5.81447	5.36934	7.89681	7.55544	3.49049	6.49732	7.96921	4.37419
Solyc01g010360	GO:0019904	-	-	14-3-3-like protein GF14 epsilon (AHRD V1 **-- 14310_ARATH)	14-3-3-like protein GF14 epsilon (AHRD V1 **-- 14310_ARATH); contains Interpro domain(s) IPR000308 14-3-3 protein	6.61596	4.69421	11.5074	11.7533	24.4405	8.56177	9.36102	7.2567	15.1699	6.66729	10.3944	9.24477	15.7117	11.2411	6.59761	10.2881	9.48415
Solyc01g010370	NA	-	-	-	Dehydration-responsive protein-like (AHRD V1 **-- Q653G1_ORYSJ); contains Interpro domain(s) IPR004159 Protein of unknown function DUF248, methyltransferase putative	19.9857	12.7342	4.92995	43.3287	27.2407	8.49406	5.94936	8.99546	25.5943	13.5736	6.86704	12.1179	4.73403	3.53066	11.999	5.46855	10.9372
Solyc01g010390	GO:0003824;GO:0005975;GO:0043169	-	-	Beta-glucosidase (AHRD V1 ***- D3YJ59_VITVI)	Beta-glucosidase (AHRD V1 ***- D3YJ59_VITVI); contains Interpro domain(s) IPR001360 Glycoside hydrolase, family 1	115.559	60.8604	23.7334	82.1658	101.01	31.8091	45.6232	41.4115	11.7295	13.6301	23.1878	19.4061	16.5272	8.85772	24.846	15.2985	20.9306
Solyc01g010400	NA	-	-	-	Ripening-related protein 3 (AHRD V1 **-- RIP3_ORYSJ)	5.7745	2.81017	3.79292	2.80584	4.66556	9.6779	5.02937	5.56814	4.11017	3.28978	3.01215	3.13832	4.58931	4.62911	5.52832	3.5015	3.7925
Solyc01g010410	GO:0005622;GO:0008270	-	-	Cys2/His2 zinc-finger transcription factor (AHRD V1 *-** Q4U316_SILLA)	Cys2/His2 zinc-finger transcription factor (AHRD V1 *-** Q4U316_SILLA); contains Interpro domain(s) IPR007087 Zinc finger, C2H2-type	26.5966	48.656	28.4678	27.4676	20.9253	29.333	32.4298	18.5652	14.4319	14.8723	16.7721	37.3996	21.2555	29.6628	21.4335	19.7565	19.2193
Solyc01g010420	NA	-	-	-	NPH3 domain containing protein-like (AHRD V1 *-*- Q8GVF8_ORYSJ); contains Interpro domain(s) IPR007679 Protein of unknown function DUF569	7.15634	5.29156	8.9349	13.3752	7.44138	6.7638	9.09342	7.33366	16.9384	7.64677	15.4121	7.61245	11.276	6.7272	6.78748	15.8529	16.6194
Solyc01g010430	NA	-	-	-	cDNA clone J023121M11 full insert sequence (AHRD V1 **-- B7F743_ORYSJ); contains Interpro domain(s) IPR007679 Protein of unknown function DUF569	29.9388	88.7855	105.229	131.16	23.8528	82.2814	151.653	108.969	106.196	116.383	88.3956	158.119	176.126	164.165	116.738	109.646	87.8709
Solyc01g010440	NA	-	-	-	Unknown Protein (AHRD V1)	386.581	239.256	227.732	259.141	266.021	231.778	167.093	286.074	149.843	145.349	139.867	290.142	315.162	254.719	322.342	334.64	325.249
Solyc01g010460	NA	-	-	-	Unknown Protein (AHRD V1)	251.56	171.632	159.165	187.622	204.959	167.941	109.93	138.798	126.219	132.613	132.259	151.32	193.082	172.703	206.014	165.019	234.728
Solyc01g010470	NA	-	-	-	Isoamylase N-terminal domain containing protein (AHRD V1 ***- Q6AVV5_ORYSJ)	14.0891	14.909	23.2464	22.4786	10.2451	20.4605	9.84837	24.0284	14.3014	12.8586	12.0948	23.9567	11.2097	8.50745	13.1036	10.3351	22.6244
Solyc01g010480	GO:0000155;GO:0000160	-	-	Potassium voltage-gated channel subfamily H member 8 (AHRD V1 *--- KCNH8_HUMAN)	Potassium voltage-gated channel subfamily H member 8 (AHRD V1 *--- KCNH8_HUMAN); contains Interpro domain(s) IPR013767 PAS fold	475.159	793.175	630.051	484.074	356.306	635.671	358.944	322.072	177.053	217.333	153.203	293.93	338.687	370.518	273.128	344.271	315.141
Solyc01g010490	GO:0004497;GO:0005506;GO:0020037;GO:0055114	CYP71AT24	-	Cytochrome P450	Cytochrome P450	79.2671	182.509	155.855	211.028	28.367	212.165	139.144	80.621	127.849	153.596	120.914	161.875	112.238	127.13	167.41	133.363	134.903
Solyc01g010500	NA	-	-	-	Ein3-binding f-box protein 3 (AHRD V1 *-*- B9HA53_POPTR)	4.29162	8.16791	3.95466	2.60545	3.22369	4.04788	3.73428	3.54809	5.09357	4.10032	3.45144	5.63106	5.13113	3.59476	4.27622	4.29321	4.56631
Solyc01g010510	GO:0004519	-	-	Pentatricopeptide repeat-containing protein (AHRD V1 ***- D7KPN1_ARALY)	Pentatricopeptide repeat-containing protein (AHRD V1 ***- D7KPN1_ARALY); contains Interpro domain(s) IPR002885 Pentatricopeptide repeat	7.92392	7.00356	8.99514	7.87176	5.51792	6.61791	9.23424	6.45719	5.79914	5.87017	10.1712	7.63413	7.10768	5.72193	7.14577	7.60526	6.5209
Solyc01g010520	NA	-	-	-	Uncharacterized plant-specific domain TIGR01589 family protein (AHRD V1 ***- Q60CZ4_SOLDE); contains Interpro domain(s) IPR006476 Conserved hypothetical protein CHP01589, plant	93.1664	19.2616	30.205	19.1272	66.3717	32.0341	5.40924	12.1351	21.528	8.80786	12.8763	17.3539	20.3186	7.3387	50.7914	10.799	19.6981
Solyc01g010530	GO:0016020	-	-	Solute carrier family 2, facilitated glucose transporter member 3 (AHRD V1 ***- GTR3_RAT)	Solute carrier family 2, facilitated glucose transporter member 3 (AHRD V1 ***- GTR3_RAT); contains Interpro domain(s) IPR003663 Sugar/inositol transporter	4.1806	4.49817	4.95496	4.30343	3.85791	4.04219	4.11549	4.40911	4.34801	3.86989	5.03052	4.42819	4.41483	3.79865	5.17038	5.34115	5.39357
Solyc01g010540	GO:0003723	-	-	Ribosomal protein (AHRD V1 ***- B3TM27_ELAGV)	Ribosomal protein (AHRD V1 ***- B3TM27_ELAGV); contains Interpro domain(s) IPR002942 RNA-binding S4 IPR018079 Ribosomal protein S4, conserved site IPR001912 Ribosomal protein S4	30.388	29.8718	18.9383	36.6851	25.3106	35.1922	19.3516	32.8486	44.1458	23.6864	30.4131	35.7943	32.8819	45.1436	51.7081	49.1665	46.5467
Solyc01g010570	NA	-	-	-	Mucin-like protein (Fragment) (AHRD V1 ***- B0FSK5_9MAGN)	49.3847	40.4072	48.3954	42.5114	49.4043	42.2958	44.6253	47.3882	28.8346	36.9971	33.4858	67.6889	43.6822	38.2369	47.262	59.8508	57.3119
Solyc01g010580	GO:0003723	-	-	Ribosomal protein (AHRD V1 ***- B3TM27_ELAGV)	Ribosomal protein (AHRD V1 ***- B3TM27_ELAGV); contains Interpro domain(s) IPR002942 RNA-binding S4 IPR018079 Ribosomal protein S4, conserved site IPR001912 Ribosomal protein S4	467.059	337.611	302.298	292.74	438.477	359.007	304.851	349.951	242.903	249.535	324.635	286.296	298.426	314.671	414.879	383.61	374.689
Solyc01g010590	GO:0003755	-	-	Peptidyl-prolyl cis-trans isomerase A (AHRD V1 ***- B6TSE8_MAIZE)	Peptidyl-prolyl cis-trans isomerase A (AHRD V1 ***- B6TSE8_MAIZE); contains Interpro domain(s) IPR002130 Peptidyl-prolyl cis-trans isomerase, cyclophilin-type	25.5354	20.9141	15.7728	21.2782	18.2774	12.9182	18.4763	18.9002	16.1916	16.2017	21.5782	15.2859	17.6712	22.1084	19.1942	35.7995	18.8413
Solyc01g010600	GO:0003677;GO:0045449	-	-	Homeobox-leucine zipper-like protein (AHRD V1 *-*- Q3HRT1_PICGL)	Homeobox-leucine zipper-like protein (AHRD V1 *-*- Q3HRT1_PICGL); contains Interpro domain(s) IPR001356 Homeobox	3.0839	3.86692	4.48436	3.55581	2.97091	3.27897	3.62198	4.19212	3.26489	3.35668	3.21211	3.77793	3.52056	3.31084	3.66226	3.39489	3.73475
Solyc01g010630	NA	-	-	-	Ulp1 protease family C-terminal catalytic domain containing protein (AHRD V1 *-*- Q60D46_SOLDE)	8.22853	21.334	15.3391	11.3801	5.05772	21.689	13.8054	14.8382	14.6687	15.6006	30.8656	13.7036	12.9769	25.9449	22.4561	26.4183	19.5417
Solyc01g010640	GO:0016491;GO:0055114	-	-	Uncharacterized membrane protein (AHRD V1 **-- Q46JN3_PROMT)	Uncharacterized membrane protein (AHRD V1 **-- Q46JN3_PROMT); contains Interpro domain(s) IPR001395 Aldo/keto reductase	101.348	168.117	274.156	462.793	83.0611	140.428	399.221	281.26	157.974	171.684	193.384	432.005	422.31	529.946	317.801	290.258	236.758
Solyc01g010650	GO:0055085	-	-	UDP-galactose transporter 3 (AHRD V1 **** D7KBJ4_ARALY)	UDP-galactose transporter 3 (AHRD V1 **** D7KBJ4_ARALY); contains Interpro domain(s) IPR013657 UAA transporter	166.224	134.708	125.141	80.9677	144.023	109.458	129.387	112.572	73.6839	78.965	62.9892	74.8149	85.1926	90.2464	98.6025	85.433	91.456
Solyc01g010660	GO:0004672;GO:0005524;GO:0006468	-	-	Receptor-like protein kinase At3g21340 (AHRD V1 **** RLK6_ARATH)	Receptor-like protein kinase At3g21340 (AHRD V1 **** RLK6_ARATH); contains Interpro domain(s) IPR002290 Serine/threonine protein kinase	87.4593	89.0014	147.278	156.26	70.3568	68.3812	154.766	163.364	860.438	749.728	706.414	141.591	144.887	129.514	139.146	128.495	157.737
Solyc01g010690	NA	-	-	-	Polyvinylalcohol dehydrogenase (AHRD V1 ***- D4SWQ1_9XANT); contains Interpro domain(s) IPR011047 Quinonprotein alcohol dehydrogenase-like	4.29567	4.48702	4.43581	5.22189	5.93844	4.25377	6.00022	5.20012	5.15101	4.2949	6.47124	12.6872	4.01476	4.78645	7.3828	6.29311	4.79992
Solyc01g010700	NA	-	-	-	AKIN gamma (AHRD V1 **-- B4FX20_MAIZE); contains Interpro domain(s) IPR000644 Cystathionine beta-synthase, core	553.461	487.797	448.643	598.372	488.933	490.647	549.367	535.887	308.986	386.302	320.614	591.93	643.415	627.726	570.034	576.207	625.87
Solyc01g010710	GO:0004185;GO:0006508	-	-	Serine carboxypeptidase 1 (AHRD V1 **** B6U0V5_MAIZE)	Serine carboxypeptidase 1 (AHRD V1 **** B6U0V5_MAIZE); contains Interpro domain(s) IPR001563 Peptidase S10, serine carboxypeptidase	10.1911	5.84665	4.74286	5.50742	9.06322	10.8823	7.60129	2.75513	7.72774	9.52564	6.6965	4.32177	6.31747	3.29727	10.0942	8.66626	3.55916
Solyc01g010720	GO:0004185;GO:0006508	-	-	Serine carboxypeptidase K10B2.2 (AHRD V1 **** B6TKD2_MAIZE)	Serine carboxypeptidase K10B2.2 (AHRD V1 **** B6TKD2_MAIZE); contains Interpro domain(s) IPR001563 Peptidase S10, serine carboxypeptidase	9.43778	3.58715	5.95932	2.08066	5.05911	3.8841	3.45083	8.79977	12.7237	3.28978	4.80081	4.91761	3.30906	3.79865	4.76777	3.0652	5.27817
Solyc01g010740	GO:0016829;GO:0030570	-	-	Pectate lyase family protein (AHRD V1 **** D7M6R5_ARALY)	Pectate lyase family protein (AHRD V1 **** D7M6R5_ARALY); contains Interpro domain(s) IPR002022 Pectate lyase/Amb allergen	10.0341	5.8999	8.58279	7.3104	5.2576	18.7171	19.8256	5.62611	6.37693	8.11921	10.8771	11.9588	8.95154	12.5894	15.541	11.4776	5.79731
Solyc01g010750	NA	-	-	-	Stress responsive protein (AHRD V1 *--- B6STP1_MAIZE); contains Interpro domain(s) IPR008997 Ricin B-related lectin	40.1817	27.5291	33.7498	36.9045	41.8421	34.3198	44.6264	35.9152	22.4411	24.7076	33.4023	37.7123	25.3048	52.5702	43.5184	71.5261	39.5624
Solyc01g010760	GO:0005741;GO:0006820;GO:0008308	-	-	Porin/voltage-dependent anion-selective channel protein (AHRD V1 **** A9P802_POPTR)	Porin/voltage-dependent anion-selective channel protein (AHRD V1 **** A9P802_POPTR); contains Interpro domain(s) IPR001925 Porin, eukaryotic type	134.645	298.041	395.808	570.458	160.556	367.273	452.407	532.35	355.149	382.81	319.223	525.184	486.528	431.5	497.306	543.136	520.531
Solyc01g010770	GO:0005515	-	-	Spfh domain / band 7 family protein (AHRD V1 **-- B4AS86_FRANO)	Spfh domain / band 7 family protein (AHRD V1 **-- B4AS86_FRANO); contains Interpro domain(s) IPR001107 Band 7 protein	41.5695	31.749	9.81331	6.15962	28.7573	22.9269	13.6471	13.6903	6.54324	7.23383	6.34255	5.83309	9.20866	9.10536	5.68646	7.90151	11.351
Solyc01g010780	GO:0005515;GO:0004674;GO:0006468	-	-	ATP binding / serine-threonine kinase (AHRD V1 **** C5DB71_VITVI)	ATP binding / serine-threonine kinase (AHRD V1 **** C5DB71_VITVI); contains Interpro domain(s) IPR002290 Serine/threonine protein kinase	1042.08	1223.48	1134.06	1062.01	770.846	1102.82	911.658	886.608	806.856	868.739	793.016	753.735	1078.59	974.448	1081.61	971.417	1084.7
Solyc01g010790	GO:0005515	-	-	F-box protein At2g21930 (AHRD V1 ***- D7LCM1_ARALY)	F-box protein At2g21930 (AHRD V1 ***- D7LCM1_ARALY); contains Interpro domain(s) IPR013187 F-box associated type 3	3.2112	3.24961	3.43442	3.43548	3.13124	2.96822	2.95267	3.68684	3.77053	3.55017	3.67731	3.57659	3.28974	3.44577	3.65487	3.89825	3.30743
Solyc01g010810	GO:0005085;GO:0008536	-	-	RAN guanine nucleotide release factor (AHRD V1 **-* B6TPU9_MAIZE)	RAN guanine nucleotide release factor (AHRD V1 **-* B6TPU9_MAIZE); contains Interpro domain(s) IPR016123 Mog1/PsbP, alpha/beta/alpha sandwich	26.4091	49.1269	28.4733	40.8691	20.8771	29.6899	22.8367	42.1691	32.9318	29.8726	19.8559	23.391	31.8978	40.6739	26.3912	44.4136	12.8529
Solyc01g010820	GO:0030332;GO:0031461	-	-	Cullin C (AHRD V1 ***- D3BHJ6_POLPA)	Cullin C (AHRD V1 ***- D3BHJ6_POLPA); contains Interpro domain(s) IPR001373 Cullin, N-terminal	211.256	233.402	307.778	239.56	186.717	297.277	199.804	230.397	175.905	177.006	173.34	229.669	259.573	206.043	238.583	228.678	277.617
Solyc01g010830	GO:0008152;GO:0008967	-	-	HAD-superfamily hydrolase (AHRD V1 ***- D5A3P4_SPIPL)	HAD-superfamily hydrolase (AHRD V1 ***- D5A3P4_SPIPL); contains Interpro domain(s) IPR011949 HAD-superfamily hydrolase, subfamily IA, REG-2-like	55.2005	106.593	108.449	60.6515	30.2461	108.416	102.513	70.6077	54.8701	41.7396	73.7536	110.433	89.8092	105.057	69.1202	74.0391	70.051
Solyc01g010850	NA	-	-	-	Unknown Protein (AHRD V1)	2.25106	3.58715	2.31023	2.80806	3.68024	2.47652	3.19701	5.20639	2.36995	2.36669	2.36021	3.99785	3.07437	3.79865	4.76777	3.79324	2.6005
Solyc01g010860	GO:0005506;GO:0005783;GO:0006633;GO:0016491;GO:0055114	-	-	Sphingosine hydroxylase (AHRD V1 *--* A8N9Q2_COPC7)	Sphingosine hydroxylase (AHRD V1 *--* A8N9Q2_COPC7); contains Interpro domain(s) IPR006694 Fatty acid hydroxylase	1518.03	1065.96	1201.94	1473.54	1117.36	1057.19	1348.57	1318.96	903.298	962.532	966.151	1544.42	1431.55	1425.17	1520.54	1633.42	1392.74
Solyc01g010870	NA	-	-	-	Dehydration-responsive family protein (AHRD V1 ***- D7KPN7_ARALY); contains Interpro domain(s) IPR004159 Protein of unknown function DUF248, methyltransferase putative	59.3822	89.8491	144.233	109.213	41.1907	157.136	155.258	119.194	45.2979	65.4968	59.2924	135.538	100.794	143.428	105.842	110.543	78.6137
Solyc01g010880	GO:0008270	-	-	E3 ubiquitin-protein ligase MARCH3 (AHRD V1 *--- B5X3M1_SALSA)	E3 ubiquitin-protein ligase MARCH3 (AHRD V1 *--- B5X3M1_SALSA); contains Interpro domain(s) IPR011016 Zinc finger, RING-CH-type	33.6582	35.5095	56.3126	56.3964	46.8466	102.983	55.4581	64.8772	107.203	130.807	113.164	89.4647	55.2251	81.6037	62.5153	64.9261	70.8106
Solyc01g010890	GO:0005199;GO:0009664	-	-	Expansin 2 (AHRD V1 ***- B1A2I4_9ROSI)	Expansin 2 (AHRD V1 ***- B1A2I4_9ROSI); contains Interpro domain(s) IPR002963 Expansin	4.19054	3.58443	4.00654	5.07256	4.7216	3.96479	4.59258	4.32937	4.01648	4.22066	4.91673	4.88344	4.72341	3.12451	6.65357	6.0294	3.86739
Solyc01g010900	GO:0004497;GO:0005506;GO:0020037;GO:0055114	CYP704B30	-	Cytochrome P450	Cytochrome P450	3.28478	5.67292	3.27293	4.55587	3.76089	4.19907	3.10533	4.30729	4.86309	3.12616	4.0595	3.97069	3.95286	5.07599	3.84381	3.47002	7.40851
Solyc01g010910	GO:0045449	-	-	MYB transcription factor (AHRD V1 *-*- Q6R098_ARATH)	MYB transcription factor (AHRD V1 *-*- Q6R098_ARATH); contains Interpro domain(s) IPR015495 Myb transcription factor	3.22326	4.32463	3.12297	4.14549	3.24737	4.16989	4.42217	3.99683	3.67314	3.54834	3.95014	4.01246	4.10604	3.39015	3.96584	3.50423	4.40459
Solyc01g010920	NA	-	-	-	Os03g0169000 protein (Fragment) (AHRD V1 ***- Q0DUS7_ORYSJ); contains Interpro domain(s) IPR004348 Protein of unknown function DUF246, plant	12.6152	11.2411	14.3199	11.7743	12.3295	11.31	17.0153	10.2609	12.7905	10.6837	12.7016	11.6088	7.76867	12.5709	8.90559	13.6376	10.9022
Solyc01g010930	NA	-	-	-	Os03g0169000 protein (Fragment) (AHRD V1 ***- Q0DUS7_ORYSJ); contains Interpro domain(s) IPR004348 Protein of unknown function DUF246, plant	16.1837	15.6471	14.0612	11.7235	36.3247	13.2883	13.5855	12.2932	18.763	13.5462	15.2027	17.2834	7.12958	10.0049	15.2856	12.6392	17.5285
Solyc01g010940	GO:0006810;GO:0016021	-	-	Transmembrane emp24 domain-containing protein 10 (AHRD V1 ***- B6U439_MAIZE)	Transmembrane emp24 domain-containing protein 10 (AHRD V1 ***- B6U439_MAIZE); contains Interpro domain(s) IPR000348 emp24/gp25L/p24	448.131	723.333	811.536	972.891	419.66	891.395	1013.3	1143.17	703.574	614.367	594.407	1190.41	1101.93	1132.17	930.029	895.121	882.924
Solyc01g010950	GO:0004708;GO:0006468	-	-	Kinase family protein (AHRD V1 **** D7KBF8_ARALY)	Kinase family protein (AHRD V1 **** D7KBF8_ARALY); contains Interpro domain(s) IPR016253 Integrin-linked protein kinase	79.7316	155.073	134.276	123.441	78.694	144.968	117.687	109.747	116.735	70.4332	100.479	168.832	126.61	170.745	188.079	170.65	161.482
Solyc01g010960	GO:0003735;GO:0005622;GO:0005840;GO:0006412	-	-	60S ribosomal protein L35 (AHRD V1 ***- B3TLM6_ELAGV)	60S ribosomal protein L35 (AHRD V1 ***- B3TLM6_ELAGV); contains Interpro domain(s) IPR001854 Ribosomal protein L29	3.25928	3.28823	3.0828	3.46079	2.95627	4.76163	2.76988	3.50044	4.23399	4.10575	3.40052	3.553	3.07437	3.5719	5.14284	3.52026	3.76776
Solyc01g010970	GO:0003676;GO:0019899	-	-	ARGONAUTE 1 (AHRD V1 ***- D6RUV9_TOBAC)	ARGONAUTE 1 (AHRD V1 ***- D6RUV9_TOBAC); contains Interpro domain(s) IPR003165 Stem cell self-renewal protein Piwi	6.62685	8.16326	9.38938	10.4478	5.02821	10.5678	9.14871	12.4437	7.62243	8.18563	9.02902	15.2721	13.6808	10.2117	10.877	9.5133	8.05794
Solyc01g010990	NA	-	-	-	Unknown Protein (AHRD V1)	47.4043	53.6055	58.4432	65.319	43.9774	54.9581	50.9194	35.4938	47.5164	45.5238	56.3927	50.8319	56.1015	45.8934	54.1604	39.9213	48.809
Solyc01g011000	n/a	-	-	Eukaryotic translation initiation factor 5A (AHRD V1 **** D6N3G5_GOSHI)	Eukaryotic translation initiation factor 5A (AHRD V1 **** D6N3G5_GOSHI); contains Interpro domain(s) IPR001884 Translation elongation factor, IF5A	299.056	336.687	378.517	321.381	267.215	418.066	414.565	332.833	316.786	348.411	374.412	344.414	351.554	309.439	391.36	397.078	396.455
Solyc01g011010	NA	-	-	-	Unknown Protein (AHRD V1)	4.14878	3.24355	3.24645	3.13186	2.75797	3.72741	3.77031	3.25693	4.33344	3.23129	3.85504	3.72173	5.24816	3.71927	3.39245	4.796	5.15555
Solyc01g011030	GO:0005515;GO:0008270	-	-	RING zinc finger protein-like (AHRD V1 **-- B6SSZ2_MAIZE)	RING zinc finger protein-like (AHRD V1 **-- B6SSZ2_MAIZE); contains Interpro domain(s) IPR001841 Zinc finger, RING-type	749.18	828.373	746.708	546.204	748.94	909.264	839.833	746.246	582.411	650.163	625.617	825.063	704.354	817.451	777.532	750.328	688.21
Solyc01g011040	GO:0005515	-	RLP:	LRR receptor-like serine/threonine-protein kinase, RLP	LRR receptor-like serine/threonine-protein kinase, RLP	528.652	426.82	511.686	533.587	553.058	391.591	582.24	530.461	434.259	503.078	463.361	404.464	415.363	642.822	429.975	482.288	480.25
Solyc01g011050	GO:0005515	-	RLP:	LRR receptor-like serine/threonine-protein kinase, RLP	LRR receptor-like serine/threonine-protein kinase, RLP	3.72096	4.21142	3.8805	4.10216	3.64883	3.80697	3.68864	3.74637	3.90272	4.21611	4.23313	3.4926	4.4275	4.10036	4.34592	4.22933	3.63635
Solyc01g011060	GO:0008380	-	-	Maturase (Fragment) (AHRD V1 ***- O79414_SOLTU)	Maturase (Fragment) (AHRD V1 ***- O79414_SOLTU); contains Interpro domain(s) IPR000442 Intron maturase, type II	1017.44	1118.07	826.262	1433.85	1052.24	1039.69	982.646	645.593	823.466	765.303	956.463	952.723	1135	1130.09	1224.7	1479.33	1455.49
Solyc01g011070	NA	-	-	-	Unknown Protein (AHRD V1)	11.4857	9.39357	9.10789	11.8974	5.23546	13.7269	6.80212	9.1365	9.07784	6.92667	11.7226	7.3916	9.01286	9.29476	10.8417	12.7015	8.00347
Solyc01g011080	NA	-	-	-	Unknown Protein (AHRD V1)	5.64892	5.69215	5.37998	7.21657	6.04199	6.40929	4.87214	6.24097	5.94745	5.49513	4.23126	6.53506	7.45581	6.66014	6.95001	6.82558	6.40057
Solyc01g011090	GO:0005524;GO:0006754;GO:0015662;GO:0016020	-	-	Phospholipid-transporting ATPase (AHRD V1 ***- C5G6U4_AJEDR)	Phospholipid-transporting ATPase (AHRD V1 ***- C5G6U4_AJEDR); contains Interpro domain(s) IPR001757 ATPase, P-type, K/Mg/Cd/Cu/Zn/Na/Ca/Na/H-transporter	59.6301	90.8002	69.1405	117.944	64.2909	83.1797	76.1613	70.819	90.6039	99.0276	104.229	90.9124	108.594	96.4116	79.9625	85.1234	110.534
Solyc01g011100	GO:0005524;GO:0006754;GO:0015662;GO:0016020	-	-	Phospholipid-transporting ATPase (AHRD V1 **** B6JZB6_SCHJY)	Phospholipid-transporting ATPase (AHRD V1 **** B6JZB6_SCHJY); contains Interpro domain(s) IPR006539 ATPase, P-type, phospholipid-translocating, flippase	173	288.385	318.052	348.823	223.437	254.062	271.604	309.437	334.937	273.958	422.146	426.26	480.969	343.969	324.312	210.291	315.166
Solyc01g011130	GO:0006508;GO:0008234	-	-	Ulp1 protease family C-terminal catalytic domain containing protein (AHRD V1 *-*- Q60D46_SOLDE)	Ulp1 protease family C-terminal catalytic domain containing protein (AHRD V1 *-*- Q60D46_SOLDE); contains Interpro domain(s) IPR003653 Peptidase C48, SUMO/Sentrin/Ubl1	2.79992	3.95635	3.52026	3.99785	3.60167	2.5038	3.38045	3.23747	3.22689	3.80632	3.49893	5.58103	3.02655	5.0375	5.52333	4.0109	3.44855
Solyc01g011220	GO:0004190;GO:0006508	-	-	Aspartyl protease family protein (AHRD V1 ***- D7LJ61_ARALY)	Aspartyl protease family protein (AHRD V1 ***- D7LJ61_ARALY); contains Interpro domain(s) IPR001461 Peptidase A1	120.662	87.1418	85.9918	143.184	117.596	40.3343	76.6308	71.0206	74.1633	87.0717	70.4505	92.442	98.3749	88.5533	114.85	111.489	89.3725
Solyc01g011230	NA	-	-	-	Aspartyl protease family protein (AHRD V1 ***- D7LJ61_ARALY)	2.3568	3.8106	2.91637	2.2337	3.09513	6.5706	3.19701	13.2608	2.28264	2.51908	3.30906	3.62943	4.54941	8.00565	2.40137	3.00145	3.15602
Solyc01g011240	NA	-	-	-	Unknown Protein (AHRD V1)	2.8148	3.56762	3.72871	2.94717	3.09691	2.71602	3.21043	3.81946	2.69809	3.56463	2.49351	2.94827	2.98346	3.2896	3.25285	3.63542	2.54171
Solyc01g011250	NA	-	-	-	Unknown Protein (AHRD V1); contains Interpro domain(s) IPR015410 Region of unknown function DUF1985	3.87373	2.77657	3.10343	2.87158	2.81065	2.84216	3.15863	3.33513	3.39019	3.39402	3.55351	4.19341	3.74598	3.03428	3.33142	4.10703	4.93647
Solyc01g011280	NA	-	-	-	Unknown Protein (AHRD V1)	3.57365	3.53489	3.93634	3.72722	3.67967	3.66766	3.54363	3.52026	3.36715	4.16653	3.86851	3.40363	3.36412	4.67386	3.00361	3.2626	3.84879
Solyc01g011300	GO:0004190;GO:0006508	-	-	Aspartyl protease family protein (AHRD V1 -**- D7LJ61_ARALY)	Aspartyl protease family protein (AHRD V1 -**- D7LJ61_ARALY); contains Interpro domain(s) IPR001461 Peptidase A1	2.83484	3.34477	3.56417	3.18874	4.79105	2.47652	3.19701	3.84013	2.41032	3.53066	2.61438	5.65715	2.11452	3.84604	3.51008	2.26223	2.40704
Solyc01g011310	GO:0004190;GO:0006508	-	-	Aspartyl protease family protein (AHRD V1 **-- D7LJ61_ARALY)	Aspartyl protease family protein (AHRD V1 **-- D7LJ61_ARALY); contains Interpro domain(s) IPR001461 Peptidase A1	4.09561	6.8706	6.37982	4.4408	6.04433	8.7714	3.94513	4.02223	5.98662	5.37777	4.9286	4.09551	5.59753	5.51376	4.80949	3.52187	6.44391
Solyc01g011340	GO:0016787	-	-	Serine/threonine-protein phosphatase (AHRD V1 **** Q6VUQ5_SOLLC)	Serine/threonine-protein phosphatase (AHRD V1 **** Q6VUQ5_SOLLC); contains Interpro domain(s) IPR006186 Serine/threonine-specific protein phosphatase and bis(5-nucleosyl)-tetraphosphatase	190.363	226.107	236.08	358.937	233.803	247.166	275.695	284.655	277.186	324.842	277.885	288.275	328.455	269.229	260.114	222.958	311.578
Solyc01g011350	NA	-	-	-	cDNA clone J013057D02 full insert sequence (AHRD V1 **-- B7EBX1_ORYSJ)	332.829	165.031	177.574	128.698	557.701	140.086	100.258	106.728	106.193	101.734	79.2837	150.85	80.6727	104.535	96.9324	121.77	99.0676
Solyc01g011390	NA	-	-	-	Unknown Protein (AHRD V1)	3.38584	3.65115	3.29144	3.13564	3.32029	3.31775	3.75014	3.53929	3.14181	3.22601	3.53865	3.55486	2.9917	3.09318	3.72752	3.20745	3.09663
Solyc01g011410	GO:0009055;GO:0016651;GO:0048038;GO:0051287;GO:0055114	-	-	NADH-quinone oxidoreductase subunit D (AHRD V1 ***- NUOD_DEIGD)	NADH-quinone oxidoreductase subunit D (AHRD V1 ***- NUOD_DEIGD); contains Interpro domain(s) IPR001135 NADH-quinone oxidoreductase, subunit D	324.122	287.881	320.526	640.967	429.212	303.749	286.932	185.701	422.17	323.54	490.331	293.77	357.1	268.973	455.459	449.077	392.61
Solyc01g011430	NA	-	-	-	Diacylglycerol O-acyltransferase (AHRD V1 ***- A5UWY0_ROSS1); contains Interpro domain(s) IPR009721 Protein of unknown function DUF1298	3.78249	4.06454	2.89713	4.87173	4.31939	5.91476	5.54061	3.67672	4.46265	3.95316	4.56408	4.61449	10.7325	3.54247	6.6132	4.81633	5.29936
Solyc01g011460	NA	-	-	-	Unknown Protein (AHRD V1)	3.30915	3.4332	3.42797	3.97256	3.41676	4.35733	3.43049	2.86055	3.97037	3.10317	3.19874	3.64255	3.41605	3.22629	3.28057	3.62953	3.30182
Solyc01g011480	GO:0009521;GO:0009767;GO:0016020;GO:0016168;GO:0019684	-	-	Photosystem II CP43 chlorophyll apoprotein (AHRD V1 ***- B7T461_9ROSI)	Photosystem II CP43 chlorophyll apoprotein (AHRD V1 ***- B7T461_9ROSI); contains Interpro domain(s) IPR000932 Photosystem antenna protein-like	69.8226	58.8511	59.8635	36.8303	86.1152	41.7375	57.3035	25.5684	40.7669	41.6162	41.907	27.3042	28.2955	33.7664	35.8615	30.879	15.1188
Solyc01g011490	NA	-	-	-	O-acyltransferase WSD1 (AHRD V1 **-- WSD1_ARATH)	3.75574	4.65242	3.85904	4.66168	4.12647	3.8755	5.71045	3.25319	4.86065	5.06938	3.32659	3.86246	5.49295	5.22276	5.13381	4.22434	3.27943
Solyc01g011510	GO:0008152;GO:0016491	-	-	Aldehyde dehydrogenase (AHRD V1 ***- Q71LY7_ORYSI)	Aldehyde dehydrogenase (AHRD V1 ***- Q71LY7_ORYSI); contains Interpro domain(s) IPR012394 Aldehyde dehydrogenase NAD(P)-dependent IPR015590 Aldehyde dehydrogenase	11.0045	8.7323	11.1098	10.1753	17.4962	8.54834	5.86089	15.0878	7.87916	17.8946	19.5914	9.0786	10.853	6.99963	7.21014	26.6006	6.46583
Solyc01g011520	GO:0003723;GO:0004525;GO:0006396	-	-	Dicer-like protein (AHRD V1 *-*- B9HYI3_POPTR)	Dicer-like protein (AHRD V1 *-*- B9HYI3_POPTR); contains Interpro domain(s) IPR000999 Ribonuclease III	3.65524	4.93518	4.88493	5.59514	3.51994	3.88378	5.21527	8.0168	3.89405	8.21626	3.38308	5.08179	3.66155	4.48218	4.85761	7.06978	5.45438
Solyc01g011530	NA	-	-	-	Dicer-like protein (AHRD V1 ***- B9HHX6_POPTR)	4.24852	5.80909	6.38055	5.26424	3.67512	4.65039	8.30078	7.3636	4.18131	7.53357	4.0242	4.55521	7.57695	5.068	4.73374	3.10877	4.51796
Solyc01g012550	GO:0003723;GO:0004525;GO:0006396	-	-	Endoribonuclease Dicer (AHRD V1 ***- DICER_XENTR)	Dicer-like protein (AHRD V1 ***- B9HYI3_POPTR)	3.56159	3.58715	3.30875	4.72435	2.8679	11.5322	3.58976	3.31311	3.39566	3.35914	2.63723	3.4414	2.6748	3.30677	3.40947	3.29764	3.92343
Solyc01g012560	NA	-	-	-	ND	8.63261	3.95635	5.95932	3.99785	4.30241	4.31184	5.83613	3.84013	4.34463	3.0652	9.28273	11.5511	2.86231	8.82432	13.5742	16.4744	3.26141
Solyc01g012570	NA	-	-	-	Dicer-like protein (AHRD V1 *-*- B9HHX6_POPTR)	3.24798	4.85137	7.05808	4.66391	4.26223	5.23872	3.72793	2.99772	3.90494	5.06837	2.97531	5.38875	3.74842	5.19598	4.10813	3.88343	2.91545
Solyc01g012630	GO:0003723;GO:0004525;GO:0006396	-	-	Dicer-like protein (AHRD V1 ***- B9HYI3_POPTR)	Dicer-like protein (AHRD V1 ***- B9HYI3_POPTR); contains Interpro domain(s) IPR000999 Ribonuclease III	3.49747	3.5149	3.12914	3.39271	3.49456	3.4073	2.94501	2.96146	2.95086	2.81604	3.17686	3.01361	2.81805	2.99875	3.60668	2.5625	3.56442
Solyc01g012640	GO:0003723;GO:0004525;GO:0006396	-	-	Dicer-like protein (AHRD V1 *-*- B9HYI3_POPTR)	Dicer-like protein (AHRD V1 ***- B9HYI3_POPTR); contains Interpro domain(s) IPR000999 Ribonuclease III	3.8841	3.59296	2.63418	2.8791	3.41174	3.02791	2.95627	4.69115	3.76825	3.39131	2.36403	2.76043	3.17845	3.0843	2.49726	2.69845	2.43633
Solyc01g012670	GO:0003723;GO:0004525;GO:0006396	-	-	Dicer-like protein (AHRD V1 ***- B9HYI3_POPTR)	Dicer-like protein (AHRD V1 ***- B9HYI3_POPTR); contains Interpro domain(s) IPR000999 Ribonuclease III	2.89132	3.11859	2.81702	3.70681	3.80081	2.94812	3.71645	4.47004	3.30829	3.40809	2.98978	3.51951	3.87861	3.55371	3.42739	3.19041	3.32037
Solyc01g012690	GO:0005515	-	RLP:	LRR receptor-like serine/threonine-protein kinase, RLP	LRR receptor-like serine/threonine-protein kinase, RLP	6.18994	2.96393	4.11888	2.63825	3.25658	2.23412	3.32312	4.03771	3.18857	2.81774	2.80806	4.14373	3.50463	2.8579	2.87364	3.44148	2.9206
Solyc01g012700	GO:0008152;GO:0016491	-	-	Aldehyde dehydrogenase (AHRD V1 ***- Q71LY7_ORYSI)	Aldehyde dehydrogenase (AHRD V1 ***- Q71LY7_ORYSI); contains Interpro domain(s) IPR012394 Aldehyde dehydrogenase NAD(P)-dependent IPR015590 Aldehyde dehydrogenase	4.08083	4.83358	4.20061	6.17651	8.1663	5.22863	5.06608	4.92221	3.46879	5.92184	4.25331	5.08807	3.55805	4.35376	5.88109	3.44609	2.92056
Solyc01g012710	NA	-	-	-	Dicer-like protein (AHRD V1 ***- B9HYI3_POPTR)	3.71424	2.74436	3.92078	3.09696	3.11511	4.61035	2.91146	2.87589	2.65833	2.83064	3.12754	3.08559	3.13812	3.14317	2.77689	2.81131	3.06095
Solyc01g012720	NA	-	-	-	Dicer-like protein (AHRD V1 ***- B9HHX6_POPTR)	3.05686	3.36558	3.73738	3.95304	3.3294	4.90605	3.15685	5.54117	3.16683	3.70347	3.20512	3.62179	3.62084	3.25483	3.33994	3.17085	3.43811
Solyc01g012740	GO:0003723;GO:0004525;GO:0006396	-	-	Dicer-like protein (AHRD V1 ***- B9HYI3_POPTR)	Dicer-like protein (AHRD V1 ***- B9HYI3_POPTR); contains Interpro domain(s) IPR000999 Ribonuclease III	3.90652	9.07253	2.4649	4.54089	3.21826	3.30941	2.77055	3.00454	4.34463	2.68521	4.03726	2.01444	3.81071	2.34255	3.50108	4.05619	2.91227
Solyc01g012760	GO:0008152;GO:0016491	-	-	Aldehyde dehydrogenase (AHRD V1 **** Q71LY7_ORYSI)	Aldehyde dehydrogenase (AHRD V1 **** Q71LY7_ORYSI); contains Interpro domain(s) IPR012394 Aldehyde dehydrogenase NAD(P)-dependent IPR015590 Aldehyde dehydrogenase	15.7281	2.4565	4.95496	6.56299	12.4594	5.36875	14.356	3.84013	6.90509	5.96744	11.7578	14.9966	7.01119	5.83613	4.04659	5.42642	3.54923
Solyc01g013770	NA	-	-	-	Unknown Protein (AHRD V1)	4.11478	4.42495	3.8197	4.46493	5.07505	3.54923	4.18254	3.69327	9.04259	4.07105	6.23932	3.97946	3.08636	3.52027	5.85974	4.21586	4.13183
Solyc01g013800	NA	-	-	-	Dicer-like protein B (Fragment) (AHRD V1 *-*- B0ZRP8_TRIAD); contains Interpro domain(s) IPR000999 Ribonuclease III	2.4073	3.95635	4.1628	7.86409	4.30241	2.47652	2.56787	4.68356	3.76825	3.80632	12.4	2.60463	18.1264	6.21892	5.62445	1.90968	5.84738
Solyc01g013810	NA	-	-	-	Dicel-like 2 (Fragment) (AHRD V1 ***- B8ZYR7_NICBE)	5.87479	5.71014	4.46303	5.29436	5.34832	13.6818	7.0111	5.65181	5.42604	2.91266	4.13222	6.101	10.6692	5.71244	5.65448	3.51885	4.21784
Solyc01g013820	NA	-	-	-	Unknown Protein (AHRD V1)	10.0572	3.37087	3.73554	4.06119	8.44532	4.1103	2.86522	3.42057	4.53179	5.22265	6.29259	4.14283	9.43233	3.08536	3.26009	3.52187	5.88621
Solyc01g013830	GO:0003723;GO:0004525;GO:0006396	-	-	Dicer-like protein (AHRD V1 ***- B9HYI3_POPTR)	Dicer-like protein (AHRD V1 ***- B9HYI3_POPTR); contains Interpro domain(s) IPR000999 Ribonuclease III	2.97219	2.64621	4.62061	3.12686	3.00585	3.54964	3.36758	2.75778	3.19319	3.65963	2.66188	2.57915	3.30906	2.99278	3.01189	2.46743	2.81336
Solyc01g013840	GO:0003723;GO:0004525;GO:0006396	-	-	Dicer-like protein (AHRD V1 ***- B9HYI3_POPTR)	Dicer-like protein (AHRD V1 ***- B9HYI3_POPTR); contains Interpro domain(s) IPR000999 Ribonuclease III	2.9156	2.91169	2.58187	2.80806	3.25422	3.02791	4.04659	2.93176	2.85328	3.63647	3.38427	4.82103	3.58715	3.03115	2.59623	3.15911	2.80806
Solyc01g013850	GO:0003723;GO:0004525;GO:0006396	-	-	Dicer-like protein (AHRD V1 *-*- B9HYI3_POPTR)	Dicer-like protein (AHRD V1 *-*- B9HYI3_POPTR); contains Interpro domain(s) IPR000999 Ribonuclease III	3.4824	3.79894	2.76972	2.86303	3.15472	3.00761	3.12878	3.11476	2.73046	2.96202	3.14007	2.61817	3.4453	2.78653	2.6902	2.70812	3.31971
Solyc01g013870	NA	-	-	-	Hcr9-4E (AHRD V1 ***- O50024_SOLHA)	3.24462	3.82825	3.52026	3.7655	3.10649	3.54923	3.92671	3.95154	2.50978	3.4632	3.36661	3.21404	3.31691	3.08295	4.01812	3.52026	3.54232
Solyc01g013880	GO:0005515	-	RLP:	LRR receptor-like serine/threonine-protein kinase, RLP	LRR receptor-like serine/threonine-protein kinase, RLP	3.8841	3.05646	4.02413	3.2135	3.17251	3.34302	2.70607	3.13919	3.44064	2.61298	3.86174	3.38209	4.44606	3.41551	3.59136	4.33737	5.69357
Solyc01g013890	GO:0004030;GO:0006081;GO:0055114	-	-	Aldehyde dehydrogenase (AHRD V1 ***- Q71LY7_ORYSI)	Aldehyde dehydrogenase (AHRD V1 ***- Q71LY7_ORYSI); contains Interpro domain(s) IPR012394 Aldehyde dehydrogenase NAD(P)-dependent IPR015590 Aldehyde dehydrogenase	3.68566	2.96182	3.25895	2.71227	2.78391	2.68934	3.19399	2.29019	3.8294	4.46239	4.33621	3.92763	2.73038	2.72998	3.13837	2.84974	2.35455
Solyc01g013910	NA	-	-	-	ND	2.66188	3.33942	4.00378	4.08691	3.52373	2.90024	3.31284	3.31563	3.27689	2.81965	3.30491	5.20029	3.82427	3.98781	3.86652	3.3375	3.60685
Solyc01g013920	GO:0003723;GO:0004525;GO:0006396	-	-	Endoribonuclease Dicer homolog 2a (AHRD V1 ***- DCL2A_ORYSJ)	Endoribonuclease Dicer homolog 2a (AHRD V1 ***- DCL2A_ORYSJ); contains Interpro domain(s) IPR000999 Ribonuclease III	2.25106	2.16336	2.62992	3.99785	2.56787	8.76194	3.73428	5.81349	2.36995	2.86231	5.14345	10.3019	2.35406	2.5579	2.65217	3.2769	3.54923
Solyc01g013930	NA	-	-	-	ND	3.26585	5.29038	3.52026	7.20358	5.94464	2.81974	2.95627	3.84013	2.00357	3.0652	2.97971	2.92266	2.86231	2.5579	3.25285	2.86679	2.43239
Solyc01g013950	GO:0003723;GO:0004525;GO:0006396	-	-	Dicer-like protein (AHRD V1 ***- B9HYI3_POPTR)	Dicer-like protein (AHRD V1 ***- B9HYI3_POPTR); contains Interpro domain(s) IPR000999 Ribonuclease III	10.8507	10.2003	7.52618	11.0869	5.94464	5.50164	20.0619	6.09967	3.71099	5.79033	4.27111	10.7188	7.82612	14.2492	11.394	10.7847	4.16785
Solyc01g013960	NA	-	-	-	LRR receptor-like serine/threonine-protein kinase, RLP	3.13762	3.17252	3.52756	3.78667	2.81782	4.0364	2.91356	4.10606	3.35752	2.77291	3.84188	4.00546	2.77832	2.44761	2.82251	3.72432	2.71805
Solyc01g013980	NA	-	-	-	ND	5.83613	2.62992	10.3019	6.56299	9.5294	1.9831	3.73428	2.75597	1.80731	10.987	3.99785	4.62975	3.94303	5.36875	5.1781	2.1237	12.6113
Solyc01g013990	NA	-	-	-	Unknown Protein (AHRD V1)	4.15437	8.0168	4.22724	5.40353	4.90199	4.88002	3.67587	5.15343	7.93937	5.48191	4.59667	5.18115	3.53486	5.22296	8.66101	4.36141	4.48427
Solyc01g014000	NA	-	-	-	Unknown Protein (AHRD V1)	3.87611	4.55286	4.94909	5.62264	4.3792	3.88055	3.37586	5.60031	3.7371	4.08705	3.85232	3.67139	4.3264	6.44183	5.78	4.14821	3.61862
Solyc01g014010	NA	-	-	-	Unknown Protein (AHRD V1)	3.82277	6.67865	5.28173	5.88638	4.8331	5.96259	5.02895	4.30911	5.01558	5.59412	6.661	5.50569	4.54532	6.13521	6.85332	4.33737	6.23142
Solyc01g014020	GO:0005515	-	RLP:	LRR receptor-like serine/threonine-protein kinase, RLP	LRR receptor-like serine/threonine-protein kinase, RLP	3.66018	3.4822	3.35455	3.45315	3.0797	4.92061	2.79764	3.4392	3.38041	3.74511	3.99713	3.27301	3.4822	3.49256	4.17475	3.52026	3.4454
Solyc01g014040	NA	-	-	-	Unknown Protein (AHRD V1)	3.61235	3.09684	4.18504	3.30553	3.19307	2.86788	2.79394	3.23747	3.29997	3.97676	3.56126	3.51737	2.68319	3.12645	3.27022	3.37523	3.30996
Solyc01g014060	GO:0009055	-	-	Blue copper protein (AHRD V1 **-- B6U7P6_MAIZE)	Blue copper protein (AHRD V1 **-- B6U7P6_MAIZE); contains Interpro domain(s) IPR003245 Plastocyanin-like	4.47541	4.33458	4.34375	4.76159	3.96084	4.55041	3.68534	4.2806	4.81254	5.19099	4.58521	4.53625	5.26481	4.33582	3.73132	4.99573	4.83393
Solyc01g014070	GO:0005507	-	-	Blue copper protein (AHRD V1 *--- B6TCC4_MAIZE)	Blue copper protein (AHRD V1 *--- B6TCC4_MAIZE); contains Interpro domain(s) IPR003245 Plastocyanin-like	4.58602	5.48097	3.5958	4.55289	4.65362	4.06701	3.82461	6.07611	4.96286	4.67054	5.60548	3.72102	4.98869	3.66759	4.94691	4.69753	6.07986
Solyc01g014120	NA	-	-	-	Unknown Protein (AHRD V1)	9.71794	5.83444	4.14602	3.51431	8.50271	3.8038	4.0611	3.53208	3.2823	3.46704	3.7931	4.01055	3.43182	3.7224	4.16352	4.03192	3.78346
Solyc01g014130	GO:0005515	-	RLP:	LRR receptor-like serine/threonine-protein kinase, RLP	LRR receptor-like serine/threonine-protein kinase, RLP	2.93217	3.29966	3.73572	3.70681	3.1367	4.72595	3.44816	3.27469	3.48235	3.76471	3.22607	3.57189	3.2153	3.28312	3.73654	3.72552	4.03514
Solyc01g014140	NA	-	-	-	Hcr9-9D (AHRD V1 ***- O50021_SOLPI)	3.8841	3.04768	3.25776	4.32057	18.2856	53.5831	14.356	2.75597	4.04659	2.86231	3.54234	3.29912	3.07437	3.30356	4.04659	1.90968	3.26141
Solyc01g014150	GO:0005515	-	RLP:	LRR receptor-like serine/threonine-protein kinase, RLP	LRR receptor-like serine/threonine-protein kinase, RLP	3.42992	3.414	4.68846	3.99785	3.3116	3.87591	6.02719	3.34345	3.89943	3.923	4.08295	4.47837	6.05372	3.53066	3.15866	3.15773	3.14693
Solyc01g014160	GO:0005515	-	RLP:	LRR receptor-like serine/threonine-protein kinase, RLP	LRR receptor-like serine/threonine-protein kinase, RLP	3.55936	4.77574	3.6701	4.18784	3.34645	4.15267	5.0579	3.88315	4.25605	4.07105	3.65946	3.59157	3.25744	3.07931	3.24916	5.05911	6.53187
Solyc01g014170	NA	-	-	-	Hcr9-9A (AHRD V1 ***- O50023_SOLPI)	2.56168	4.26905	2.91288	3.2135	2.48629	10.0416	4.0123	3.35282	4.81796	3.73564	4.11441	5.07755	3.8719	3.83222	2.88598	3.69129	2.93894
Solyc01g014180	GO:0003677;GO:0008270	-	-	Zinc finger A20 and AN1 domain-containing stress-associated protein 8 (AHRD V1 ***- SAP8_ORYSJ)	Zinc finger A20 and AN1 domain-containing stress-associated protein 8 (AHRD V1 ***- SAP8_ORYSJ); contains Interpro domain(s) IPR000058 Zinc finger, AN1-type	1267.31	1378.13	1294.84	859.093	1133.6	1391.47	1378.64	1296.03	855.755	1022.89	935.421	1244.41	953.605	1280.47	1282.38	1299.04	1112.7
Solyc01g014200	NA	-	-	-	Unknown Protein (AHRD V1)	12.6821	16.351	13.7142	18.9296	8.41047	12.7617	13.0958	17.4768	22.2122	27.8149	26.6526	22.0996	13.6662	17.2601	18.6886	17.2418	17.4664
Solyc01g014210	GO:0005215;GO:0005743;GO:0006810	-	-	ADP ATP carrier protein-like (AHRD V1 **** Q2XTC3_SOLTU)	ADP ATP carrier protein-like (AHRD V1 **** Q2XTC3_SOLTU); contains Interpro domain(s) IPR002113 Adenine nucleotide translocator 1	4.06721	3.28106	3.8197	2.94044	3.40622	3.7064	3.09564	3.12018	3.41981	3.08148	2.83917	4.98427	3.46506	3.55653	2.65217	4.66944	2.94044
Solyc01g014220	NA	-	-	-	cDNA clone J075118M20 full insert sequence (AHRD V1 ***- B7F980_ORYSJ); contains Interpro domain(s) IPR006852 Protein of unknown function DUF616	2.80501	3.90278	3.38812	3.99277	2.94849	3.54265	3.43119	6.36233	8.3568	3.67557	3.7822	3.11648	4.05475	3.86074	3.61671	3.6542	5.55549
Solyc01g014230	GO:0005488	-	-	U-box domain-containing protein 4 (AHRD V1 **-- PUB4_ARATH)	U-box domain-containing protein 4 (AHRD V1 **-- PUB4_ARATH); contains Interpro domain(s) IPR011989 Armadillo-like helical	67.0398	57.6446	102.348	200.908	38.8782	78.0838	78.5007	121.436	128.462	96.7084	101.465	95.9578	98.6991	77.9793	95.9986	73.0221	94.8486
Solyc01g014250	NA	-	-	-	Unknown Protein (AHRD V1)	1402.92	1906.39	1867.23	2493.7	893.112	1703.96	2072.18	1682.1	1046.81	1085.85	1318.42	2795.84	2431.69	2539.19	2358.68	2452.32	2348.95
Solyc01g014270	NA	-	-	-	Unknown Protein (AHRD V1)	64.4433	57.3344	37.3072	45.6508	60.2426	48.3656	52.4576	36.9295	23.9484	27.5531	28.9118	52.584	48.9676	63.4157	53.4735	36.0318	47.8768
Solyc01g014280	NA	-	-	-	Unknown Protein (AHRD V1)	4.3522	4.32407	4.29332	4.14209	5.13961	4.42697	3.78166	4.33832	4.11234	4.12833	3.85616	4.6556	5.09372	4.61095	3.25285	3.01265	5.65969
Solyc01g014290	NA	-	-	-	Unknown Protein (AHRD V1)	3.55936	3.95635	6.82069	3.99785	4.66556	6.82191	3.83004	3.59885	4.84473	11.7578	4.80081	4.29493	5.16869	11.23	4.22589	5.05911	3.8841
Solyc01g014300	GO:0005515	-	-	PR-protein (Fragment) (AHRD V1 **-- A1DUR9_CAPAN)	PR-protein (Fragment) (AHRD V1 **-- A1DUR9_CAPAN)	4.15406	5.3018	5.45254	5.61395	4.55386	4.12055	7.27594	6.30018	4.67212	5.00123	4.73057	3.45542	4.20454	7.25052	4.97208	5.31593	4.21743
Solyc01g014310	GO:0005515	-	RLP:	LRR receptor-like serine/threonine-protein kinase, RLP	LRR receptor-like serine/threonine-protein kinase, RLP	3.75511	3.6143	3.60068	3.80976	2.97589	3.5127	3.83338	4.77406	3.76988	4.36551	2.71038	3.48943	3.61015	4.14613	3.53028	3.56477	3.67466
Solyc01g014320	GO:0008168	-	-	S-adenosyl-L-methionine salicylic acid carboxyl methyltransferase (AHRD V1 **** A7XZE9_9MAGN)	S-adenosyl-L-methionine salicylic acid carboxyl methyltransferase (AHRD V1 **** A7XZE9_9MAGN); contains Interpro domain(s) IPR005299 SAM dependent carboxyl methyltransferase	3.01879	3.39596	3.26306	2.9862	3.01807	3.51743	3.46655	3.29078	3.2753	3.80868	2.74848	2.91819	3.08241	3.56339	3.3901	2.95441	3.29902
Solyc01g014330	GO:0008168	-	-	S-adenosyl-L-methionine carboxyl methyltransferase family protein (AHRD V1 -**- D7KVS6_ARALY)	S-adenosyl-L-methionine carboxyl methyltransferase family protein (AHRD V1 -**- D7KVS6_ARALY); contains Interpro domain(s) IPR005299 SAM dependent carboxyl methyltransferase	3.84966	3.55534	3.52026	4.28226	3.68024	2.61384	3.2876	3.60031	4.50011	2.86231	2.78315	3.26987	2.08873	3.0339	3.51008	3.7596	2.36761
Solyc01g014340	NA	-	-	-	Unknown Protein (AHRD V1)	4.72998	3.30356	3.52026	3.46244	5.47737	3.54923	4.04659	3.84013	4.34463	2.10212	3.54234	3.76825	3.30906	4.04659	3.25285	2.86679	17.8017
Solyc01g014360	NA	-	-	-	Unknown Protein (AHRD V1); contains Interpro domain(s) IPR000313 PWWP	6.45874	3.04768	5.95932	1.9692	6.49161	6.82191	3.73428	2.10832	4.34463	3.0652	2.80806	3.29912	3.30906	3.30356	3.25285	4.04659	4.30241
Solyc01g014380	NA	-	-	-	Unknown Protein (AHRD V1)	27.9005	25.7387	19.9425	21.2733	43.8524	20.6403	27.5559	13.7053	15.9847	24.8647	25.2832	22.7227	15.203	19.6084	29.4634	35.6259	16.9537
Solyc01g014400	GO:0003723;GO:0004525;GO:0006396	-	-	Dicer-like protein (AHRD V1 ***- B9HHX6_POPTR)	Dicer-like protein (AHRD V1 ***- B9HHX6_POPTR)	4.84894	2.5923	3.06704	3.58254	2.95691	3.30941	2.50404	3.00454	2.38247	3.41572	2.72563	2.96323	2.50226	3.21726	3.05112	2.12688	2.81656
Solyc01g014420	GO:0003723;GO:0004525;GO:0006396	-	-	Dicer-like protein (AHRD V1 ***- B9HYI3_POPTR)	Dicer-like protein (AHRD V1 ***- B9HYI3_POPTR); contains Interpro domain(s) IPR000999 Ribonuclease III	2.79992	3.30356	2.81622	2.99741	3.68024	2.63723	4.04659	3.52026	5.90489	3.0652	3.15252	2.33019	3.30906	3.30356	2.81974	4.6996	3.01443
Solyc01g014440	GO:0003723;GO:0004525;GO:0006396	-	-	Dicer-like protein B (Fragment) (AHRD V1 *-*- B0ZRP8_TRIAD)	Dicer-like protein B (Fragment) (AHRD V1 *-*- B0ZRP8_TRIAD); contains Interpro domain(s) IPR000999 Ribonuclease III	3.8841	3.07009	3.02791	2.6096	4.33583	3.30919	3.23089	5.20639	3.26585	3.05729	4.11829	3.19416	3.0752	3.53019	3.7606	3.52516	3.8841
Solyc01g014450	GO:0003723;GO:0004525;GO:0006396	-	-	Dicer-like protein (AHRD V1 ***- B9HYI3_POPTR)	Dicer-like protein (AHRD V1 ***- B9HYI3_POPTR); contains Interpro domain(s) IPR000999 Ribonuclease III	3.4281	2.69555	3.52026	3.58751	3.40622	3.26585	2.79672	3.29602	3.83456	3.14085	3.60641	3.29912	4.32675	2.97374	3.32257	3.58393	3.8841
Solyc01g014460	GO:0003723;GO:0004525;GO:0006396	-	-	Endoribonuclease Dicer homolog 2a (AHRD V1 *-*- DCL2A_ORYSJ)	Endoribonuclease Dicer homolog 2a (AHRD V1 *-*- DCL2A_ORYSJ); contains Interpro domain(s) IPR000999 Ribonuclease III	4.90049	5.25727	4.89184	3.5997	4.05947	4.26863	4.25171	5.7792	5.36448	3.79568	4.78274	4.38489	4.04995	5.00171	3.85577	4.80885	4.92185
Solyc01g014470	NA	-	-	-	Unknown Protein (AHRD V1)	4.52362	3.58715	3.79216	3.93114	4.03016	3.21788	3.19984	3.22438	4.34463	2.86231	3.23959	3.8188	5.12342	5.05765	3.64683	4.37886	2.80806
Solyc01g014480	GO:0005634;GO:0030528	-	-	Ethylene insensitive 3 class transcription factor (AHRD V1 *-** D5L144_MALDO)	Ethylene insensitive 3 class transcription factor (AHRD V1 *-** D5L144_MALDO); contains Interpro domain(s) IPR006957 Ethylene insensitive 3	161.928	174.57	248.604	214.062	187.187	212.716	222.21	245.984	163.119	166.28	158.279	228.459	192.156	233.319	206.047	182.885	190.669
Solyc01g014490	GO:0005524	-	-	Type II DNA topoisomerase VI subunit B (AHRD V1 ***- C1MLZ8_MICPS)	Type II DNA topoisomerase VI subunit B (AHRD V1 ***- C1MLZ8_MICPS); contains Interpro domain(s) IPR015320 DNA topoisomerase VI, subunit B, transducer	1117.23	868.447	796.229	1176.28	880.645	854.862	841.96	680.535	737.875	673.104	813.279	691.462	828.364	859.708	864.097	944.979	1009.32
Solyc01g014500	NA	-	-	-	Unknown Protein (AHRD V1); contains Interpro domain(s) IPR005162 Retrotransposon gag protein	6.85728	7.7493	6.82206	9.86288	7.89107	6.42125	5.85409	10.1696	13.0857	11.1467	8.12604	8.67376	16.4835	10.0671	9.60642	9.04741	12.269
Solyc01g014510	GO:0005529	-	-	S-locus-specific glycoprotein S14 (Fragment) (AHRD V1 *--- SLSG4_BRAOL)	S-locus-specific glycoprotein S14 (Fragment) (AHRD V1 *--- SLSG4_BRAOL); contains Interpro domain(s) IPR001480 Curculin-like (mannose-binding) lectin	3.94609	4.11134	4.14773	4.2107	3.68024	4.00501	4.31041	3.74246	3.62984	4.27285	3.98587	3.33481	4.87045	4.13774	3.98242	3.95071	4.30241
Solyc01g014520	GO:0004674;GO:0006468	-	-	Receptor-like protein kinase (AHRD V1 **** Q39202_ARATH)	Receptor-like protein kinase (AHRD V1 **** Q39202_ARATH); contains Interpro domain(s) IPR002290 Serine/threonine protein kinase	3.70196	4.27126	3.79717	3.70318	2.94897	3.95181	4.45988	3.78403	3.94061	3.80463	3.74758	3.69834	3.82692	4.01396	4.1492	3.9775	3.23796
Solyc01g014530	GO:0005529	-	-	Receptor like kinase (Fragment) (AHRD V1 *-*- A6N110_ORYSI)	Receptor like kinase (Fragment) (AHRD V1 *-*- A6N110_ORYSI)	4.02447	4.78909	6.78039	5.40918	4.00394	5.80458	4.42995	4.43017	4.7265	3.67596	3.74895	4.15799	4.59447	3.85111	4.14341	4.8315	3.79914
Solyc01g014540	GO:0005529	-	-	Unknown Protein (AHRD V1)	Unknown Protein (AHRD V1); contains Interpro domain(s) IPR001480 Curculin-like (mannose-binding) lectin	3.99245	3.88803	3.09752	2.89179	3.40622	2.87819	3.99822	3.52026	4.87327	3.43816	5.14014	3.53231	2.86231	4.67386	4.38301	6.20592	3.8841
Solyc01g014550	GO:0005515;GO:0004674;GO:0006468	-	-	LRR receptor-like serine/threonine-protein kinase FEI 2 (AHRD V1 *-** FEI2_ARATH)	LRR receptor-like serine/threonine-protein kinase FEI 2 (AHRD V1 *-** FEI2_ARATH); contains Interpro domain(s) IPR002290 Serine/threonine protein kinase	2.25106	9.50683	3.52026	2.99741	2.70878	6.82191	4.26864	2.9072	2.83013	3.47031	2.63003	2.74756	3.58715	4.33737	2.97448	3.2334	2.43239
Solyc01g014560	GO:0005529	-	-	D-mannose binding lectin family protein expressed (AHRD V1 **-- Q2RAY8_ORYSJ)	D-mannose binding lectin family protein expressed (AHRD V1 **-- Q2RAY8_ORYSJ); contains Interpro domain(s) IPR001480 Curculin-like (mannose-binding) lectin	3.22581	5.79671	7.21508	3.48316	5.35256	6.42181	9.22021	7.19048	3.07137	3.48136	3.61983	5.77404	19.1332	14.9296	5.07649	4.95545	5.29277
Solyc01g014570	NA	-	-	-	Unknown Protein (AHRD V1)	20.6195	32.96	37.792	20.1644	4.30241	49.2289	10.799	32.7734	59.5935	110.458	85.8123	58.4789	27.2615	41.375	79.3539	68.7914	93.1977
Solyc01g014600	NA	-	-	-	Unknown Protein (AHRD V1)	5.46009	6.464	7.52191	5.59958	5.05284	4.98627	9.99359	8.06101	6.86644	9.05272	6.25844	7.09717	5.46244	7.77904	6.49994	14.7775	7.55331
Solyc01g014620	NA	-	-	-	Unknown Protein (AHRD V1)	25.6662	17.1198	14.843	16.2496	22.8465	13.6395	17.9792	20.0857	17.1287	15.97	11.793	13.4265	12.1133	18.3951	14.7136	15.3899	17.0608
Solyc01g014640	GO:0005529	-	-	CCHC-type integrase (AHRD V1 ***- Q0ZCC5_POPTR)	CCHC-type integrase (AHRD V1 ***- Q0ZCC5_POPTR); contains Interpro domain(s) IPR001480 Curculin-like (mannose-binding) lectin	2.7363	2.72188	3.22902	4.76271	3.54583	4.38409	4.09015	3.55659	3.0795	3.48117	3.51622	2.83263	3.89856	2.49728	4.1814	2.96645	3.71699
Solyc01g014650	NA	-	-	-	Receptor-like protein kinase (AHRD V1 ***- Q39202_ARATH); contains Interpro domain(s) IPR011009 Protein kinase-like	3.55936	3.52039	3.36558	3.49905	2.98047	3.37394	2.84475	3.5231	4.25537	3.0652	2.72451	3.18771	3.30906	3.55692	3.7046	3.38	4.40511
Solyc01g014660	NA	-	-	-	Receptor like kinase (Fragment) (AHRD V1 ***- A6N110_ORYSI)	2.7555	2.76875	3.4074	2.74576	3.04168	3.02549	2.97446	2.95814	3.29608	3.20319	3.02211	3.156	3.46196	3.44323	3.15355	3.26548	3.4802
Solyc01g014670	NA	-	-	-	Unknown Protein (AHRD V1)	4.33382	3.48843	3.14862	3.20554	2.6677	3.40155	5.33124	10.6682	3.8553	5.61947	2.94518	4.4542	3.20924	2.90936	2.8713	3.68131	4.35632
Solyc01g014690	GO:0006468	-	-	Receptor-like protein kinase (AHRD V1 ***- Q39202_ARATH)	Receptor-like protein kinase (AHRD V1 ***- Q39202_ARATH); contains Interpro domain(s) IPR017442 Serine/threonine protein kinase-related	4.19929	4.32057	3.74109	3.52547	4.27646	4.3482	3.68562	3.18245	3.76825	3.99046	5.0376	3.91558	4.74284	4.33737	2.83263	3.2769	3.26489
Solyc01g014700	GO:0005529	-	-	D-mannose binding lectin family protein expressed (AHRD V1 ***- Q10B65_ORYSJ)	D-mannose binding lectin family protein expressed (AHRD V1 ***- Q10B65_ORYSJ); contains Interpro domain(s) IPR001480 Curculin-like (mannose-binding) lectin	3.80529	4.74637	9.38903	3.80367	3.60508	12.227	10.397	5.3287	3.81903	3.42955	2.96208	3.97348	3.64057	8.42657	3.20709	2.87636	3.37011
Solyc01g014720	GO:0003700;GO:0006355	-	-	Ethylene-responsive transcription factor 11 (AHRD V1 *-*- ERF76_ARATH)	Ethylene-responsive transcription factor 11 (AHRD V1 *-*- ERF76_ARATH); contains Interpro domain(s) IPR001471 Pathogenesis-related transcriptional factor and ERF, DNA-binding	4.12169	4.62018	4.54794	3.62785	3.60773	4.81788	4.00643	3.83294	3.80119	3.91482	3.3565	3.86008	3.61447	3.62895	4.04659	3.59453	3.78358
Solyc01g014730	NA	-	-	-	ND	3.71819	3.4904	4.54849	5.8909	5.94623	4.62284	2.07964	3.55671	6.29221	5.38293	11.1437	8.54257	11.6033	7.12726	12.9445	5.20998	8.5501
Solyc01g014760	NA	-	-	-	Unknown Protein (AHRD V1)	5.82101	3.95635	3.82807	5.86594	3.82818	4.56648	7.81377	6.73649	5.26447	4.43169	4.26639	4.02298	5.66389	8.9533	9.91359	3.6048	3.7129
Solyc01g014770	NA	-	-	-	Ethylene receptor (AHRD V1 ***- C0ILN8_COFCA)	4.38953	3.56588	4.25166	4.35448	4.44488	3.65702	4.78732	5.66614	4.13533	3.28978	3.80508	4.18115	3.92463	4.38388	4.103	3.52026	4.4194
Solyc01g014780	NA	-	-	-	ND	2.87748	4.01693	3.09275	3.30048	3.74599	2.5384	2.89399	2.74416	2.91443	2.62796	3.22977	3.15425	3.10979	2.33355	3.42427	2.70928	2.9807
Solyc01g014800	GO:0003723;GO:0004525;GO:0006396	-	-	Dicer-like protein (AHRD V1 ***- B9HYI3_POPTR)	Dicer-like protein (AHRD V1 ***- B9HYI3_POPTR); contains Interpro domain(s) IPR000999 Ribonuclease III	3.59506	3.30505	2.92705	2.871	3.28729	3.37318	3.10143	2.48717	2.55107	3.27315	3.28162	2.9921	3.3	4.35207	2.83014	3.09957	5.10434
Solyc01g014820	NA	-	-	-	Inosine-uridine preferring nucleoside hydrolase family protein (AHRD V1 *-*- D7LYI5_ARALY); contains Interpro domain(s) IPR001910 Inosine/uridine-preferring nucleoside hydrolase	2.89779	3.04627	3.27116	3.06992	3.67985	3.10116	3.53431	3.84013	2.47291	2.72145	3.05179	2.80958	2.41101	3.07931	3.02791	2.62057	3.13522
Solyc01g014830	NA	-	-	-	Extensin-like protein Dif10 (Fragment) (AHRD V1 ***- Q43504_SOLLC)	4.89085	4.3996	4.15816	3.66333	4.42476	5.27346	6.46799	3.94158	5.80539	6.24723	5.49694	4.09482	4.60478	4.10621	4.58851	4.55428	5.63099
Solyc01g014840	GO:0006952	-	TNL:	Tir-nbs-lrr, resistance protein	Tir-nbs-lrr, resistance protein	12.8271	11.1077	19.2181	15.7697	38.7821	32.2283	16.9611	15.036	224.334	162.178	68.4384	13.5517	8.9285	10.8082	38.6152	37.6198	60.5396
Solyc01g014850	GO:0003723	-	-	Zinc finger CCCH domain-containing protein 14 (AHRD V1 ***- C3H14_ORYSJ)	Zinc finger CCCH domain-containing protein 14 (AHRD V1 ***- C3H14_ORYSJ); contains Interpro domain(s) IPR018111 K Homology, type 1, subgroup	281.138	292.233	266.409	458.583	317.259	274.789	311.578	356.458	288.457	329.887	296.314	370.035	374.507	354.317	378.613	402.748	385.812
Solyc01g014880	NA	-	-	-	Unknown Protein (AHRD V1)	2.6941	3.30643	4.01772	3.76634	2.6677	2.48567	3.73685	5.12062	3.64127	2.45294	2.17798	4.80238	2.96644	2.68161	2.34978	3.21091	4.14901
Solyc01g014890	NA	-	-	-	Unknown Protein (AHRD V1)	7.79989	3.31713	2.38032	2.81959	2.95627	2.48669	2.49869	3.53472	3.27926	5.16457	3.32265	3.53862	3.03192	3.81425	5.17899	3.79324	3.28291
Solyc01g014910	GO:0005634;GO:0030528;GO:0045449	-	-	Transcription factor bHLH95 (AHRD V1 ***- BH095_ARATH)	Transcription factor bHLH95 (AHRD V1 ***- BH095_ARATH); contains Interpro domain(s) IPR011598 Helix-loop-helix DNA-binding	14.7462	12.4969	16.0317	9.64782	9.57705	13.7453	10.0772	9.41114	13.1366	12.7405	12.718	9.28236	9.11669	18.1007	23.6065	12.0471	8.42973
Solyc01g014930	GO:0005515;GO:0004675	-	RLP:	LRR receptor-like serine/threonine-protein kinase, RLP	LRR receptor-like serine/threonine-protein kinase, RLP	4.02612	3.77682	3.11009	3.50464	2.89172	2.64943	3.24296	3.04805	2.81452	3.03412	3.32103	3.18067	2.87978	3.04009	3.19453	3.4009	2.81869
Solyc01g014940	GO:0004675	-	RLP:	LRR receptor-like serine/threonine-protein kinase, RLP	LRR receptor-like serine/threonine-protein kinase, RLP	3.64153	3.04018	3.9252	4.27119	3.35134	3.89249	3.19701	3.53397	3.63325	3.17193	2.80806	3.58912	3.26971	2.91467	3.25987	3.44668	3.63658
Solyc01g014950	NA	-	-	-	ND	7.09185	58.4998	27.2199	32.0445	12.4594	43.4999	42.3957	17.9831	64.4685	54.6456	45.854	48.9789	15.0929	45.2082	56.4581	45.104	19.9425
Solyc01g014960	GO:0005634;GO:0030528;GO:0045449	-	-	Transcription factor bHLH95 (AHRD V1 ***- BH095_ARATH)	Transcription factor bHLH95 (AHRD V1 ***- BH095_ARATH)	28.6498	87.5613	51.8177	41.0961	55.3567	41.1307	76.476	52.7553	30.9941	50.5669	62.5016	72.0647	68.9374	36.6612	78.8148	53.2953	37.8963
Solyc01g014970	NA	-	-	-	Unknown Protein (AHRD V1); contains Interpro domain(s) IPR006456 ZF-HD homeobox protein Cys/His-rich dimerisation region	3.29614	3.21353	3.48157	3.58285	3.40696	4.44143	3.78511	3.00441	3.08922	3.34401	4.03267	2.75931	3.45738	3.26748	3.33287	3.17738	3.38784
Solyc01g014980	NA	-	-	-	Unknown Protein (AHRD V1)	5.83613	6.54423	15.8917	5.56267	3.17251	4.31184	5.83613	7.17216	2.23943	10.987	2.97971	3.08559	4.72341	4.33737	5.1781	4.04659	4.30241
Solyc01g014990	NA	-	-	-	Unknown Protein (AHRD V1)	21.5452	25.619	30.1358	28.7185	22.6587	21.0648	25.5075	15.8719	25.0562	36.8019	24.3061	24.7915	30.285	29.6877	55.4789	21.9471	41.7708
Solyc01g015000	GO:0008152	-	-	Nitrogen regulatory protein P-II (AHRD V1 *-*- Q8DLA5_THEEB)	Nitrogen regulatory protein P-II (AHRD V1 *-*- Q8DLA5_THEEB); contains Interpro domain(s) IPR002187 Nitrogen regulatory protein PII	3.96867	2.97919	2.45079	4.24223	3.55337	3.36998	3.56275	3.10069	2.95086	3.9274	4.36184	2.86969	3.2191	3.24858	2.94781	3.20479	2.91227
Solyc01g015020	NA	-	-	-	PRLI-interacting factor A (Fragment) (AHRD V1 *-*- Q9FUB4_ARATH)	289.261	309.201	311.36	367.367	298.359	309.402	332.65	254.96	285.254	224.869	241.089	390.747	391.238	267.395	364.564	329.447	300.087
Solyc01g015030	NA	-	-	-	Unknown Protein (AHRD V1)	3.56159	3.30356	2.82191	3.79635	2.95627	2.5147	3.33409	4.10555	5.26447	4.40566	2.72563	3.97069	5.78943	3.0021	5.7354	5.88348	6.45657
Solyc01g015040	NA	-	-	-	Unknown Protein (AHRD V1)	11.8713	4.63854	5.35779	41.3958	8.79977	8.76194	5.29038	4.19455	6.37905	6.19609	8.32552	8.03331	4.67915	4.33737	5.73523	4.6996	12.6113
Solyc01g015050	NA	-	-	-	X1 (Fragment) (AHRD V1 *--- Q3T7E5_ZEAMP); contains Interpro domain(s) IPR005380 Region of unknown function XS	15.7281	10.4048	9.47275	2.46269	3.68024	9.90034	3.45083	16.8883	12.7237	2.86231	2.97971	6.98678	5.21801	3.79865	23.6726	7.45422	3.54923
Solyc01g015060	NA	-	-	-	X1 (Fragment) (AHRD V1 *--- Q3T7E5_ZEAMP); contains Interpro domain(s) IPR005380 Region of unknown function XS	2.59228	2.81974	5.41634	4.32057	3.17251	3.26585	3.73428	2.97971	5.45004	3.80632	3.30906	3.76825	6.36501	2.89123	3.25285	4.33737	5.27817
Solyc01g015080	GO:0004601;GO:0006979;GO:0020037;GO:0055114	-	-	Peroxidase (AHRD V1 ***- D7LZC8_ARALY)	Peroxidase (AHRD V1 ***- D7LZC8_ARALY); contains Interpro domain(s) IPR002016 Haem peroxidase, plant/fungal/bacterial	3.45775	2.7909	3.19377	3.38634	3.35197	4.15368	3.8061	4.25034	4.07086	2.92566	3.1237	3.4413	3.82059	3.88213	3.01078	4.01538	3.0408
Solyc01g015120	NA	-	-	-	Ulp1 protease family C-terminal catalytic domain containing protein (AHRD V1 *-*- Q60D46_SOLDE)	2.52938	2.7714	3.15734	3.15841	2.75597	3.76942	3.62582	3.13081	2.80436	3.28018	2.97971	2.60074	3.23027	3.01481	3.95934	3.41697	3.14328
Solyc01g015230	NA	-	-	-	Unknown Protein (AHRD V1)	5.90193	5.6732	5.85511	5.83354	4.4475	6.96847	5.52478	4.06566	4.92187	5.47659	5.36618	4.6346	7.40911	3.67638	4.764	5.986	6.91167
Solyc01g015260	NA	-	-	-	Unknown Protein (AHRD V1)	3.74198	3.79419	5.08356	3.22629	3.82818	3.95263	6.08652	4.96799	4.90284	2.60135	3.56744	4.4537	7.11677	7.33734	6.64492	3.79324	14.6253
Solyc01g015290	GO:0003677;GO:0006355	-	-	Glycine-rich protein 2 (AHRD V1 --*- GRP2_NICSY)	Glycine-rich protein 2 (AHRD V1 --*- GRP2_NICSY); contains Interpro domain(s) IPR002059 Cold-shock protein, DNA-binding	4.28376	7.06582	5.56494	4.91698	4.94419	7.02878	5.11806	5.85349	5.21572	6.90082	7.29158	6.32474	5.16372	6.80756	5.26617	6.00919	5.91722
Solyc01g016300	NA	-	-	-	Unknown Protein (AHRD V1)	3.69045	3.61188	3.86493	3.16355	3.81121	4.08934	3.20925	3.01754	3.34819	3.49797	3.2721	4.11067	3.45206	3.21783	4.41964	4.2202	3.8172
Solyc01g016350	NA	-	-	-	Unknown Protein (AHRD V1)	91.9998	64.0206	81.5206	159.396	45.3957	208.458	125.041	138.25	225.979	166.416	126.041	136.229	104.187	199.687	63.1039	95.1873	160.354
Solyc01g016360	NA	-	-	-	LRR receptor-like serine/threonine-protein kinase, RLP	3.97674	3.24481	3.24354	3.79635	2.85436	3.9249	3.04971	3.97316	3.157	4.15294	4.17233	4.02946	3.13189	3.95916	3.16398	3.27722	3.20003
Solyc01g016370	GO:0005515	-	RLP:	LRR receptor-like serine/threonine-protein kinase, RLP	LRR receptor-like serine/threonine-protein kinase, RLP	2.99701	3.36085	3.57264	3.70832	3.3978	3.32706	2.78395	3.14198	3.06634	3.30782	3.32421	3.52415	3.39402	3.34613	3.29477	2.88251	3.27697
Solyc01g016380	NA	-	-	-	Os06g0207500 protein (Fragment) (AHRD V1 ***- Q0DDQ9_ORYSJ); contains Interpro domain(s) IPR004253 Protein of unknown function DUF231, plant	4.51409	5.01376	7.42432	5.82901	3.95542	3.71217	5.52616	5.99837	7.33225	5.58516	5.64575	5.29385	5.41763	8.04562	4.82895	9.70214	3.29711
Solyc01g016390	NA	-	-	-	Os06g0207500 protein (Fragment) (AHRD V1 *-*- Q0DDQ9_ORYSJ)	3.26585	2.34187	3.8197	3.90259	3.46273	4.78384	4.88764	3.84013	3.67845	3.97404	4.06419	2.80169	3.58715	5.36875	2.69618	5.42642	3.06444
Solyc01g016410	GO:0008270	-	-	RING finger protein 43 (AHRD V1 *-*- RNF43_HUMAN)	RING finger protein 43 (AHRD V1 *-*- RNF43_HUMAN); contains Interpro domain(s) IPR011016 Zinc finger, RING-CH-type	178.359	232.038	226.441	269.708	123.598	189.14	200.812	198.324	139.359	157.277	143.138	257.517	239.207	279.437	238.291	245.85	206.908
Solyc01g016430	NA	-	-	-	Unknown Protein (AHRD V1)	3.39544	3.02742	3.8197	3.59983	3.06906	3.00551	3.74031	3.02397	3.09446	3.23738	2.63723	3.42499	2.90482	3.12505	2.93595	3.02793	3.22175
Solyc01g016450	NA	-	-	-	Unknown Protein (AHRD V1)	32.7041	21.8645	26.1914	25.6477	27.8503	10.0118	31.8906	37.6398	21.7212	44.7865	33.3904	28.716	30.2482	35.4887	29.9268	33.1262	49.4062
Solyc01g016460	NA	-	-	-	Unknown Protein (AHRD V1)	3.43121	4.28065	3.91845	5.45586	3.19543	4.06835	3.4702	3.59785	3.25887	3.55025	4.12869	5.05932	3.91495	3.19159	5.36467	4.05786	4.35616
Solyc01g016470	GO:0003735;GO:0005622;GO:0005840;GO:0006414	-	-	Unknown Protein (AHRD V1)	Unknown Protein (AHRD V1); contains Interpro domain(s) IPR001813 Ribosomal protein 60S	11.6506	13.3296	14.7588	14.4313	15.2963	16.7888	15.5788	10.766	14.6015	14.0251	15.4771	13.024	11.3707	14.9477	14.8001	16.9941	19.1603
Solyc01g016480	NA	-	-	-	Ulp1 protease family C-terminal catalytic domain containing protein (AHRD V1 *-*- Q60D46_SOLDE)	4.28753	13.2795	7.93262	3.2135	3.96308	3.54923	3.73428	4.68356	3.52026	8.21626	3.30906	4.91761	5.78943	5.36875	10.8727	5.05911	4.30241
Solyc01g016510	NA	-	-	-	AT4g03420/F9H3_4 (AHRD V1 ***- Q8S9K9_ARATH); contains Interpro domain(s) IPR008507 Protein of unknown function DUF789	2.79057	3.0627	3.1155	2.69762	3.18241	2.79634	3.27044	2.83688	3.10327	3.51521	3.81332	2.64441	2.98231	2.73029	4.04659	3.50313	3.83636
Solyc01g016530	NA	-	-	-	Unknown Protein (AHRD V1); contains Interpro domain(s) IPR008507 Protein of unknown function DUF789	4.39559	3.93682	3.96342	4.46325	4.79683	3.45166	3.95136	5.40994	3.7581	4.11712	5.52233	4.42309	3.51611	3.91219	3.4539	4.4198	4.23469
Solyc01g016540	NA	-	-	-	Os08g0100600 protein (Fragment) (AHRD V1 *-*- Q0J8P7_ORYSJ); contains Interpro domain(s) IPR008507 Protein of unknown function DUF789	3.67163	3.07212	5.09639	4.11613	3.50466	3.49577	3.40296	5.43007	4.71128	3.96823	3.59969	4.59817	3.74771	3.34375	4.69676	3.70329	4.80586
Solyc01g016550	NA	-	-	-	Unknown Protein (AHRD V1)	839.44	620.461	526.951	454.957	618.851	706.391	487.094	509.014	708.177	562.989	531.478	481.506	546.449	601.913	616.578	588.122	672.813
Solyc01g016560	NA	-	-	-	Unknown Protein (AHRD V1)	51.2289	12.3447	24.1473	66.8435	40.7291	61.6248	32.3778	33.8558	27.3841	35.6155	49.0414	34.085	39.1251	21.1939	42.1041	14.7462	26.3882
Solyc01g016640	GO:0016491	-	-	1-aminocyclopropane-1-carboxylate oxidase homolog (AHRD V1 *--- ACCH3_SOLLC)	1-aminocyclopropane-1-carboxylate oxidase homolog (AHRD V1 *--- ACCH3_SOLLC); contains Interpro domain(s) IPR005123 Oxoglutarate and iron-dependent oxygenase	6.49272	5.37887	7.01314	8.96805	5.13661	6.01969	6.98678	8.19394	7.0497	8.57112	6.72674	7.37673	7.82734	5.39978	5.42076	8.04488	6.53187
Solyc01g016650	NA	-	-	-	ND	5.79175	3.95635	7.87349	2.55927	4.65911	3.02791	4.41083	5.02473	3.36821	3.01224	8.29792	2.60193	3.61216	4.05908	9.59304	3.53403	2.70781
Solyc01g016670	NA	-	-	-	ND	4.88442	3.09802	3.99983	4.12839	2.83004	3.54923	3.0528	3.26335	4.48649	2.60277	3.54234	3.40684	4.08813	4.72553	2.91181	3.1461	3.66512
Solyc01g016680	GO:0016491	-	-	1-aminocyclopropane-1-carboxylate oxidase homolog 1 (AHRD V1 ***- ACCH1_ARATH)	1-aminocyclopropane-1-carboxylate oxidase homolog 1 (AHRD V1 ***- ACCH1_ARATH); contains Interpro domain(s) IPR005123 Oxoglutarate and iron-dependent oxygenase	3.55936	4.77574	7.80674	6.48789	3.44798	5.02902	3.73428	3.18609	5.45004	8.24871	3.70845	3.21436	2.74561	3.98237	3.76825	4.26855	4.67422
Solyc01g016720	NA	-	-	-	Unknown Protein (AHRD V1)	8.57397	7.82746	7.93262	22.5926	22.8777	27.5221	14.5576	7.46572	10.7708	6.65253	10.1771	9.37015	15.969	18.0452	14.2658	8.0982	11.467
Solyc01g016790	NA	-	-	-	Unknown Protein (AHRD V1)	5.7959	5.884	10.8061	203.185	10.6678	15.9419	5.58072	12.8618	18.7097	17.2123	18.1292	8.74548	13.7761	7.60563	24.5074	27.776	12.1638
Solyc01g016800	NA	-	-	-	Unknown Protein (AHRD V1)	7.17559	4.75779	5.65549	4.72311	4.01607	7.6582	3.40258	3.10591	4.76922	4.96994	3.80317	3.94349	3.75392	3.14018	3.51008	3.14542	3.63574
Solyc01g016820	NA	-	-	-	Unknown Protein (AHRD V1)	4.33898	4.3753	4.79255	4.98606	4.78669	6.09094	6.86112	4.97252	5.34513	6.07426	7.01785	4.61946	5.03767	5.36617	6.76915	5.90671	3.43222
Solyc01g016830	NA	-	-	-	Unknown Protein (AHRD V1)	13.9552	8.23358	19.9043	23.5233	18.313	6.10599	26.3966	12.6631	15.4872	9.77615	27.7139	16.4097	7.55474	16.7715	20.3843	10.5487	15.054
Solyc01g016840	NA	-	-	-	Unknown Protein (AHRD V1)	2.25106	2.81974	5.41634	25.3727	3.17251	15.074	31.3572	4.68356	26.4715	7.07239	6.70183	12.2875	8.60238	29.7134	4.38301	4.33737	9.68928
Solyc01g016850	NA	-	-	-	Unknown Protein (AHRD V1)	33.6324	46.1774	50.5775	46.2381	35.6231	51.4091	59.1926	45.9392	66.844	62.6205	77.4164	59.3515	44.1605	64.2521	69.8737	64.4105	47.013
Solyc01g016880	NA	-	-	-	Unknown Protein (AHRD V1)	5.57633	4.88314	6.10522	5.3258	6.17979	6.71063	6.80769	6.42955	6.37905	5.87601	5.84738	4.94131	5.97327	7.18913	6.11585	7.11317	5.94736
Solyc01g016900	GO:0006904;GO:0016192	-	-	Vacuolar protein sorting-associated protein 33 homolog (AHRD V1 ***- VPS33_ARATH)	Vacuolar protein sorting-associated protein 33 homolog (AHRD V1 ***- VPS33_ARATH); contains Interpro domain(s) IPR001619 Sec1-like protein	3.6949	3.45627	3.8197	2.99741	4.17513	4.7609	5.39035	3.23747	6.70008	5.84404	4.34199	4.04386	5.26447	4.67386	3.45627	4.03616	2.27663
Solyc01g016910	NA	-	-	-	Unknown Protein (AHRD V1)	15.7175	22.932	20.3166	23.2695	15.1436	25.5707	20.9071	21.5221	28.8532	18.4429	28.466	22.6651	19.8465	24.3799	26.3021	25.5735	20.3295
Solyc01g016940	NA	-	-	-	Unknown Protein (AHRD V1)	6.53918	6.07535	8.12032	7.00684	5.94515	7.93607	6.54424	6.96075	7.15686	7.7301	9.64808	7.94021	7.81028	9.65142	8.6051	9.72359	7.34941
Solyc01g016960	GO:0005524;GO:0006915	-	N:	Nbs, resistance protein fragment	Nbs, resistance protein fragment	2.97678	3.778	4.28421	3.8202	2.85436	3.29054	4.43558	5.54848	3.16508	3.16567	2.70715	2.80695	3.41222	3.30984	2.45912	3.1074	3.79566
Solyc01g016970	NA	-	-	-	Unknown Protein (AHRD V1)	146.235	123.946	119.586	55.5856	61.5764	112.892	76.3305	62.4016	90.4076	83.0787	97.3641	101.296	81.9175	130.359	96.857	95.7214	85.339
Solyc01g016980	NA	-	-	-	Unknown Protein (AHRD V1)	3.26725	2.9741	4.06309	3.60252	2.77805	3.56529	3.80287	4.04915	4.72168	3.13711	3.40827	3.83069	3.39873	3.52544	3.46103	3.89385	4.12048
Solyc01g017030	NA	-	-	-	ARID/BRIGHT DNA-binding domain-containing protein (AHRD V1 ***- D7KTU4_ARALY); contains Interpro domain(s) IPR008978 HSP20-like chaperone	4.35823	4.61965	7.2303	4.74355	3.46238	5.91071	7.18387	4.24545	5.33461	5.22826	5.56035	3.45948	3.01795	3.46587	3.98714	4.53795	5.4624
Solyc01g017040	NA	-	-	-	Unknown Protein (AHRD V1)	4.26146	4.5258	5.37978	5.73373	4.77632	4.17702	4.49485	4.47902	4.80712	5.23621	5.18684	4.02054	5.19752	4.42194	4.84085	4.3715	5.47376
Solyc01g017050	NA	-	-	-	PG1 protein (Fragment) (AHRD V1 --*- D0EZ76_BACAM)	82.985	122.216	137.861	430.351	50.6372	112.034	165.88	287.495	273.605	234.941	190.507	177.58	282.24	228.301	219.198	221.742	302.227
Solyc01g017060	GO:0005524;GO:0009507	-	-	Ycf2 (AHRD V1 ***- D2KLP5_OLEEU)	Ycf2 (AHRD V1 ***- D2KLP5_OLEEU); contains Interpro domain(s) IPR008543 Chloroplast Ycf2	4.28753	3.32385	2.64607	4.77206	3.40622	5.36875	4.29604	3.98133	2.40649	2.78508	2.36601	3.03012	3.07437	3.19253	3.13924	3.25526	4.71627
Solyc01g017070	GO:0005524;GO:0009507	-	-	Ycf2 (AHRD V1 *-*- A6Y9W3_9MAGN)	Ycf2 (AHRD V1 *-*- A6Y9W3_9MAGN); contains Interpro domain(s) IPR008543 Chloroplast Ycf2	4.57115	2.78573	3.12945	3.47037	4.33917	3.02257	3.65338	3.82201	2.98115	2.98228	3.92322	4.17293	2.80085	3.46784	3.7688	5.07695	3.02649
Solyc01g017080	NA	-	-	-	Ycf2 (AHRD V1 *-*- A6YA57_9MAGN); contains Interpro domain(s) IPR019645 Protein precursor Ycf15, putative, chloroplast	3.00235	3.04063	2.42223	2.78669	2.66026	2.70936	3.07079	2.86565	4.07396	3.92651	3.42756	4.15507	2.62587	2.78929	3.25285	4.3798	3.10955
Solyc01g017090	GO:0008137;GO:0042773	-	-	NADH-quinone oxidoreductase subunit L (AHRD V1 *-*- NUOL_NEIMA)	NADH-quinone oxidoreductase subunit L (AHRD V1 *-*- NUOL_NEIMA); contains Interpro domain(s) IPR018393 NADH-plastoquinone oxidoreductase, chain 5 subgroup	23.5912	4.32057	3.8197	6.02121	33.335	2.47652	7.61024	14.7777	2.00357	6.54423	4.80081	51.7706	3.30906	14.356	2.81974	21.8769	2.6005
Solyc01g017100	GO:0008137;GO:0042773	-	-	NADH-quinone oxidoreductase subunit L (AHRD V1 ***- NUOL_RHOCA)	NADH-quinone oxidoreductase subunit L (AHRD V1 ***- NUOL_RHOCA); contains Interpro domain(s) IPR001750 NADH:ubiquinone/plastoquinone oxidoreductase	4.63192	3.24663	2.94023	3.58254	3.66899	3.03935	3.74957	4.32922	2.90495	3.69868	4.52694	3.31863	4.3805	3.39047	2.65784	3.79971	3.38875
Solyc01g017110	GO:0005524;GO:0009507	-	-	NADH dehydrogenase subunit 5 (Fragment) (AHRD V1 *-*- C4PB69_SOLPN)	NADH dehydrogenase subunit 5 (Fragment) (AHRD V1 *-*- C4PB69_SOLPN); contains Interpro domain(s) IPR008543 Chloroplast Ycf2	3.15636	3.12005	3.58361	2.5662	2.69443	2.87123	2.7076	3.69575	3.33266	2.65928	2.87232	3.29877	2.6473	2.68301	3.07455	3.07959	3.7129
Solyc01g017120	GO:0005524;GO:0009507	-	-	Ycf2 (AHRD V1 ***- A6Y9Y0_HEUMI)	Ycf2 (AHRD V1 ***- A6Y9Y0_HEUMI); contains Interpro domain(s) IPR008543 Chloroplast Ycf2	4.51261	8.0168	5.4769	7.56629	5.09913	4.63655	9.11318	4.41802	5.58551	7.07239	5.84738	4.85807	7.81139	5.28542	3.76825	5.67851	3.89296
Solyc01g017140	GO:0005524	-	-	Ycf2 (AHRD V1 ***- A6YA48_9MAGN)	Ycf2 (AHRD V1 ***- A6YA48_9MAGN)	8.35159	4.75451	8.52674	3.35055	4.58835	9.65117	5.33093	7.53316	5.33581	6.00332	18.032	7.00881	18.6512	2.61268	3.63687	8.40779	4.367
Solyc01g017160	NA	-	-	-	NAD(P)H-quinone oxidoreductase subunit 2 chloroplastic (AHRD V1 ***- Q0PUW8_PRUPE)	3.28607	3.19816	3.64439	3.36249	3.23972	4.03325	3.79642	2.76827	4.15958	3.08796	3.67609	3.52435	3.42309	2.89051	2.88237	4.0939	2.82393
Solyc01g017170	GO:0008137;GO:0042773	-	-	NAD(P)H-quinone oxidoreductase subunit 2 chloroplastic (AHRD V1 ***- A0ART9_AGAAF)	NAD(P)H-quinone oxidoreductase subunit 2 chloroplastic (AHRD V1 ***- A0ART9_AGAAF); contains Interpro domain(s) IPR001750 NADH:ubiquinone/plastoquinone oxidoreductase	3.01443	3.30356	3.52026	3.99785	2.95627	2.63723	2.95627	2.39469	5.06595	11.7578	8.71849	3.08559	7.01119	2.27955	5.62445	14.7462	19.9425
Solyc01g017180	GO:0008137;GO:0042773	-	-	NAD(P)H-quinone oxidoreductase subunit 2 chloroplastic (AHRD V1 ***- C7BFB5_DENLA)	NAD(P)H-quinone oxidoreductase subunit 2 chloroplastic (AHRD V1 ***- C7BFB5_DENLA); contains Interpro domain(s) IPR001750 NADH:ubiquinone/plastoquinone oxidoreductase	7.47094	5.31049	4.8673	4.87045	4.85122	7.8187	3.79945	3.90391	5.61442	6.93965	4.34227	5.32574	5.27858	5.60207	4.91283	4.37408	6.01756
Solyc01g017190	GO:0003735;GO:0005622;GO:0005840;GO:0006412	-	-	NAD(P)H-quinone oxidoreductase subunit 2 chloroplastic (AHRD V1 ***- A6YA00_KALDA)	NAD(P)H-quinone oxidoreductase subunit 2 chloroplastic (AHRD V1 ***- A6YA00_KALDA); contains Interpro domain(s) IPR000235 Ribosomal protein S7	2.95323	3.20483	3.11826	3.32279	2.64449	2.71592	3.06805	3.10688	3.30913	3.45941	3.34847	3.12539	3.56345	2.75455	2.65217	2.9012	2.67809
Solyc01g017200	NA	-	-	-	Acetyl-coenzyme A carboxylase carboxyl transferase subunit beta (AHRD V1 *-*- ACCD_EPIVI)	6.01183	15.8886	25.9967	24.6244	17.7683	13.5469	20.0689	15.5953	11.1584	16.4847	24.3707	18.9343	16.2148	20.4233	19.7588	16.3167	18.4566
Solyc01g017230	GO:0008137;GO:0042773;GO:0055114	-	-	NADH dehydrogenase subunit (Fragment) (AHRD V1 ***- B7SRE2_9SOLA)	NADH dehydrogenase subunit (Fragment) (AHRD V1 ***- B7SRE2_9SOLA); contains Interpro domain(s) IPR002128 NADH:ubiquinone/plastoquinone oxidoreductase, chloroplast chain 5, C-terminal	8.75325	6.72517	7.2303	10.1029	8.50308	6.98592	6.8825	7.16111	5.79361	5.97375	7.31673	10.0998	8.10178	9.54624	7.62049	9.56019	7.83167
Solyc01g017240	NA	-	-	-	Ycf1 (Fragment) (AHRD V1 ***- A6Y9X6_HAMJA); contains Interpro domain(s) IPR008896 Ycf1	3.08598	3.53167	2.93201	2.74952	3.56005	3.31559	3.33951	2.68811	2.94797	3.63805	2.8819	2.70654	3.10159	2.98379	2.81785	3.63304	3.7154
Solyc01g017250	NA	-	-	-	Hypothetical chloroplast RF1 (AHRD V1 ***- C3UP30_9MAGN); contains Interpro domain(s) IPR008896 Ycf1	227.521	334.479	142.521	479.271	349.541	227.541	165.541	140.375	221.802	256.083	429.416	167.5	229.698	204.312	206.521	288.156	154.416
Solyc01g017260	GO:0008137;GO:0042773	-	-	NAD(P)H-quinone oxidoreductase subunit 2 chloroplastic (AHRD V1 ***- D3WBN8_LONJA)	NAD(P)H-quinone oxidoreductase subunit 2 chloroplastic (AHRD V1 ***- D3WBN8_LONJA); contains Interpro domain(s) IPR001750 NADH:ubiquinone/plastoquinone oxidoreductase	3.88578	4.70517	3.86422	3.99785	3.40622	4.1953	4.0133	3.49131	3.86761	4.20222	3.27029	3.19732	3.6763	4.35126	3.72396	4.02055	3.56823
Solyc01g017280	NA	-	-	-	Ycf2 (AHRD V1 ***- C0LEB7_9ROSI)	2.95223	3.04439	3.15446	3.44357	2.81737	2.98437	2.44251	3.05712	3.04476	3.21739	3.33166	3.38162	2.57913	3.01872	2.96052	3.49674	3.7129
Solyc01g017290	NA	-	-	-	Ycf2 (AHRD V1 ***- A6YA16_9MAGN)	3.09756	3.92942	2.66158	2.62586	2.88039	3.06436	3.08974	3.28044	3.05178	2.63281	2.875	2.2909	3.49875	2.97097	2.68737	3.79324	2.93483
Solyc01g017300	GO:0009522;GO:0009579;GO:0015979;GO:0016021	-	-	Photosystem I P700 chlorophyll a apoprotein A1 (AHRD V1 *-*- D4PBB1_PHODC)	Photosystem I P700 chlorophyll a apoprotein A1 (AHRD V1 *-*- D4PBB1_PHODC); contains Interpro domain(s) IPR001280 Photosystem I psaA and psaB	60.6873	56.0948	98.6888	65.5882	41.0709	56.3956	63.7105	47.0195	48.6798	80.0114	99.6141	64.29	40.1931	67.7422	48.1076	57.8352	38.896
Solyc01g017310	GO:0009522;GO:0009579;GO:0015979;GO:0016021	-	-	Photosystem I P700 chlorophyll a apoprotein A1 (AHRD V1 ***- B7T350_9ROSI)	Photosystem I P700 chlorophyll a apoprotein A1 (AHRD V1 ***- B7T350_9ROSI); contains Interpro domain(s) IPR001280 Photosystem I psaA and psaB	12.2506	17.7159	15.1836	13.9701	13.7784	15.7137	22.4082	10.7868	9.28273	13.3404	12.2914	14.2339	11.0723	13.5928	16.3595	12.5564	12.1202
Solyc01g017320	GO:0009522;GO:0009579;GO:0015979;GO:0016021	-	-	Photosystem I P700 chlorophyll a apoprotein A1 (AHRD V1 ***- D3WBY3_9MAGN)	Photosystem I P700 chlorophyll a apoprotein A1 (AHRD V1 ***- D3WBY3_9MAGN); contains Interpro domain(s) IPR001280 Photosystem I psaA and psaB	137.755	156.602	159.335	232.065	137.417	145.343	215.494	119.652	126.687	159.749	131.504	252.847	100.546	272.994	126.079	220.789	87.496
Solyc01g017330	GO:0009522;GO:0009579;GO:0015979;GO:0016021	-	-	Photosystem I P700 chlorophyll a apoprotein A1 (AHRD V1 ***- D3WCE1_NEROL)	Photosystem I P700 chlorophyll a apoprotein A1 (AHRD V1 ***- D3WCE1_NEROL); contains Interpro domain(s) IPR001280 Photosystem I psaA and psaB	2.60104	2.81974	7.2303	3.22437	3.69268	3.56758	3.87089	2.98978	3.33373	4.78389	4.53224	2.84527	3.92591	5.7146	4.30216	6.39442	3.8841
Solyc01g017340	GO:0003735;GO:0005622;GO:0005840;GO:0006412	-	-	Cytochrome c biogenesis protein ccsA (AHRD V1 *-*- D8FZF0_9CYAN)	Cytochrome c biogenesis protein ccsA (AHRD V1 *-*- D8FZF0_9CYAN); contains Interpro domain(s) IPR002541 Cytochrome c assembly protein	11.9874	8.62784	17.4194	13.4891	32.1052	20.4267	15.3365	16.6984	9.38362	12.9585	11.9094	10.7232	14.5322	9.96025	13.0173	14.8369	14.7056
Solyc01g017350	NA	-	-	-	DNA-directed RNA polymerase subunit beta&apos&apos (AHRD V1 ***- A9XW65_CORFO)	29.6208	28.1063	25.4525	57.6228	33.3643	27.3794	29.693	22.0693	24.6599	35.1984	36.6778	29.6525	26.4276	29.6323	23.0406	40.1518	30.0881
Solyc01g017360	GO:0003677;GO:0003899;GO:0006350	-	-	DNA-directed RNA polymerase subunit beta (AHRD V1 ***- D3WBC8_9BORA)	DNA-directed RNA polymerase subunit beta (AHRD V1 ***- D3WBC8_9BORA); contains Interpro domain(s) IPR015712 DNA-directed RNA polymerase, subunit 2	6.6675	7.61264	5.14755	5.25115	6.71201	4.4074	5.96311	5.16705	6.54066	7.09171	8.68343	6.98678	5.4169	8.44119	6.24165	6.55134	6.75389
Solyc01g017370	GO:0003677;GO:0003899;GO:0006350	-	-	DNA-directed RNA polymerase subunit beta&apos; (AHRD V1 ***- RPOC1_SOLLC)	DNA-directed RNA polymerase subunit beta&apos; (AHRD V1 ***- RPOC1_SOLLC); contains Interpro domain(s) IPR007080 RNA polymerase Rpb1, domain 1	3.35874	2.92948	3.25776	5.19526	3.75144	3.02791	3.99737	3.84013	3.17886	3.46157	4.18926	3.2215	3.26339	3.76765	4.97264	4.62851	4.28788
Solyc01g017380	GO:0003677;GO:0003899;GO:0006350	-	-	DNA-directed RNA polymerase subunit beta&apos; (AHRD V1 ***- RPOC1_LEMMI)	DNA-directed RNA polymerase subunit beta&apos; (AHRD V1 ***- RPOC1_LEMMI); contains Interpro domain(s) IPR007080 RNA polymerase Rpb1, domain 1	5.24247	4.18596	4.66345	6.80297	5.75943	4.31184	4.39763	6.94871	4.36504	4.40293	5.07082	4.18375	6.79276	5.79264	4.03643	7.22198	5.59575
Solyc01g017390	GO:0003677;GO:0003899;GO:0006350	-	-	DNA-directed RNA polymerase subunit beta&apos; (AHRD V1 ***- RPOC1_SOYBN)	DNA-directed RNA polymerase subunit beta&apos; (AHRD V1 ***- RPOC1_SOYBN); contains Interpro domain(s) IPR000722 RNA polymerase, alpha subunit	4.31005	3.56935	4.54398	5.42609	5.09961	5.28987	2.7054	5.81311	3.88591	4.81528	3.60541	4.38772	5.81944	4.07108	3.79183	3.65418	4.20812
Solyc01g017400	GO:0003735;GO:0005622;GO:0005840;GO:0006412	-	-	30S ribosomal protein S7 chloroplastic (AHRD V1 ***- D3WCI5_NEROL)	30S ribosomal protein S7 chloroplastic (AHRD V1 ***- D3WCI5_NEROL); contains Interpro domain(s) IPR000235 Ribosomal protein S7	9.30243	5.02973	6.54761	6.0925	6.02873	4.96013	9.12836	10.1617	4.39496	5.13488	6.13146	6.34114	5.42068	8.79474	5.82779	8.28751	7.78046
Solyc01g017410	GO:0005524;GO:0009507	-	-	Ycf2 (AHRD V1 ***- D2KLP5_OLEEU)	Ycf2 (AHRD V1 ***- D2KLP5_OLEEU); contains Interpro domain(s) IPR008543 Chloroplast Ycf2	3.69899	3.6478	3.23868	2.41011	4.10208	3.73414	3.30914	2.55545	3.04482	3.11703	3.0966	2.41266	2.79835	3.08531	3.07911	2.85	2.59567
Solyc01g017420	GO:0003677;GO:0003899;GO:0006350	-	-	DNA-directed RNA polymerase subunit beta&apos&apos (AHRD V1 ***- D2KLS8_OLEEU)	DNA-directed RNA polymerase subunit beta&apos&apos (AHRD V1 ***- D2KLS8_OLEEU); contains Interpro domain(s) IPR001268 NADH:ubiquinone oxidoreductase, 30 kDa subunit	4.11673	3.31511	4.81487	3.34291	4.30241	3.11584	3.80122	2.65762	3.05178	2.96399	3.54234	3.05287	2.96739	3.79865	4.04659	4.85513	5.42335
Solyc01g017430	GO:0009775;GO:0045156	-	-	Cytochrome b6-f complex subunit 4 (AHRD V1 ***- D5FHB7_PHODC)	Cytochrome b6-f complex subunit 4 (AHRD V1 ***- D5FHB7_PHODC); contains Interpro domain(s) IPR005870 Cytochrome b6/f complex, subunit IV	4.75478	2.81974	4.17412	4.74441	4.84685	8.64343	4.63962	4.97947	6.90509	3.80632	5.38373	3.76825	7.19331	4.04659	4.04659	4.33737	5.27817
Solyc01g017440	GO:0003677;GO:0003899;GO:0006350	-	-	DNA-directed RNA polymerase subunit alpha (AHRD V1 ***- D3WAW9_AUCJA)	DNA-directed RNA polymerase subunit alpha (AHRD V1 ***- D3WAW9_AUCJA); contains Interpro domain(s) IPR011262 DNA-directed RNA polymerase, insert	60.8975	9.97656	37.8186	67.7139	93.2442	37.2941	60.069	7.24785	15.3444	69.9433	53.6024	28.5749	51.1575	79.3941	45.6257	68.7707	48.1236
Solyc01g017450	GO:0003735;GO:0005622;GO:0005840;GO:0006412	-	-	30S ribosomal protein S11 chloroplastic (AHRD V1 ***- B5AH31_9ROSI)	30S ribosomal protein S11 chloroplastic (AHRD V1 ***- B5AH31_9ROSI); contains Interpro domain(s) IPR001971 Ribosomal protein S11	3.93032	2.72318	4.58021	3.22629	2.99604	3.02791	3.01813	2.76425	3.07319	6.84849	3.35055	4.02788	2.70707	3.41523	7.68252	2.62013	3.74592
Solyc01g017470	GO:0003677;GO:0003899;GO:0006350	-	-	DNA-directed RNA polymerase subunit beta&apos; (AHRD V1 ***- RPOC1_SOLLC)	DNA-directed RNA polymerase subunit beta&apos; (AHRD V1 ***- RPOC1_SOLLC); contains Interpro domain(s) IPR000722 RNA polymerase, alpha subunit	9.29039	7.81651	7.76494	14.5714	10.7314	6.17208	9.46445	7.59617	9.4187	10.4737	10.6839	8.94675	8.18865	9.17826	11.6013	13.9654	11.0902
Solyc01g017480	NA	-	-	-	Ycf1 (Fragment) (AHRD V1 ***- A6YA12_LIQST); contains Interpro domain(s) IPR008896 Ycf1	4.91554	5.56536	4.32351	5.74398	5.34459	4.72164	6.69313	4.93333	4.61226	6.68808	4.2565	7.48259	5.49276	5.41639	6.61555	5.68423	5.07827
Solyc01g017510	NA	-	-	-	DNA-directed RNA polymerase subunit beta&apos&apos (AHRD V1 ***- D3WAP3_ANTMA)	9.0917	6.47399	6.0378	11.0085	7.31817	6.81936	9.40927	6.54732	13.2042	8.33261	14.8665	7.78196	8.72087	10.6646	10.2503	12.5085	13.5847
Solyc01g017520	GO:0015078;GO:0015986;GO:0045263	-	-	ATP synthase subunit a chloroplastic (AHRD V1 *-*- D3WBN1_LONJA)	ATP synthase subunit a chloroplastic (AHRD V1 *-*- D3WBN1_LONJA)	3.41175	5.22303	6.49827	3.46167	4.60906	3.6146	7.28161	4.98576	5.82437	7.001	4.86898	3.77009	3.18955	5.05759	6.69226	5.42499	4.52047
Solyc01g017530	GO:0003735;GO:0006412;GO:0015935	-	-	30S ribosomal protein S2 (AHRD V1 ***- RS2_NOSP7)	30S ribosomal protein S2 (AHRD V1 ***- RS2_NOSP7); contains Interpro domain(s) IPR005706 Ribosomal protein S2, bacterial-type	5.22368	4.69953	3.91805	5.58637	5.40479	5.0361	4.46918	3.79991	4.52741	4.42181	4.40313	4.04463	3.90094	4.04659	4.55286	4.41448	4.67196
Solyc01g017550	NA	-	-	-	Unknown Protein (AHRD V1)	5.08408	4.92539	4.96882	6.21437	5.50135	7.26343	7.45619	8.08551	5.02818	3.90453	5.11159	8.98582	7.88719	4.71914	4.45013	7.63616	6.83761
Solyc01g017560	NA	-	-	-	Unknown Protein (AHRD V1)	13.0952	17.6528	17.9124	16.2334	16.5327	22.4701	18.8888	18.3449	17.2618	28.0624	22.9591	23.8432	18.5419	18.2805	18.3313	20.0485	20.7912
Solyc01g017570	NA	-	-	-	Unknown Protein (AHRD V1)	5.40674	7.59652	5.68248	6.01274	7.38885	12.8998	4.84605	10.4591	5.36606	6.84394	14.52	16.8138	8.22891	4.54921	7.93208	3.45033	5.65847
Solyc01g017580	NA	-	-	-	Unknown Protein (AHRD V1)	12.0108	14.9716	14.6488	15.8891	15.556	31.3198	19.4241	12.671	17.74	15.8024	18.8491	16.6645	17.6538	18.1975	21.8005	32.6746	18.5585
Solyc01g017600	NA	-	-	-	Plant viral-response family protein (AHRD V1 **-- B6SQA7_MAIZE); contains Interpro domain(s) IPR006904 Protein of unknown function DUF716	3.94395	4.77839	4.95028	3.60251	3.6173	4.57435	3.60551	2.96672	3.1176	3.8706	3.66098	3.34328	3.09032	3.23511	3.26557	2.82263	2.80618
Solyc01g017610	GO:0003824;GO:0030170	-	-	Alliinase (Fragment) (AHRD V1 ***- D2CXM3_ALLSA)	Alliinase (Fragment) (AHRD V1 ***- D2CXM3_ALLSA); contains Interpro domain(s) IPR006948 Allinase, C-terminal	3.74875	7.55951	3.8185	4.59241	3.3051	3.04307	4.29924	3.65019	2.12205	4.60989	2.90703	3.2226	3.97432	3.42032	3.14034	4.21753	2.6091
Solyc01g017630	GO:0003723	-	-	Ribosomal protein S4 (AHRD V1 ***- B6VJZ4_VITVI)	Ribosomal protein S4 (AHRD V1 ***- B6VJZ4_VITVI); contains Interpro domain(s) IPR002942 RNA-binding S4	2.9447	3.60394	4.14195	3.67529	3.58347	4.13324	4.08016	3.19058	3.11312	3.80056	2.9418	3.1328	3.51698	3.54741	3.56508	3.15416	3.50383
Solyc01g017640	NA	-	-	-	ND	3.55936	2.4565	8.6915	5.56267	2.4073	2.81974	2.40097	4.68356	9.28273	5.14345	3.30906	4.91761	4.29493	2.89123	2.49322	3.79324	21.0484
Solyc01g017690	GO:0005524;GO:0006915	-	N:	Nbs, resistance protein fragment	Nbs, resistance protein fragment	3.68471	3.30356	3.34291	2.80279	3.41846	3.41172	3.27623	2.90863	2.89737	3.0559	3.26354	3.02558	2.80133	3.01197	3.24636	3.14829	3.97771
Solyc01g017700	NA	-	-	-	Resistance protein PSH-RGH7 (AHRD V1 ***- B0FWN8_SOLTU)	3.21679	3.63993	3.36562	2.99657	3.07086	4.47897	2.93628	3.0952	3.18098	2.77524	3.63224	3.11886	3.28075	3.79865	3.07995	3.49689	3.66674
Solyc01g017730	NA	-	-	-	Unknown Protein (AHRD V1)	15.8499	15.1899	30.5147	12.3026	11.3589	8.06204	29.8792	17.9418	30.2749	29.7648	32.2978	10.6847	8.5556	16.9429	21.8865	23.383	6.5196
Solyc01g017740	GO:0009055;GO:0016020;GO:0016491	-	-	Cytochrome b6 (AHRD V1 *-*- B7T3I6_9ROSI)	Cytochrome b6 (AHRD V1 *-*- B7T3I6_9ROSI); contains Interpro domain(s) IPR005797 Cytochrome b/b6, N-terminal	147.854	80.6664	52.3748	49.9998	53.7081	9.90034	113.562	11.6936	59.5935	80.0102	94.2706	51.7706	15.0929	41.375	62.1248	54.6456	34.814
Solyc01g017760	NA	-	-	-	Unknown Protein (AHRD V1)	23.5912	29.5478	20.3042	38.9113	63.7401	24.5967	13.8506	19.7352	16.1785	23.4765	12.5709	21.457	18.715	25.0824	29.5055	17.7492	10.7258
Solyc01g017770	NA	-	-	-	F-box family protein (AHRD V1 ***- D7MFP4_ARALY); contains Interpro domain(s) IPR013187 F-box associated type 3	3.68783	3.61152	3.87814	3.18833	3.16548	3.21653	3.42894	3.04554	3.87888	3.53025	4.00007	3.01615	3.03406	3.58341	3.86344	3.98189	3.70063
Solyc01g017790	NA	-	-	-	ARID/BRIGHT DNA-binding domain-containing protein (AHRD V1 ***- D7KTU4_ARALY); contains Interpro domain(s) IPR008978 HSP20-like chaperone	4.83	4.06448	5.39809	7.24012	4.37929	5.93258	7.00642	3.9086	5.06595	5.1213	8.9429	10.6346	3.65658	4.46385	6.60937	8.6915	5.05582
Solyc01g017840	NA	-	-	-	subunit of replication protein A (AHRD V1 *-*- A6BLP0_IPONI); contains Interpro domain(s) IPR016027 Nucleic acid-binding, OB-fold-like	3.33384	3.76723	2.94437	3.46167	3.08874	5.36875	4.31951	2.88133	4.21889	3.6659	3.46317	3.08199	4.77786	3.92943	4.41728	3.77003	3.00293
Solyc01g017850	NA	-	-	-	Helicase-like protein (AHRD V1 *-*- Q9AYF0_ORYSJ); contains Interpro domain(s) IPR010285 Protein of unknown function DUF889, eukaryote	3.05781	3.81509	4.45145	5.10553	3.28729	3.40459	3.07428	4.10555	3.74089	3.09652	3.56746	3.37238	3.81071	4.33737	3.25968	4.59015	5.06577
Solyc01g017860	NA	-	-	-	Unknown Protein (AHRD V1)	33.6458	36.0607	10.0621	62.7108	29.0947	57.4157	22.1026	42.6511	24.0877	11.8464	30.0772	29.2295	40.3098	47.2729	32.982	44.2002	29.8933
Solyc01g017880	NA	-	-	-	Unknown Protein (AHRD V1)	2.92939	4.14634	4.35315	3.10856	3.89528	4.54171	3.50312	3.22038	3.07319	3.2848	2.64695	2.91838	3.1475	3.31757	5.2523	4.64197	4.09887
Solyc01g018020	GO:0004802	-	-	Transketolase-like protein (AHRD V1 ***- Q8LE99_ARATH)	Transketolase-like protein (AHRD V1 ***- Q8LE99_ARATH); contains Interpro domain(s) IPR005478 Bacterial transketolase	7.25293	6.73556	3.79867	3.48628	4.07227	6.57048	2.98445	4.63417	5.1425	5.1852	4.62928	4.17598	4.87299	8.43309	5.9758	17.5673	9.45632
Solyc01g018070	NA	-	-	-	ARID/BRIGHT DNA-binding domain-containing protein (AHRD V1 ***- D7KTU4_ARALY); contains Interpro domain(s) IPR008978 HSP20-like chaperone	13.4681	14.5522	19.5384	22.2747	11.5804	23.6733	29.1195	21.4305	32.874	19.3481	21.0797	11.5938	20.6525	21.6275	22.5067	31.1936	9.76647
Solyc01g018090	GO:0009522;GO:0009579;GO:0015979;GO:0016021	-	-	Photosystem I P700 chlorophyll a apoprotein A1 (AHRD V1 *-*- B0Z4L7_OENAR)	Photosystem I P700 chlorophyll a apoprotein A1 (AHRD V1 *-*- B0Z4L7_OENAR); contains Interpro domain(s) IPR001280 Photosystem I psaA and psaB	3.32783	3.34208	3.93485	3.46244	3.56533	3.52257	3.985	3.62985	3.22052	3.41913	3.71878	3.48738	3.45503	3.59064	3.59279	3.32749	3.36249
Solyc01g018100	NA	-	-	-	Unknown Protein (AHRD V1)	2.92366	3.07665	3.71954	3.85105	3.15397	3.02346	5.61436	5.57498	3.29399	6.12972	4.69677	6.39227	2.69021	4.3766	5.52084	3.84497	2.78163
Solyc01g019100	NA	-	-	-	Unknown Protein (AHRD V1)	2.28548	3.53433	3.32012	2.52554	4.67736	2.74401	3.09062	7.94096	3.04137	3.6659	3.54234	2.80205	3.89072	3.67225	3.01309	4.29701	4.63638
Solyc01g020110	NA	-	-	-	Zinc finger family protein (AHRD V1 *-*- D7LC67_ARALY)	4.11654	3.16933	2.98169	2.89175	4.15012	3.5618	2.76141	5.24862	4.01693	3.26786	3.49045	4.08668	3.07472	2.73306	3.63687	3.40223	5.44513
Solyc01g020120	NA	-	-	-	DNA replication licensing factor mcm6 (AHRD V1 ***- C4JDH8_UNCRE); contains Interpro domain(s) IPR016027 Nucleic acid-binding, OB-fold-like	3.1282	4.74929	3.79854	3.33479	3.96308	9.84551	3.87522	3.52026	2.19552	4.07105	2.62262	3.28085	2.97033	3.06225	2.75227	3.79324	2.91404
Solyc01g020130	GO:0015018;GO:0016020	-	-	Glycosyltransferase (AHRD V1 ***- Q50HV0_SOLLC)	Glycosyltransferase (AHRD V1 ***- Q50HV0_SOLLC); contains Interpro domain(s) IPR005027 Glycosyl transferase, family 43	3.46721	3.30356	2.72558	4.16924	2.32298	3.02791	3.10627	3.16877	3.28185	2.95784	3.54234	3.54906	3.4615	2.63259	5.1781	3.39696	3.14717
Solyc01g020160	NA	-	-	-	Transcription factor bHLH95 (AHRD V1 **** BH095_ARATH); contains Interpro domain(s) IPR011598 Helix-loop-helix DNA-binding	4.72998	3.19912	2.86941	6.31107	2.77645	7.73974	8.63413	5.90686	7.56647	5.56267	10.508	4.87278	6.56834	4.92093	4.99452	3.8307	11.1294
Solyc01g020180	GO:0005634;GO:0030528;GO:0045449	-	-	Transcription factor bHLH95 (AHRD V1 *-*- BH095_ARATH)	Transcription factor bHLH95 (AHRD V1 *-*- BH095_ARATH)	3.13117	3.2583	3.80258	2.75256	2.89867	2.92163	3.48421	3.1701	3.05178	2.68631	2.98849	3.18321	3.80031	3.39302	3.40481	2.95575	2.38899
Solyc01g020190	GO:0008270	-	-	Membrane-associated ring finger 6 (AHRD V1 *--- B3VKM1_PIG)	Membrane-associated ring finger 6 (AHRD V1 *--- B3VKM1_PIG); contains Interpro domain(s) IPR011016 Zinc finger, RING-CH-type	2.59228	3.30356	13.0194	6.56299	2.95627	5.36875	11.5876	15.8719	45.104	6.54423	27.6543	13.5742	4.29493	25.8054	9.37152	7.45422	3.54923
Solyc01g020200	NA	-	-	-	Hypothetical chloroplast RF1 (AHRD V1 ***- B1NWK7_MANES)	3.63917	3.11749	4.40614	2.80581	2.76355	2.58593	4.7432	3.14236	4.07827	2.77876	3.0649	2.33512	2.86231	3.12111	3.68371	2.4002	4.43732
Solyc01g020240	NA	-	-	-	T31J12.1 protein (Fragment) (AHRD V1 ***- Q9ZPZ6_ARATH)	56.0405	70.091	64.1855	87.9762	32.1037	62.7989	119.458	101.94	61.4339	79.7564	66.0822	101.607	81.6924	105.33	137.763	124.884	108.707
Solyc01g020290	NA	-	-	-	60S ribosomal protein L7A-like (AHRD V1 ***- Q2VCI3_SOLTU)	3.57139	3.51411	3.00959	3.68311	3.3037	4.0219	3.72625	3.69971	3.92664	3.33782	3.57191	3.22927	4.05778	3.38501	4.03885	3.82748	3.60688
Solyc01g020320	NA	-	-	-	Unknown Protein (AHRD V1)	114.454	118.403	110.455	138.218	102.978	90.4912	90.5052	86.72	87.438	100.079	135.229	132.096	123.469	152.039	109.737	125.75	143.747
Solyc01g020330	NA	-	-	-	Unknown Protein (AHRD V1)	19.6538	2.4565	7.93262	15.7697	3.96308	3.02791	9.11318	2.97971	3.05178	2.36669	4.27111	3.29912	4.29493	16.4744	3.76825	3.2769	15.7697
Solyc01g020340	GO:0008116	-	-	Pentatricopeptide repeat-containing protein (AHRD V1 ***- D7MLP6_ARALY)	Pentatricopeptide repeat-containing protein (AHRD V1 ***- D7MLP6_ARALY); contains Interpro domain(s) IPR002885 Pentatricopeptide repeat	19.8963	18.1706	12.3164	13.8939	10.8131	9.05397	8.40645	10.2925	13.7839	10.9872	13.5899	13.2987	12.2049	10.0895	13.2392	14.1925	12.7071
Solyc01g020380	NA	-	-	-	Ulp1 peptidase-like (AHRD V1 *-*- Q5GIS9_CUCME); contains Interpro domain(s) IPR003653 Peptidase C48, SUMO/Sentrin/Ubl1	2.79992	1.81729	2.62992	2.62586	3.17251	3.54923	3.19701	2.24228	2.6829	2.22881	2.80806	5.65715	4.72341	2.03674	2.35406	3.79324	2.6005
Solyc01g020430	NA	-	-	-	Thiosulfate cyanide sulfurtransferase-like protein (Fragment) (AHRD V1 ***- C0LIR5_SOLLC)	3.45118	2.98813	5.13461	3.75883	3.59375	3.82406	3.23168	3.62328	3.78122	3.26302	3.88139	4.10732	3.28129	3.79865	4.55198	5.33295	4.1159
Solyc01g020440	GO:0003677;GO:0006260	-	-	Replication factor C subunit 5 (AHRD V1 ***- B6T5I0_MAIZE)	Replication factor C subunit 5 (AHRD V1 ***- B6T5I0_MAIZE); contains Interpro domain(s) IPR019483 DNA polymerase III, clamp-loader complex, subunit E, C-terminal	13.9029	10.1797	13.2511	7.83743	18.6815	15.074	7.81973	3.50516	8.05302	17.1863	10.0833	24.0884	23.9343	15.8109	21.3893	21.5233	11.7962
Solyc01g020460	GO:0003735;GO:0005622;GO:0005840;GO:0006412	-	-	ORF65d (AHRD V1 *-*- A4QMH1_PINKO)	ORF65d (AHRD V1 *-*- A4QMH1_PINKO); contains Interpro domain(s) IPR002171 Ribosomal protein L2	4.26367	3.65861	3.79844	4.1283	3.32987	4.45153	4.37316	3.89153	4.67345	4.34663	5.00193	4.46357	4.39527	5.22823	4.03259	4.43292	5.44564
Solyc01g020470	GO:0055114	-	-	NADH-ubiquinone oxidoreductase (AHRD V1 ***- Q5M9T3_TOBAC)	NADH-ubiquinone oxidoreductase (AHRD V1 ***- Q5M9T3_TOBAC); contains Interpro domain(s) IPR001268 NADH:ubiquinone oxidoreductase, 30 kDa subunit	5.81408	3.99598	4.7616	3.46367	4.83725	4.80199	5.10349	4.43962	3.81757	3.05764	3.25261	3.40548	4.07969	4.5178	3.76902	5.11546	4.21896
Solyc01g020480	NA	-	-	-	HAT family dimerisation domain containing protein (AHRD V1 ***- Q2QP98_ORYSJ); contains Interpro domain(s) IPR007021 Protein of unknown function DUF659	3.046	3.4927	5.88659	3.98016	3.4557	3.0719	3.50095	3.522	5.43953	3.53066	3.15252	3.35678	3.07338	2.72815	3.2814	3.58039	3.54805
Solyc01g020510	GO:0005524;GO:0009507	-	-	Ycf2 (AHRD V1 *-*- A6Y9X1_HAMJA)	Ycf2 (AHRD V1 *-*- A6Y9X1_HAMJA); contains Interpro domain(s) IPR008543 Chloroplast Ycf2	5.50528	5.61104	5.82453	5.25897	4.6721	5.49453	4.75175	5.15992	6.01142	4.75612	5.82195	4.67178	4.66848	5.36011	5.24541	6.55003	5.71987
Solyc01g020520	GO:0004222;GO:0006508	-	-	Membrane-bound transcription factor protease site 2 (AHRD V1 ***- Q4V9P5_DANRE)	Membrane-bound transcription factor protease site 2 (AHRD V1 ***- Q4V9P5_DANRE); contains Interpro domain(s) IPR008915 Peptidase M50	196.771	141.541	137.354	150.406	157.375	138.458	247.51	226.333	168.479	81.7914	185.333	155.5	259.573	179.979	180.979	251.396	225.291
Solyc01g020570	GO:0005524;GO:0006754;GO:0015662;GO:0016020	-	-	Calcium-transporting ATPase 1 (AHRD V1 ***- Q7XBH9_CERRI)	Calcium-transporting ATPase 1 (AHRD V1 ***- Q7XBH9_CERRI); contains Interpro domain(s) IPR001757 ATPase, P-type, K/Mg/Cd/Cu/Zn/Na/Ca/Na/H-transporter	3.85582	3.37218	5.1615	5.40753	4.28361	4.28513	5.01331	5.68479	4.46294	6.31555	4.70877	4.93503	6.09806	5.53759	4.22102	6.28121	5.27262
Solyc01g020580	GO:0005179;GO:0005576	-	-	Unknown Protein (AHRD V1)	Unknown Protein (AHRD V1)	3.84551	3.34732	6.02424	4.6996	4.36881	4.22142	3.73428	3.52026	3.74425	3.83496	4.20512	3.78854	4.72341	3.65544	4.16681	3.2769	3.87162
Solyc01g020590	NA	-	-	-	Unknown Protein (AHRD V1)	4.00175	3.95635	2.05148	3.46244	3.17251	3.65674	2.40097	3.97374	2.87609	2.949	3.24801	3.76825	2.949	3.08853	3.61639	3.62688	2.30074
Solyc01g020600	NA	-	-	-	Os11g0256400 protein (Fragment) (AHRD V1 *-*- Q0ITH1_ORYSJ)	2.83007	3.89969	2.64188	2.78471	3.17251	2.86701	3.51966	3.21113	2.91666	2.92036	2.54295	3.08559	2.49957	2.7247	2.50535	2.92882	3.11793
Solyc01g021600	NA	-	-	-	Disease resistance response protein (AHRD V1 ***- A8IXC7_BRACM); contains Interpro domain(s) IPR004265 Plant disease resistance response protein	5.23192	4.11428	4.12991	6.81943	3.70965	4.65277	4.79059	3.97303	7.57337	4.05702	4.72346	3.43409	3.97709	4.88938	5.10862	4.73567	4.6369
Solyc01g021610	NA	-	-	-	Unknown Protein (AHRD V1)	3.42175	3.92583	4.17645	7.86335	8.71023	5.34931	9.43096	3.38267	3.08326	3.69416	4.62287	3.79111	5.44106	5.24897	3.76825	4.52461	3.23499
Solyc01g021640	NA	-	-	-	DDB1- and CUL4-associated factor 4 (AHRD V1 **-- DCAF4_BOVIN); contains Interpro domain(s) IPR011046 WD40 repeat-like	40.7188	31.3768	35.4305	49.1368	36.1614	18.7803	40.9645	62.7267	52.2258	48.0016	48.6074	68.5335	60.7686	46.6043	61.4975	65.4788	56.1744
Solyc01g021660	GO:0006508;GO:0008234	-	-	Ulp1 protease family C-terminal catalytic domain containing protein (AHRD V1 ***- Q60D46_SOLDE)	Ulp1 protease family C-terminal catalytic domain containing protein (AHRD V1 ***- Q60D46_SOLDE); contains Interpro domain(s) IPR003653 Peptidase C48, SUMO/Sentrin/Ubl1	3.26305	2.56773	2.38524	2.55191	4.4114	7.67288	3.01813	3.70736	3.29494	3.25983	2.6553	2.33083	2.99438	3.42012	2.99359	2.80128	2.20158
Solyc01g021670	NA	-	-	-	POT family domain containing protein expressed (AHRD V1 ***- D8L9H8_WHEAT); contains Interpro domain(s) IPR007493 Protein of unknown function DUF538	1473.02	1261.96	1010.77	837.286	1676.55	1010.17	1023.13	907.764	665.986	673.356	736.731	901.221	1062.45	1060.87	882.24	932.218	889.305
Solyc01g021720	NA	-	-	-	Unknown Protein (AHRD V1)	16.6369	32.8939	38.3885	36.1645	17.4578	20.6869	23.4245	37.0699	52.8103	37.2018	42.025	40.4895	36.8941	40.0773	39.2536	44.7424	33.4278
Solyc01g021730	GO:0003677;GO:0045449	-	-	NAC domain protein IPR003441 (AHRD V1 *-*- B9IHI9_POPTR)	NAC domain protein IPR003441 (AHRD V1 *-*- B9IHI9_POPTR); contains Interpro domain(s) IPR003441 No apical meristem (NAM) protein	5.84571	6.19966	6.53674	6.11459	3.68547	5.26247	5.05864	6.51358	10.7223	24.3249	20.0195	6.30401	5.94524	4.8219	6.08793	4.32513	5.25682
Solyc01g021740	GO:0016020	-	-	Mitochondrial 2-oxoglutarate/malate carrier protein (AHRD V1 ***- Q9FSF4_TOBAC)	Mitochondrial 2-oxoglutarate/malate carrier protein (AHRD V1 ***- Q9FSF4_TOBAC); contains Interpro domain(s) IPR001993 Mitochondrial substrate carrier	4.25768	3.68647	3.69446	3.70311	3.74719	3.70963	3.79764	3.91062	3.64252	3.43846	3.76825	3.36265	3.04981	3.14725	3.57977	2.8987	4.73482
Solyc01g022740	NA	-	-	-	Kelch-like protein 21 (AHRD V1 *-*- KLH21_MOUSE); contains Interpro domain(s) IPR015915 Kelch-type beta propeller	24.3062	12.3447	25.0746	27.2625	25.6512	18.6297	15.8442	28.3367	19.1973	14.4945	15.2091	32.6402	29.1878	23.6126	34.4344	26.7304	34.9961
[truncated: 27,343 more rows]
